# Supplementary material for: The dark side of pseudoscorpion diversity: The German Barcode of Life campaign reveals high levels of undocumented diversity in European false scorpions
Source: Ecol Evol. 2021 Sep 8;11(20):13815–29. doi: 10.1002/ece3.8088 (PMC8525104; doi:10.1002/ece3.8088)
Supplement: Supplementary file 1 — Appendix S1‐S4 [file ECE3-11-13815-s001.zip]

Archive with 4 entries (4 files):
- ece38088-sup-0001-AppendixS1.xlsx
- ece38088-sup-0002-AppendixS2.pdf
- ece38088-sup-0003-AppendixS3.pdf
- ece38088-sup-0004-AppendixS4.fasta
