# Supplementary material for: The dark side of pseudoscorpion diversity: The German Barcode of Life campaign reveals high levels of undocumented diversity in European false scorpions
Source: Ecol Evol. 2021 Sep 8;11(20):13815–29. doi: 10.1002/ece3.8088 (PMC8525104; doi:10.1002/ece3.8088)
Supplement: Supplementary file 1 — Appendix S1‐S4 [file ECE3-11-13815-s001.zip › ece38088-sup-0001-AppendixS1.xlsx]

## Sheet: Tabelle1
BOLD Process ID	Sample ID	Species	leg.	Date	Country	State/Province	Locality	Lat	Lon	Institution	GenBank Acc. No
FBPSS048-16	ZSM-BC-27399-D12	Allochernes peregrinus	Doczkal, D. & Ssymank, A.	06-Jun-2011	Germany	Baden-Wuerttemberg	Grenzach-Wyhlen	47.55	7.68333	ZSM	MW996018
FBPSS057-16	ZSM-BC-27399-E09	Allochernes peregrinus	Doczkal, D. & Ssymank, A.	23-May-2011	Germany	Baden-Wuerttemberg	Grenzach-Wyhlen	47.55	7.68333	ZSM	MW996277
FBPSS043-16	ZSM-BC-27399-D07	Allochernes peregrinus	Zoder, S.	13-May-2011	Germany	Bavaria	Passau	48.5665	13.4312	ZSM	MW996185
GBPSS093-20	ZFMK-TIS-2568639	Allochernes peregrinus	Rulik et al.	27-Jun-2013	Germany	Rhineland-Palatinate	Niederzissen, Bausenberg	50.465	7.226	ZFMK	MW996217
GBPSS095-20	ZFMK-TIS-2568642	Allochernes peregrinus	Rulik et al.	02-Jun-2014	Germany	Rhineland-Palatinate	Niederzissen, Bausenberg	50.465	7.226	ZFMK	MW996147
GBPSS097-20	ZFMK-TIS-2568647	Allochernes peregrinus	Rulik et al.	02-Jun-2014	Germany	Rhineland-Palatinate	Niederzissen, Bausenberg	50.465	7.226	ZFMK	MW996274
GBPSS098-20	ZFMK-TIS-2568648	Allochernes peregrinus	Rulik et al.	17-Jun-2014	Germany	Rhineland-Palatinate	Niederzissen, Bausenberg	50.465	7.226	ZFMK	MW996107
GBPSS099-20	ZFMK-TIS-2568649	Allochernes peregrinus	Rulik et al.	17-Jun-2014	Germany	Rhineland-Palatinate	Niederzissen, Bausenberg	50.465	7.226	ZFMK	MW996022
GBPSS108-20	ZFMK-TIS-2568664	Allochernes peregrinus	Rulik et al.	16-May-2014	Germany	Rhineland-Palatinate	Heppingen-Gimmingen, Landskrone	50.552	7.172	ZFMK	MW996400
GBPSS109-20	ZFMK-TIS-2568665	Allochernes peregrinus	Rulik et al.	02-Jun-2014	Germany	Rhineland-Palatinate	Heppingen-Gimmingen, Landskrone	50.552	7.172	ZFMK	MW996049
GBPSS120-20	ZFMK-TIS-2568694	Allochernes peregrinus	Rulik et al.	02-Jun-2014	Germany	Rhineland-Palatinate	Heppingen-Gimmingen, Landskrone	50.552	7.172	ZFMK	MW996421
GBPSS121-20	ZFMK-TIS-2568699	Allochernes peregrinus	Rulik et al.	16-May-2014	Germany	Rhineland-Palatinate	Heppingen-Gimmingen, Landskrone	50.552	7.172	ZFMK	MW996196
GBPSS126-20	ZFMK-TIS-2568706	Allochernes peregrinus	Rulik et al.	13-Jun-2013	Germany	Rhineland-Palatinate	Heppingen-Gimmingen, Landskrone	50.552	7.172	ZFMK	MW996128
GBPSS127-20	ZFMK-TIS-2568712	Allochernes peregrinus	Rulik et al.	27-Jun-2013	Germany	Rhineland-Palatinate	Heppingen-Gimmingen, Landskrone	50.552	7.172	ZFMK	MW996121
GBPSS128-20	ZFMK-TIS-2568714	Allochernes peregrinus	Rulik et al.	27-Jun-2013	Germany	Rhineland-Palatinate	Heppingen-Gimmingen, Landskrone	50.552	7.172	ZFMK	MW996055
GBPSS191-20	ZFMK-TIS-2586546	Allochernes powelli	Muster, Christoph	22-Sep-2017	Germany	Brandenburg	Uckermark: Brodowin	52.913	13.963	ZFMK	MW996423
GBPSS192-20	ZFMK-TIS-2586547	Allochernes powelli	Muster, Christoph	21-Jul-2017	Germany	Lower Saxony	Deinste, Rehn-Campe Nr. 27	53.533	9.451	ZFMK	MW996058
GBPSS193-20	ZFMK-TIS-2586548	Allochernes powelli	Muster, Christoph	21-Jul-2017	Germany	Lower Saxony	Deinste, Rehn-Campe Nr. 27	53.533	9.451	ZFMK	MW996091
GBPSS088-20	ZFMK-TIS-2568629	Allochernes powelli	Muster, Christoph	12-Jul-2015	Germany	Mecklenburg-Vorpommern	Rügen: Putbus, Altkamp-Kasnevitz	54.323	13.414	ZFMK	MW996268
BSOIL300-18	GBOL19945	Allochernes wideri	Doczkal, Dieter	03-Nov-2016	Germany	Bavaria	Kitzingen	49.7397	10.1507	ZSM	MW996248
GBPSS205-20	ZFMK-TIS-2586571	Allochernes wideri wideri	Muster, Christoph	08-Jun-2018	Germany	Brandenburg	Altkunkendorf: Buchenwald Grumsin	52.996	13.886	ZFMK	MW996090
GBPSS206-20	ZFMK-TIS-2586572	Allochernes wideri wideri	Muster, Christoph	08-Jun-2018	Germany	Brandenburg	Altkunkendorf: Buchenwald Grumsin	52.996	13.886	ZFMK	MW996269
GBPSS239-20	ZFMK-TIS-2586624	Allochernes wideri wideri	Schaffrath, Ulrich	11-Jun-2018	Germany	Hesse	Darmstadt: Gross-Gerauer Wald	49.974	8.51	ZFMK	MW996218
GBPSS197-20	ZFMK-TIS-2586556	Allochernes wideri wideri	Muster, Christoph	05-May-2018	Germany	Lower Saxony	Hülsen, 800 m S	52.796	9.336	ZFMK	MW996167
GBPSS049-20	ZFMK-TIS-2553364	Allochernes wideri wideri	Muster, Christoph	25-Sep-2015	Germany	Mecklenburg-Vorpommern	Insel Vilm	54.311	13.523	ZFMK	MW996212
GBPSS050-20	ZFMK-TIS-2553369	Allochernes wideri wideri	Muster, Christoph	25-Sep-2015	Germany	Mecklenburg-Vorpommern	Insel Vilm	54.311	13.523	ZFMK	MW996082
GBPSS038-20	ZFMK-TIS-2553331	Allochernes wideri wideri	Muster, Christoph	26-Jun-2015	Germany	Saxony	Dresden Kaditz, Neuer Friedhof	51.085	13.671	ZFMK	MW996114
GBPSS039-20	ZFMK-TIS-2553332	Allochernes wideri wideri	Muster, Christoph	26-Jun-2015	Germany	Saxony	Dresden Kaditz, Neuer Friedhof	51.085	13.671	ZFMK	MW995988
GBPSS163-20	ZFMK-TIS-2576424	Allochernes wideri wideri	Muster, Christoph	28-May-2016	Germany	Saxony-Anhalt	Kelbra: Tilleda	51.418	11.133	ZFMK	MW996008
GBPSS164-20	ZFMK-TIS-2576425	Allochernes wideri wideri	Muster, Christoph	28-May-2016	Germany	Saxony-Anhalt	Kelbra: Tilleda	51.418	11.133	ZFMK	MW996322
GBPSS161-20	ZFMK-TIS-2576422	Allochernes wideri wideri	Muster, Christoph	27-May-2016	Germany	Thuringia	Rottleben	51.373	11.051	ZFMK	MW996175
GBPSS162-20	ZFMK-TIS-2576423	Allochernes wideri wideri	Muster, Christoph	27-May-2016	Germany	Thuringia	Rottleben	51.373	11.051	ZFMK	MW996388
GBPSS237-20	ZFMK-TIS-2586622	Anthrenochernes stellae	Schaffrath, Ulrich	11-Jun-2018	Germany	Hesse	Darmstadt: Kranichsteiner Wald	49.942	8.727	ZFMK	MW996371
GBPSS238-20	ZFMK-TIS-2586623	Anthrenochernes stellae	Schaffrath, Ulrich	11-Jun-2018	Germany	Hesse	Darmstadt: Gross-Gerauer Wald	49.974	8.51	ZFMK	MW996023
GBPSS102-20	ZFMK-TIS-2568657	Apocheiridium ferum	Schutte et al.	20-Aug-2013	Germany	Lower Saxony	Pevestorf	53.06	11.48	ZFMK	MW996317
GBPSS110-20	ZFMK-TIS-2568666	Cheiridium museorum	Muster, Christoph	27-May-2017	Germany	Mecklenburg-Vorpommern	Welzin (Passow)	53.518	12.032	ZFMK	MW996187
GBPSS111-20	ZFMK-TIS-2568667	Cheiridium museorum	Muster, Christoph	27-May-2017	Germany	Mecklenburg-Vorpommern	Welzin (Passow)	53.518	12.032	ZFMK	MW996153
GBMYR096-14	GBOL10908	Chelifer cancroides	Legat, Susanne	22-Sep-2009	Germany	Bavaria	Muenchen-Nymphenburg, In den Kirschen	48.167	11.506	ZSM	MW996213
GBPSS194-20	ZFMK-TIS-2586549	Chelifer cancroides	Muster, Christoph	21-Jul-2017	Germany	Lower Saxony	Deinste, Rehn-Campe Nr. 27	53.533	9.451	ZFMK	MW996133
GBPSS200-20	ZFMK-TIS-2586559	Chelifer cancroides	Muster, Christoph	06-May-2018	Germany	Lower Saxony	Eilte, 1 km E	52.765	9.519	ZFMK	MW996222
GBPSS089-20	ZFMK-TIS-2568631	Chelifer cancroides	Muster, Christoph	12-Jul-2015	Germany	Mecklenburg-Vorpommern	Rügen: Putbus, Altkamp-Kasnevitz	54.323	13.414	ZFMK	MW996074
GBPSS090-20	ZFMK-TIS-2568632	Chelifer cancroides	Muster, Christoph	12-Jul-2015	Germany	Mecklenburg-Vorpommern	Rügen: Putbus, Altkamp-Kasnevitz	54.323	13.414	ZFMK	MW996410
GBPSS112-20	ZFMK-TIS-2568668	Chelifer cancroides	Muster, Christoph	28-May-2017	Germany	Mecklenburg-Vorpommern	Kuchelmiss, Wassermühle	53.688	12.346	ZFMK	MW996191
BSOIL192-18	GBOL19837	Chernes cimicoides	Doczkal, Dieter	28-Aug-2016	Germany	Bavaria	Aschaffenburg	49.977	9.15214	ZSM	MW996053
BSOIL299-18	GBOL19944	Chernes cimicoides	Doczkal, Dieter	10-May-2015	Germany	Bavaria	Oberammergau	47.5981	11.0669	ZSM	MW996364
BSOIL308-18	GBOL19953	Chernes cimicoides	Doczkal, Dieter; Voith, Johannes	29-Apr-2016	Germany	Bavaria	Ruhpolding	47.7667	12.65	ZSM	MW996298
FBPSS025-16	ZSM-BC-27399-C01	Chernes cimicoides	Doczkal, Dieter	08-May-2013	Germany	Bavaria	Murnau am Staffelsee	47.6809	11.2013	ZSM	MW996013
FBPSS029-16	ZSM-BC-27399-C05	Chernes cimicoides	Doczkal, Dieter	08-May-2013	Germany	Bavaria	Murnau am Staffelsee	47.6809	11.2013	ZSM	MW996079
FBPSS032-16	ZSM-BC-27399-C08	Chernes cimicoides	D. Doczkal, S.Schmidt & J. Voith	17-Jul-2014	Germany	Bavaria	Oberstdorf	47.4072	10.2794	ZSM	MW996109
FBPSS035-16	ZSM-BC-27399-C11	Chernes cimicoides	Doczkal, Dieter	25-May-2013	Germany	Bavaria	Murnau am Staffelsee	47.6809	11.2013	ZSM	MW996241
FBPSS036-16	ZSM-BC-27399-C12	Chernes cimicoides	Doczkal, Dieter	09-May-2013	Germany	Bavaria	Eschenlohe	47.6	11.1833	ZSM	MW996140
FBPSS040-16	ZSM-BC-27399-D04	Chernes cimicoides	Doczkal, Dieter	24-May-2012	Germany	Bavaria	Mittenwald	47.4422	11.2619	ZSM	MW996042
FBPSS042-16	ZSM-BC-27399-D06	Chernes cimicoides	Doczkal, Dieter	07-Jun-2013	Germany	Bavaria	Murnau am Staffelsee	47.6809	11.2013	ZSM	MW996116
FBPSS051-16	ZSM-BC-27399-E03	Chernes cimicoides	Doczkal, D., Schmidt, S. & Voith, J.	01-Jun-2014	Germany	Bavaria	Oberstdorf	47.4072	10.2794	ZSM	MW995989
FBPSS054-16	ZSM-BC-27399-E06	Chernes cimicoides	Doczkal, D., Schmidt, S. & Voith, J.	01-Jun-2014	Germany	Bavaria	Oberstdorf	47.4072	10.2794	ZSM	MW996232
FBPSS070-16	ZSM-BC-27399-F10	Chernes cimicoides	Doczkal, Dieter	25-May-2013	Germany	Bavaria	Murnau am Staffelsee	47.6809	11.2013	ZSM	MW996119
FBPSS072-16	ZSM-BC-27399-F12	Chernes cimicoides	Doczkal, Dieter	09-May-2013	Germany	Bavaria	Eschenlohe	47.6	11.1833	ZSM	MW996308
FBPSS084-16	ZSM-BC-27399-G12	Chernes cimicoides	Doczkal, Dieter	25-May-2013	Germany	Bavaria	Murnau am Staffelsee	47.6809	11.2013	ZSM	MW996305
GBPSS203-20	ZFMK-TIS-2586566	Chernes cimicoides	Muster, Christoph	08-Jun-2018	Germany	Brandenburg	Altkunkendorf: Buchenwald Grumsin	53	13.87	ZFMK	MW996327
GBPSS204-20	ZFMK-TIS-2586567	Chernes cimicoides	Muster, Christoph	08-Jun-2018	Germany	Brandenburg	Altkunkendorf: Buchenwald Grumsin	53	13.87	ZFMK	MW996193
GBPSS141-20	ZFMK-TIS-2568744	Chernes cimicoides	Niehuis, O.	23-Jun-2013	Germany	Hesse	Lorch am Rhein	50.05	7.797	ZFMK	MW996086
GBPSS034-20	ZFMK-TIS-2553310	Chernes cimicoides	BioBlitz 2014	13-Jun-2014	Germany	Mecklenburg-Vorpommern	Nationalpark Müritz	53.404	12.866	ZFMK	MW996037
GBPSS037-20	ZFMK-TIS-2553326	Chernes cimicoides	Muster, Christoph	24-Jun-2015	Germany	Mecklenburg-Vorpommern	Velgast, Starkow	54.252	12.741	ZFMK	MW996419
GBPSS054-20	ZFMK-TIS-2555767	Chernes cimicoides	BioBlitz 2015	06-Jun-2015	Germany	Mecklenburg-Vorpommern	NP Müritz: Boek	53.426	12.779	ZFMK	MW996001
GBPSS055-20	ZFMK-TIS-2555771	Chernes cimicoides	BioBlitz 2015	06-Jun-2015	Germany	Mecklenburg-Vorpommern	NP Müritz: Boek	53.426	12.779	ZFMK	MW996336
GBPSS056-20	ZFMK-TIS-2555775	Chernes cimicoides	BioBlitz 2015	06-Jun-2015	Germany	Mecklenburg-Vorpommern	NP Müritz: Boek	53.426	12.779	ZFMK	MW996000
GBPSS058-20	ZFMK-TIS-2555791	Chernes cimicoides	BioBlitz 2015	06-Jun-2015	Germany	Mecklenburg-Vorpommern	NP Müritz: Boek	53.426	12.779	ZFMK	MW996321
GBPSS060-20	ZFMK-TIS-2555799	Chernes cimicoides	BioBlitz 2015	06-Jun-2015	Germany	Mecklenburg-Vorpommern	NP Müritz: Boek	53.426	12.779	ZFMK	MW996229
GBPSS062-20	ZFMK-TIS-2555805	Chernes cimicoides	BioBlitz 2015	06-Jun-2015	Germany	Mecklenburg-Vorpommern	NP Müritz: Boek	53.426	12.779	ZFMK	MW996430
GBPSS065-20	ZFMK-TIS-2555819	Chernes cimicoides	BioBlitz 2015	06-Jun-2015	Germany	Mecklenburg-Vorpommern	NP Müritz: Boek	53.426	12.779	ZFMK	MW996332
GBPSS066-20	ZFMK-TIS-2555823	Chernes cimicoides	BioBlitz 2015	06-Jun-2015	Germany	Mecklenburg-Vorpommern	NP Müritz: Boek	53.426	12.779	ZFMK	MW996064
GBPSS067-20	ZFMK-TIS-2555825	Chernes cimicoides	BioBlitz 2015	06-Jun-2015	Germany	Mecklenburg-Vorpommern	NP Müritz: Boek	53.426	12.779	ZFMK	MW996031
GBPSS072-20	ZFMK-TIS-2555861	Chernes cimicoides	BioBlitz 2015	12-Jun-2015	Germany	Mecklenburg-Vorpommern	NP Müritz: Boek	53.425	12.782	ZFMK	MW996297
GBPSS073-20	ZFMK-TIS-2555864	Chernes cimicoides	BioBlitz 2015	12-Jun-2015	Germany	Mecklenburg-Vorpommern	NP Müritz: Boek	53.425	12.782	ZFMK	MW996354
GBPSS075-20	ZFMK-TIS-2555870	Chernes cimicoides	BioBlitz 2015	12-Jun-2015	Germany	Mecklenburg-Vorpommern	NP Müritz: Boek	53.425	12.782	ZFMK	MW996230
GBPSS076-20	ZFMK-TIS-2555885	Chernes cimicoides	BioBlitz 2015	12-Jun-2015	Germany	Mecklenburg-Vorpommern	NP Müritz: Boek	53.425	12.782	ZFMK	MW996171
GBPSS077-20	ZFMK-TIS-2555888	Chernes cimicoides	BioBlitz 2015	12-Jun-2015	Germany	Mecklenburg-Vorpommern	NP Müritz: Boek	53.425	12.782	ZFMK	MW996328
GBPSS078-20	ZFMK-TIS-2555891	Chernes cimicoides	BioBlitz 2015	12-Jun-2015	Germany	Mecklenburg-Vorpommern	NP Müritz: Boek	53.425	12.782	ZFMK	MW996029
GBPSS079-20	ZFMK-TIS-2555894	Chernes cimicoides	BioBlitz 2015	12-Jun-2015	Germany	Mecklenburg-Vorpommern	NP Müritz: Boek	53.425	12.782	ZFMK	MW996084
GBPSS080-20	ZFMK-TIS-2555927	Chernes cimicoides	BioBlitz 2015	12-Jun-2015	Germany	Mecklenburg-Vorpommern	NP Müritz: Boek	53.425	12.782	ZFMK	MW996226
GBPSS081-20	ZFMK-TIS-2555931	Chernes cimicoides	BioBlitz 2015	12-Jun-2015	Germany	Mecklenburg-Vorpommern	NP Müritz: Boek	53.425	12.782	ZFMK	MW996385
GBPSS082-20	ZFMK-TIS-2555945	Chernes cimicoides	BioBlitz 2015	12-Jun-2015	Germany	Mecklenburg-Vorpommern	NP Müritz: Boek	53.425	12.782	ZFMK	MW996260
GBPSS083-20	ZFMK-TIS-2555949	Chernes cimicoides	BioBlitz 2015	12-Jun-2015	Germany	Mecklenburg-Vorpommern	NP Müritz: Boek	53.425	12.782	ZFMK	MW996063
GBPSS103-20	ZFMK-TIS-2568658	Chernes cimicoides	BioBlitz-Team	14-Jun-2014	Germany	Mecklenburg-Vorpommern	NP Müritz: Boek	53.4	12.8	ZFMK	MW996292
GBPSS104-20	ZFMK-TIS-2568659	Chernes cimicoides	BioBlitz-Team	14-Jun-2014	Germany	Mecklenburg-Vorpommern	NP Müritz: Boek	53.4	12.8	ZFMK	MW996135
GBPSS105-20	ZFMK-TIS-2568660	Chernes cimicoides	BioBlitz-Team	14-Jun-2014	Germany	Mecklenburg-Vorpommern	NP Müritz: Boek	53.4	12.8	ZFMK	MW996418
GBPSS124-20	ZFMK-TIS-2568703	Chernes cimicoides	Rulik et al.	02-Jun-2014	Germany	Rhineland-Palatinate	Heppingen-Gimmingen, Landskrone	50.552	7.172	ZFMK	MW996353
GMGMJ1489-14	BIOUG17099-E09	Chernes cimicoides	Rulik et al	02-Jun-2014	Germany	Rhineland-Palatinate	Heppingen-Gimmingen, Landskrone	50.552	7.17	ZFMK	MW996235
GBPSS183-20	ZFMK-TIS-2579783	Chernes cimicoides	Komposch, Christian "Urs"	02-Aug-2016	Austria	Styria	NP Gesause: Hieflau	47.611	14.737	ZFMK	MW996073
GBPSS184-20	ZFMK-TIS-2579784	Chernes cimicoides	Muster, Christoph	02-Aug-2016	Austria	Styria	NP Gesause: Hieflau	47.611	14.737	ZFMK	MW996067
FBPSS038-16	ZSM-BC-27399-D02	Chernes hahnii	Doczkal, Dieter	12-Aug-2014	Germany	Bavaria	Paehl	47.9	11.1833	ZSM	MW996326
GBPSS026-20	ZFMK-TIS-2520990	Chernes hahnii	Friman, Lars	20-Jul-2014	Germany	Brandenburg	Seedoche	52.16	12.614	ZFMK	MW996224
GBPSS198-20	ZFMK-TIS-2586557	Chernes hahnii	Muster, Christoph	05-May-2018	Germany	Lower Saxony	Hülsen, 800 m S	52.796	9.336	ZFMK	MW996223
GBPSS199-20	ZFMK-TIS-2586558	Chernes hahnii	Muster, Christoph	06-May-2018	Germany	Lower Saxony	Eilte, 1 km E	52.764	9.518	ZFMK	MW996372
GBPSS044-20	ZFMK-TIS-2553343	Chernes hahnii	Muster, Christoph	26-Jun-2015	Germany	Saxony	Radebeul-Serkovitz	51.094	13.653	ZFMK	MW996369
GBPSS045-20	ZFMK-TIS-2553344	Chernes hahnii	Muster, Christoph	26-Jun-2015	Germany	Saxony	Radebeul-Serkovitz	51.094	13.653	ZFMK	MW996266
GBPSS210-20	ZFMK-TIS-2586579	Chernes hahnii	Muster, Christoph	10-Jun-2018	Germany	Saxony	Zschopau: In der Aue	50.753	13.086	ZFMK	MW996143
GBPSS245-20	ZFMK-TIS-2615708	Chernes hahnii	Muster, Christoph	10-Jun-2018	Germany	Saxony	Zschopau: In der Aue	50.753	13.086	ZFMK	MW995987
GBPSS165-20	ZFMK-TIS-2576426	Chernes hahnii	Muster, Christoph	28-May-2016	Germany	Saxony-Anhalt	Kelbra: Tilleda	51.418	11.133	ZFMK	MW996010
BSOIL304-18	GBOL19949	Chernes nigrimanus	Doczkal, Dieter; Voith, Johannes	29-Apr-2015	Germany	Bavaria	Kempten	47.7267	10.3139	ZSM	MW996030
FBPSS053-16	ZSM-BC-27399-E05	Chernes nigrimanus	Doczkal, Dieter	05-Jun-2013	Germany	Bavaria	Garmisch-Partenkirchen	47.4921	11.0958	ZSM	MW996052
FBPSS055-16	ZSM-BC-27399-E07	Chernes nigrimanus	Doczkal, Dieter	02-Jun-2013	Germany	Bavaria	Peiting	47.7955	10.9295	ZSM	MW996355
FBPSS071-16	ZSM-BC-27399-F11	Chernes nigrimanus	Doczkal, Dieter	09-May-2013	Germany	Bavaria	Eschenlohe	47.6	11.1833	ZSM	MW996311
GBPSS185-20	ZFMK-TIS-2579785	Chernes nigrimanus	R. Netzberger	02-Aug-2016	Austria	Styria	NP Gesause: Hieflau	47.611	14.735	ZFMK	MW996358
GBPSS186-20	ZFMK-TIS-2579786	Chernes nigrimanus	R. Netzberger	02-Aug-2016	Austria	Styria	NP Gesause: Hieflau	47.611	14.735	ZFMK	MW996129
GBMYR126-14	GBOL10938	Chthonius alpicola	Spelda, Jörg	26-Apr-2014	Germany	Bavaria	Marktschellenberg	47.705	13.038	ZSM	MW996313
FBPSS067-16	ZSM-BC-27399-F07	Chthonius ischnocheles	Spelda, Jörg	24-Jun-2011	Germany	Baden-Wuerttemberg	Stuttgart	48.7823	9.17702	ZSM	MW996403
GBMYR107-14	GBOL10919	Chthonius ischnocheles	Spelda, Jörg	11-Aug-2013	Germany	Baden-Wuerttemberg	Stuttgart-Hofen	48.838	9.229	ZSM	MW996380
MYFAB650-16	GBOL14343b	Chthonius spec.	Spelda, Jörg	31-Oct-2010	Germany	Baden-Wuerttemberg	Hohenfels, Tunnel 3 km NW Albbruck	47.609	8.104	ZSM	MW996347
GOMYR230-17	ZSM-BC-27570-D04	Chthonius tenuis	Owen, Christian	19-Jul-2016	United Kingdom	Wales	Caerphilly	51.5745	-3.218	ZSM	MW996438
GBPSS201-20	ZFMK-TIS-2586561	Dactylochelifer latreillei	Muster, Christoph	06-May-2018	Germany	Lower Saxony	Eilte, 1 km E	52.762	9.485	ZFMK	MW996387
GBPSS092-20	ZFMK-TIS-2568637	Dendrochernes cyrneus	Rulik et al.	13-Jun-2013	Germany	Rhineland-Palatinate	Niederzissen, Bausenberg	50.465	7.226	ZFMK	MW996145
GBPSS094-20	ZFMK-TIS-2568640	Dendrochernes cyrneus	Rulik et al.	27-Jun-2013	Germany	Rhineland-Palatinate	Niederzissen, Bausenberg	50.465	7.226	ZFMK	MW996434
GBPSS122-20	ZFMK-TIS-2568701	Dendrochernes cyrneus	Rulik et al.	16-May-2014	Germany	Rhineland-Palatinate	Heppingen-Gimmingen, Landskrone	50.552	7.172	ZFMK	MW996417
GBPSS123-20	ZFMK-TIS-2568702	Dendrochernes cyrneus	Rulik et al.	02-Jun-2014	Germany	Rhineland-Palatinate	Heppingen-Gimmingen, Landskrone	50.552	7.172	ZFMK	MW995998
GBPSS135-20	ZFMK-TIS-2568734	Dendrochernes cyrneus	Rulik et al.	13-Jun-2013	Germany	Rhineland-Palatinate	Heppingen-Gimmingen, Landskrone	50.552	7.17	ZFMK	MW996398
GBPSS136-20	ZFMK-TIS-2568735	Dendrochernes cyrneus	Rulik et al.	11-Jul-2013	Germany	Rhineland-Palatinate	Heppingen-Gimmingen, Landskrone	50.552	7.17	ZFMK	MW996149
GBPSS138-20	ZFMK-TIS-2568740	Dendrochernes cyrneus	Rulik et al.	02-Jun-2014	Germany	Rhineland-Palatinate	Heppingen-Gimmingen, Landskrone	50.551	7.171	ZFMK	MW996156
GBPSS144-20	ZFMK-TIS-2568747	Dendrochernes cyrneus	Rulik et al.	04-Oct-2012	Germany	Rhineland-Palatinate	Winningen, Blumslay	50.322	7.494	ZFMK	MW996352
GBPSS145-20	ZFMK-TIS-2568748	Dendrochernes cyrneus	Rulik et al.	29-May-2013	Germany	Rhineland-Palatinate	Winningen, Blumslay	50.322	7.494	ZFMK	MW996103
GBPSS149-20	ZFMK-TIS-2568758	Dendrochernes cyrneus	Rulik et al.	23-Aug-2012	Germany	Rhineland-Palatinate	Niederzissen, Bausenberg	50.468	7.222	ZFMK	MW996365
GBPSS150-20	ZFMK-TIS-2568759	Dendrochernes cyrneus	Rulik et al.	06-Sep-2012	Germany	Rhineland-Palatinate	Niederzissen, Bausenberg	50.468	7.222	ZFMK	MW996233
GBPSS153-20	ZFMK-TIS-2568777	Dendrochernes cyrneus	Rulik et al.	06-Sep-2012	Germany	Rhineland-Palatinate	Niederzissen, Bausenberg	50.471	7.223	ZFMK	MW996081
GBPSS154-20	ZFMK-TIS-2568778	Dendrochernes cyrneus	Rulik et al.	13-Jun-2013	Germany	Rhineland-Palatinate	Niederzissen, Bausenberg	50.465	7.226	ZFMK	MW996048
GBPSS155-20	ZFMK-TIS-2568779	Dendrochernes cyrneus	Rulik et al.	13-Jun-2013	Germany	Rhineland-Palatinate	Niederzissen, Bausenberg	50.465	7.226	ZFMK	MW996367
GBPSS207-20	ZFMK-TIS-2586573	Dinocheirus panzeri	Muster, Christoph	08-Jun-2018	Germany	Brandenburg	Altkunkendorf: Buchenwald Grumsin	52.996	13.886	ZFMK	MW995991
GBPSS208-20	ZFMK-TIS-2586574	Dinocheirus panzeri	Muster, Christoph	08-Jun-2018	Germany	Brandenburg	Altkunkendorf: Buchenwald Grumsin	52.996	13.886	ZFMK	MW996069
GBPSS234-20	ZFMK-TIS-2586617	Dinocheirus panzeri	Schaffrath, Ulrich	27-Jun-2018	Germany	Hesse	Kellerwald: Nieder-Werbe	51.2	9.011	ZFMK	MW996329
GBPSS235-20	ZFMK-TIS-2586618	Dinocheirus panzeri	Schaffrath, Ulrich	27-Jun-2018	Germany	Hesse	Kellerwald: Nieder-Werbe	51.2	9.011	ZFMK	MW996265
GBPSS236-20	ZFMK-TIS-2586619	Dinocheirus panzeri	Schaffrath, Ulrich	19-Jun-2018	Germany	Hesse	Kellerwald: Ringelsberg	51.17	8.944	ZFMK	MW996160
GBPSS246-21	ZFMK-TIS-2627371	Dinocheirus panzeri	GBOL-Team ZFMK	19-Jun-2018	Germany	Hesse	Kellerwald, Ringelsberg	51.17	8.944	ZFMK	MW996374
GBPSS195-20	ZFMK-TIS-2586550	Dinocheirus panzeri	Muster, Christoph	21-Jul-2017	Germany	Lower Saxony	Deinste, Rehn-Campe Nr. 27	53.533	9.451	ZFMK	MW996157
GBPSS196-20	ZFMK-TIS-2586551	Dinocheirus panzeri	Muster, Christoph	21-Jul-2017	Germany	Lower Saxony	Deinste, Rehn-Campe Nr. 27	53.533	9.451	ZFMK	MW996424
GBPSS035-20	ZFMK-TIS-2553317	Dinocheirus panzeri	Muster, Christoph	12-Jun-2015	Germany	Mecklenburg-Vorpommern	Rügen, Krakvitz	54.326	13.43	ZFMK	MW996044
GBPSS036-20	ZFMK-TIS-2553318	Dinocheirus panzeri	Muster, Christoph	12-Jun-2015	Germany	Mecklenburg-Vorpommern	Rügen, Krakvitz	54.326	13.43	ZFMK	MW996209
GBPSS233-20	ZFMK-TIS-2586607	Dinocheirus panzeri	Muster, Christoph	19-Jul-2018	Germany	Mecklenburg-Vorpommern	Rügen: Jasmund	54.53	13.65	ZFMK	MW996240
GBPSS130-20	ZFMK-TIS-2568719	Dinocheirus panzeri	Rulik et al.	11-Jul-2013	Germany	Rhineland-Palatinate	Heppingen-Gimmingen, Landskrone	50.552	7.172	ZFMK	MW996080
GBPSS187-20	ZFMK-TIS-2579794	Dinocheirus panzeri	Muster, Christoph	03-Aug-2016	Austria	Styria	NP Gesause: Johnsbach	47.533	14.605	ZFMK	MW996245
GBPSS188-20	ZFMK-TIS-2579795	Dinocheirus panzeri	Muster, Christoph	03-Aug-2016	Austria	Styria	NP Gesause: Johnsbach	47.533	14.605	ZFMK	MW996262
BSOIL158-16	ZSM-BC-04120-F03	Ephippiochthonius boldorii	Spelda, Jörg	25-Oct-2015	Germany	Bavaria	Regensburg	49.015	12.102	ZSM	MW996401
BSOIL326-18	GBOL19971	Ephippiochthonius boldorii	Spelda, Jörg	27-Oct-2015	Germany	Bavaria	Rosenheim	47.8564	12.1225	ZSM	MW996085
BSOIL394-18	GBOL20039	Ephippiochthonius boldorii	Spelda, Jörg	17-Mar-2017	Germany	Bavaria	Rosenheim	47.8564	12.1225	ZSM	MW996389
BSOIL395-18	GBOL20040	Ephippiochthonius boldorii	Spelda, Jörg	27-Oct-2015	Germany	Bavaria	Rosenheim	47.8564	12.1225	ZSM	MW996408
BSOIL488-18	ZSM-BC-30209-G09	Ephippiochthonius boldorii	Spelda, Jörg	17-Mar-2017	Germany	Bavaria	Rosenheim	47.8564	12.1225	ZSM	MW996146
FBPSS069-16	ZSM-BC-27399-F09	Ephippiochthonius boldorii	Spelda, Jörg	27-Oct-2015	Germany	Bavaria	Kiefersfelden	47.6141	12.191	ZSM	MW996141
GBMIX1069-14	GBOL10551	Ephippiochthonius boldorii	Wachtel	01-Aug-2014	Germany	Bavaria	München, Gruenwald, Isartal	48.044	11.518	ZSM	MW996280
GBMYR111-14	GBOL10923	Ephippiochthonius boldorii	Spelda, Jörg	07-Sep-2013	Germany	Bavaria	Grafenau	48.85	13.376	ZSM	MW996288
GBMYR116-14	GBOL10928	Ephippiochthonius boldorii	Spelda, Jörg	03-Oct-2013	Germany	Bavaria	Essing, Klausenhoehle	48.934	11.784	ZSM	MW996087
GBMYR128-14	GBOL10940	Ephippiochthonius boldorii	Spelda, Jörg	26-Apr-2014	Germany	Bavaria	Marktschellenberg	47.705	13.038	ZSM	MW996019
GBMYR680-15	GBOL14271	Ephippiochthonius boldorii	Spelda, Jörg	03-Oct-2014	Germany	Bavaria	Unterfrohnstetten	48.814	13.042	ZSM	MW996249
GBPSS181-20	ZFMK-TIS-2579781	Ephippiochthonius fuscimanus	Muster, Christoph	02-Aug-2016	Austria	Styria	NP Gesause: Johnsbach-Mundung	47.58	14.592	ZFMK	MW996289
GBPSS182-20	ZFMK-TIS-2579782	Ephippiochthonius fuscimanus	Muster, Christoph	02-Aug-2016	Austria	Styria	NP Gesause: Johnsbach-Mundung	47.58	14.592	ZFMK	MW996032
FBPSS041-16	ZSM-BC-27399-D05	Ephippiochthonius tetrachelatus (E. beieri)	Doczkal, Dieter	03-Sep-2012	Germany	Baden-Wuerttemberg	Rastatt	48.8585	8.20965	ZSM	MW996263
GBMYR113-14	GBOL10925	Ephippiochthonius tetrachelatus (E. beieri)	Spelda, Jörg	27-Sep-2013	Germany	Baden-Wuerttemberg	Pforzheim: 2 km WNW Enzberg	48.937	8.768	ZSM	MW995995
FBPSS068-16	ZSM-BC-27399-F08	Ephippiochthonius tetrachelatus s.str.	Spelda, Jörg	01-Aug-2015	Germany	Baden-Wuerttemberg	Geislingen an der Steige	48.6242	9.82736	ZSM	MW996108
GBMYR1090-15	GBOL14967	Ephippiochthonius tetrachelatus s.str.	Spelda, Jörg	01-Aug-2015	Germany	Baden-Wuerttemberg	Geislingen	48.6031	9.8392	ZSM	MW996349
BSOIL320-18	GBOL19965	Ephippiochthonius tetrachelatus s.str.	Spelda, Jörg	21-Apr-2017	Germany	Bavaria	Eichstaett	48.8885	11.1967	ZSM	MW996370
BSOIL322-18	GBOL19967	Ephippiochthonius tetrachelatus s.str.	Spelda, Jörg	21-Apr-2017	Germany	Bavaria	Eichstaett	48.8885	11.1967	ZSM	MW996195
GBMYR117-14	GBOL10929	Ephippiochthonius tetrachelatus s.str.	Spelda, Jörg	03-Oct-2013	Germany	Bavaria	Essing, Klausenhoehle	48.934	11.784	ZSM	MW995990
GBMYR1315-16	GBOL18656	Ephippiochthonius tetrachelatus s.str.	NN		Germany	Bavaria	Regensburg	49.015	12.102	ZSM	MW996016
GOMYR275-17	ZSM-BC-27570-H01	Ephippiochthonius tetrachelatus s.str.	Spelda, Jörg	26-Aug-2010	Germany	Bavaria	Karlstadt	49.9603	9.77239	ZSM	MW996009
GBSBT019-18	ZFMK-TIS-2501454	Ephippiochthonius tetrachelatus s.str.	GBOL-Team ZFMK		Germany	Hesse	Martinswand, Höhle	50.14	8.4	ZFMK	MW996382
GBPSS029-20	ZFMK-TIS-2528593	Ephippiochthonius tetrachelatus s.str.	Reike, Hans-Peter	04-Aug-2014	Germany	Mecklenburg-Vorpommern	Rügen: Neukamp 29	54.34	13.416	ZFMK	MW996225
GBPSS030-20	ZFMK-TIS-2528594	Ephippiochthonius tetrachelatus s.str.	Reike, Hans-Peter	04-Aug-2014	Germany	Mecklenburg-Vorpommern	Rügen: Neukamp 29	54.34	13.416	ZFMK	MW996098
GBPSS042-20	ZFMK-TIS-2553341	Ephippiochthonius tetrachelatus s.str.	Muster, Christoph	26-Jun-2015	Germany	Saxony	Dresden-Kaditz, Sekowitzer Str. 27	51.084	13.673	ZFMK	MW996409
GBPSS043-20	ZFMK-TIS-2553342	Ephippiochthonius tetrachelatus s.str.	Muster, Christoph	26-Jun-2015	Germany	Saxony	Dresden-Kaditz, Sekowitzer Str. 28	51.084	13.673	ZFMK	MW996007
GBPSS157-20	ZFMK-TIS-2576364	Ephippiochthonius tetrachelatus s.str.	Muster, Christoph	27-May-2016	Germany	Thuringia	Bad Frankenhausen, Galgenberg	51.367	11.089	ZFMK	MW996376
GBPSS248-21	ZFMK-TIS-2627374	Lamprochernes chyzeri	GBOL-Team ZFMK	26-Sep-2019	Germany	Bavaria	Bayreuth, 750 m SE Prullsbirkig	49.775	11.453	ZFMK	MW996072
BSOIL194-18	GBOL19839	Lamprochernes chyzeri	Doczkal, Dieter	28-Jun-2016	Germany	Bavaria	Volkach	49.8635	10.2281	ZSM	MW996062
GBPSS244-20	ZFMK-TIS-2607698	Lamprochernes chyzeri	ZFMK	13-Jun-2017	Germany	North Rhine-Westphalia	Schladern (Windeck): river bank of Sieg	50.8	7.585	ZFMK	MW996411
GBPSS100-20	ZFMK-TIS-2568650	Lamprochernes chyzeri	Rulik et al.	24-Apr-2014	Germany	Rhineland-Palatinate	Niederzissen, Bausenberg	50.465	7.226	ZFMK	MW996012
GBPSS129-20	ZFMK-TIS-2568718	Lamprochernes chyzeri	Rulik et al.	01-Jul-2014	Germany	Rhineland-Palatinate	Heppingen-Gimmingen, Landskrone	50.552	7.172	ZFMK	MW996402
GBPSS132-20	ZFMK-TIS-2568722	Lamprochernes chyzeri	Rulik et al.	11-Jul-2013	Germany	Rhineland-Palatinate	Heppingen-Gimmingen, Landskrone	50.552	7.172	ZFMK	MW996184
GBPSS091-20	ZFMK-TIS-2568633	Lamprochernes chyzeri	Reike, Hans-Peter	17-Jul-2015	Germany	Saxony	Chemnitz: Cervantesstr. 62	50.817	12.967	ZFMK	MW996054
GBPSS113-20	ZFMK-TIS-2568675	Lamprochernes chyzeri	Muster, Christoph	26-May-2016	Germany	Saxony-Anhalt	Hohenerxleben	51.855	11.644	ZFMK	MW996324
GBPSS114-20	ZFMK-TIS-2568676	Lamprochernes chyzeri	Muster, Christoph	26-May-2016	Germany	Saxony-Anhalt	Hohenerxleben	51.855	11.644	ZFMK	MW996314
BSOIL315-18	GBOL19960	Lamprochernes nodosus	Doczkal, Dieter	15-Jul-2016	Germany	Bavaria	Volkach	49.8635	10.2281	ZSM	MW996270
FBPSS047-16	ZSM-BC-27399-D11	Lamprochernes nodosus	Doczkal, Dieter	27-Aug-2012	Germany	Bavaria	Mittenwald	47.4422	11.2619	ZSM	MW995994
GMGMH1209-14	BIOUG16998-H05	Lamprochernes nodosus	Rulik et al	24-Apr-2014	Germany	Rhineland-Palatinate	Heppingen-Gimmingen, Landskrone	50.552	7.17	ZFMK	MW996021
GBPSS143-20	ZFMK-TIS-2568746	Lamprochernes savignyi	Niehuis, O.	25-Jun-2015	Germany	Hesse	Lorch am Rhein	50.049	7.798	ZFMK	MW996179
GBPSS084-20	ZFMK-TIS-2568615	Larca lata	Muster, Christoph	12-Jun-2015	Germany	Mecklenburg-Vorpommern	Rügen: Putbus, Schlosspark	54.326	13.43	ZFMK	MW996102
FBPSS027-16	ZSM-BC-27399-C03	Microbisium brevifemoratum	Doczkal, Dieter	30-Jun-2013	Germany	Bavaria	Peiting	47.7955	10.9295	ZSM	MW996183
FBPSS045-16	ZSM-BC-27399-D09	Microbisium brevifemoratum	Doczkal, Dieter	28-Sep-2012	Germany	Bavaria	Mittenwald	47.4422	11.2619	ZSM	MW996363
GBPSS087-20	ZFMK-TIS-2568620	Microbisium suecicum	Muster, Christoph	25-Sep-2015	Germany	Mecklenburg-Vorpommern	Insel Vilm	54.318	13.527	ZFMK	MW996295
GOMYR199-17	ZSM-BC-27570-A09	Neobisium carcinoides	Spelda, Jörg	31-Oct-2010	Switzerland	Aargau	Stein am Rhein	47.6593	8.85964	ZSM	MW996071
GBSBT025-18	ZFMK-TIS-2501461	Neobisium carcinoides	GBOL-Team ZFMK		Germany	Baden-Wuerttemberg	Kempthaldenbroeller	48.6	9.77	ZFMK	MW996338
BSOIL108-16	ZSM-BC-04120-B01	Neobisium carcinoides	Spelda, Jörg	28-Mar-2016	Germany	Baden-Wuerttemberg	Gruibingen	48.5948	9.64389	ZSM	MW996017
BSOIL487-18	ZSM-BC-30209-G07	Neobisium carcinoides	Spelda, Jörg	28-Mar-2016	Germany	Baden-Wuerttemberg	Plochingen	48.7107	9.41949	ZSM	MW996426
FBPSS082-16	ZSM-BC-27399-G10	Neobisium carcinoides	Spelda, Jörg	28-Mar-2016	Germany	Baden-Wuerttemberg	Gruibingen	48.5948	9.64389	ZSM	MW996384
FBPSS083-16	ZSM-BC-27399-G11	Neobisium carcinoides	Spelda, Jörg	28-Mar-2016	Germany	Baden-Wuerttemberg	Plochingen	48.7107	9.41949	ZSM	MW996386
GBMYR114-14	GBOL10926	Neobisium carcinoides	Spelda, Jörg	27-Sep-2013	Germany	Baden-Wuerttemberg	Pforzheim: 2 km WNW Enzberg	48.937	8.768	ZSM	MW996066
GBMYR115-14	GBOL10927	Neobisium carcinoides	Spelda, Jörg	29-Sep-2013	Germany	Baden-Wuerttemberg	Westerheim, NW Schertelshoehle	48.536	9.586	ZSM	MW996216
GBMYR122-14	GBOL10934	Neobisium carcinoides	Spelda, Jörg	28-Oct-2013	Germany	Baden-Wuerttemberg	Schopfloch, NW Gutenberger Hoehle	48.544	9.52	ZSM	MW996126
GBMYR682-15	GBOL14273	Neobisium carcinoides	Spelda, Jörg	31-Oct-2010	Germany	Baden-Wuerttemberg	Wehratalparkplatz	47.677	7.945	ZSM	MW996320
GBMYR688-15	GBOL14279	Neobisium carcinoides	Spelda, Jörg	31-Oct-2010	Germany	Baden-Wuerttemberg	Radolfzell: 2,5 km W Bodman	47.797	9.009	ZSM	MW996350
GBMYR751-15	GBOL14342	Neobisium carcinoides	Spelda, Jörg	31-Oct-2010	Germany	Baden-Wuerttemberg	Hohenfels, Tunnel 3 km NW Albbruck	47.609	8.104	ZSM	MW996197
GBMYR760-15	GBOL14351	Neobisium carcinoides	Spelda, Jörg	26-Sep-2010	Germany	Baden-Wuerttemberg	Heidenheim a. d. Brenz, Blaesshalde	48.696	10.196	ZSM	MW996161
GOMYR016-16	ZSM-BC-27349-B04	Neobisium carcinoides	Spelda, Jörg	14-Apr-2015	Germany	Baden-Wuerttemberg	Wiesensteig	48.5613	9.6254	ZSM	MW996004
GOMYR027-16	ZSM-BC-27349-C03	Neobisium carcinoides	Spelda, Jörg	25-Apr-2015	Germany	Baden-Wuerttemberg	Herbrechtingen	48.6217	10.176	ZSM	MW996441
GOMYR028-16	ZSM-BC-27349-C04	Neobisium carcinoides	Spelda, Jörg	14-Apr-2015	Germany	Baden-Wuerttemberg	Wiesensteig	48.5613	9.6254	ZSM	MW996307
GOMYR029-16	ZSM-BC-27349-C05	Neobisium carcinoides	Spelda, Jörg	30-Oct-2010	Germany	Baden-Wuerttemberg	Grenzach-Wyhlen	47.55	7.68333	ZSM	MW995992
GOMYR035-16	ZSM-BC-27349-C11	Neobisium carcinoides	Spelda, Jörg	31-Oct-2010	Germany	Baden-Wuerttemberg	Radolfzell am Bodensee	47.7419	8.97098	ZSM	MW996315
GOMYR093-16	ZSM-BC-27349-H09	Neobisium carcinoides	Spelda, Jörg	26-Sep-2010	Germany	Baden-Wuerttemberg	Niederstotzingen	48.5413	10.2351	ZSM	MW996142
GOMYR193-17	ZSM-BC-27570-A03	Neobisium carcinoides	Spelda, Jörg	14-Apr-2015	Germany	Baden-Wuerttemberg	Wiesensteig	48.5613	9.6254	ZSM	MW996360
GOMYR195-17	ZSM-BC-27570-A05	Neobisium carcinoides	Spelda, Jörg	30-Oct-2010	Germany	Baden-Wuerttemberg	Grenzach-Wyhlen	47.55	7.68333	ZSM	MW996272
GOMYR213-17	ZSM-BC-27570-B11	Neobisium carcinoides	Spelda, Jörg	26-Oct-2016	Germany	Baden-Wuerttemberg	Blaubeuren	48.4122	9.78427	ZSM	MW996115
GOMYR240-17	ZSM-BC-27570-E02	Neobisium carcinoides	Spelda, Jörg	30-Oct-2010	Germany	Baden-Wuerttemberg	Grenzach-Wyhlen	47.55	7.68333	ZSM	MW996287
GOMYR278-17	ZSM-BC-27570-H04	Neobisium carcinoides	Spelda, Jörg	30-Oct-2010	Germany	Baden-Wuerttemberg	Rheinfelden	47.5544	7.79403	ZSM	MW996251
GBPSS020-20	ZFMK-TIS-2504890	Neobisium carcinoides	Muster, Christoph	20-Oct-2013	Germany	Bavaria	Mittenwald: Karwendelbahn-Talstation	47.438	11.273	ZFMK	MW996227
GBPSS021-20	ZFMK-TIS-2504891	Neobisium carcinoides	Muster, Christoph	20-Oct-2013	Germany	Bavaria	Mittenwald: Karwendelbahn-Talstation	47.438	11.273	ZFMK	MW996238
GBPSS022-20	ZFMK-TIS-2504970	Neobisium carcinoides	Muster, Christoph	01-Nov-2013	Germany	Bavaria	Konigsweg near Wettersteinalm	47.435	11.146	ZFMK	MW996165
GBPSS023-20	ZFMK-TIS-2504971	Neobisium carcinoides	Muster, Christoph	01-Nov-2013	Germany	Bavaria	Konigsweg near Wettersteinalm	47.435	11.146	ZFMK	MW996252
GBPSS211-20	ZFMK-TIS-2586582	Neobisium carcinoides	Lemke, Martin	26-May-2018	Germany	Bavaria	Aschaffenburg	49.984	9.052	ZFMK	MW996089
GBPSS212-20	ZFMK-TIS-2586583	Neobisium carcinoides	Lemke, Martin	26-May-2018	Germany	Bavaria	Aschaffenburg	49.984	9.052	ZFMK	MW996137
GBPSS213-20	ZFMK-TIS-2586584	Neobisium carcinoides	Lemke, Martin	17-May-2018	Germany	Bavaria	Mittelfranken: Hormersdorf	49.618	11.409	ZFMK	MW996095
GBPSS214-20	ZFMK-TIS-2586585	Neobisium carcinoides	Lemke, Martin	17-May-2018	Germany	Bavaria	Mittelfranken: Hormersdorf	49.618	11.409	ZFMK	MW996152
GBPSS215-20	ZFMK-TIS-2586586	Neobisium carcinoides	Lemke, Martin	26-May-2018	Germany	Bavaria	Unterfranken: Rothenbuch	49.977	9.421	ZFMK	MW996304
GBPSS216-20	ZFMK-TIS-2586587	Neobisium carcinoides	Lemke, Martin	26-May-2018	Germany	Bavaria	Unterfranken: Rothenbuch	49.977	9.421	ZFMK	MW996221
GBPSS217-20	ZFMK-TIS-2586588	Neobisium carcinoides	Lemke, Martin	26-May-2018	Germany	Bavaria	Unterfranken: Rothenbuch	49.977	9.421	ZFMK	MW996342
GBPSS218-20	ZFMK-TIS-2586589	Neobisium carcinoides	Lemke, Martin	26-May-2018	Germany	Bavaria	Unterfranken: Rothenbuch	49.977	9.421	ZFMK	MW996310
GBPSS219-20	ZFMK-TIS-2586590	Neobisium carcinoides	Lemke, Martin	26-May-2018	Germany	Bavaria	Unterfranken: Rothenbuch	49.977	9.421	ZFMK	MW996011
GBPSS228-20	ZFMK-TIS-2586599	Neobisium carcinoides	Lemke, Martin	15-May-2018	Germany	Bavaria	Lenggries	47.688	11.568	ZFMK	MW996254
BSOIL107-16	ZSM-BC-04120-A12	Neobisium carcinoides	Spelda, Jörg	27-May-2016	Germany	Bavaria	Regensburg	49.0151	12.1016	ZSM	MW996414
BSOIL254-18	GBOL19899	Neobisium carcinoides	Spelda, Jörg	13-Nov-2015	Germany	Bavaria	Regensburg	49.0151	12.1016	ZSM	MW996070
BSOIL317-18	GBOL19962	Neobisium carcinoides	Spelda, Jörg	02-Jul-2016	Germany	Bavaria	Petershausen	48.4	11.4667	ZSM	MW996127
BSOIL319-18	GBOL19964	Neobisium carcinoides	Spelda, Jörg	17-Mar-2017	Germany	Bavaria	Rosenheim	47.8564	12.1225	ZSM	MW996041
BSOIL321-18	GBOL19966	Neobisium carcinoides	Spelda, Jörg	17-Mar-2017	Germany	Bavaria	Rosenheim	47.8564	12.1225	ZSM	MW996273
BSOIL337-18	GBOL19982	Neobisium carcinoides	Spelda, Jörg	08-Feb-2017	Germany	Bavaria	Bamberg	49.8987	10.9007	ZSM	MW996138
BSOIL339-18	GBOL19984	Neobisium carcinoides	Spelda, Jörg	08-Feb-2017	Germany	Bavaria	Bamberg	49.8987	10.9007	ZSM	MW996205
BSOIL341-18	GBOL19986	Neobisium carcinoides	Spelda, Jörg	08-Feb-2017	Germany	Bavaria	Bamberg	49.8987	10.9007	ZSM	MW995996
BSOIL360-18	GBOL20005	Neobisium carcinoides	Spelda, Jörg	13-Nov-2015	Germany	Bavaria	Regensburg	49.0151	12.1016	ZSM	MW996243
BSOIL383-18	GBOL20028	Neobisium carcinoides	Spelda, Jörg	17-Mar-2017	Germany	Bavaria	Rosenheim	47.8564	12.1225	ZSM	MW996220
BSOIL384-18	GBOL20029	Neobisium carcinoides	Spelda, Jörg	17-Mar-2017	Germany	Bavaria	Rosenheim	47.8564	12.1225	ZSM	MW996092
FBPSS049-16	ZSM-BC-27399-E01	Neobisium carcinoides	Spelda, Jörg	20-Apr-2016	Germany	Bavaria	Rosenheim	47.8564	12.1225	ZSM	MW996094
FBPSS062-16	ZSM-BC-27399-F02	Neobisium carcinoides	Spelda, Jörg	27-Apr-2013	Germany	Bavaria	Garching bei Muenchen	48.249	11.651	ZSM	MW996366
FBPSS065-16	ZSM-BC-27399-F05	Neobisium carcinoides	Spelda, Jörg	10-Oct-2010	Germany	Bavaria	Garmisch-Partenkirchen	47.4921	11.0958	ZSM	MW996413
FBPSS073-16	ZSM-BC-27399-G01	Neobisium carcinoides	Spelda, Jörg	30-May-2013	Germany	Bavaria	Gunzenhausen	49.1166	10.7597	ZSM	MW996319
FBPSS079-16	ZSM-BC-27399-G07	Neobisium carcinoides	Spelda, Jörg	10-Oct-2010	Germany	Bavaria	Garmisch-Partenkirchen	47.4921	11.0958	ZSM	MW996237
FBPSS080-16	ZSM-BC-27399-G08	Neobisium carcinoides	Spelda, Jörg	04-Sep-2013	Germany	Bavaria	Grafenau	48.8577	13.3974	ZSM	MW996300
GBMIX1057-14	GBOL10539	Neobisium carcinoides	Wachtel	01-Aug-2014	Germany	Bavaria	München, Gruenwald, Isartal	48.044	11.518	ZSM	MW996348
GBMIX1094-14	GBOL10576	Neobisium carcinoides	Wachtel	20-Aug-2014	Germany	Bavaria	München, Gruenwald, Isartal	48.037	11.517	ZSM	MW996325
GBMYR098-14	GBOL10910	Neobisium carcinoides	Spelda, Jörg	06-Apr-2010	Germany	Bavaria	Streitberg, Ruine Neideck	49.808	11.231	ZSM	MW996155
GBMYR100-14	GBOL10912	Neobisium carcinoides	Spelda, Jörg	20-May-2013	Germany	Bavaria	Grafenaschau, 8 km SW Murnau	47.644	11.112	ZSM	MW996154
GBMYR101-14	GBOL10913	Neobisium carcinoides	Spelda, Jörg	27-May-2013	Germany	Bavaria	Donauwald NW Leipheim	48.449	10.209	ZSM	MW996316
GBMYR102-14	GBOL10914	Neobisium carcinoides	Spelda, Jörg	30-May-2013	Germany	Bavaria	Absberg-Griesbuck, 10 km NE Gunzenhausen	49.15	10.885	ZSM	MW996077
GBMYR103-14	GBOL10915	Neobisium carcinoides	Spelda, Jörg	08-Jun-2013	Germany	Bavaria	Schwarzhoelzl, 2 km NE Karlsfeld	48.24	11.491	ZSM	MW996093
GBMYR105-14	GBOL10917	Neobisium carcinoides	Spelda, Friedrich, Melzer	23-Jul-2013	Germany	Bavaria	Alpspitze, 8 km SSW Garmisch-Partenkirchen	47.434	11.057	ZSM	MW996281
GBMYR108-14	GBOL10920	Neobisium carcinoides	Spelda, Jörg	29-Aug-2013	Germany	Bavaria	Grafenau, 4 km E Neuschoenau	48.883	13.529	ZSM	MW996406
GBMYR118-14	GBOL10930	Neobisium carcinoides	Spelda, Jörg	03-Oct-2013	Germany	Bavaria	Essing, Klausenhoehle	48.934	11.784	ZSM	MW996186
GBMYR119-14	GBOL10931	Neobisium carcinoides	Spelda, Jörg	03-Oct-2013	Germany	Bavaria	Essing, Klausenhoehle	48.934	11.784	ZSM	MW996391
GBMYR1197-16	GBOL18538	Neobisium carcinoides	Spelda, Jörg		Germany	Bavaria	Regensburg	49.015	12.102	ZSM	MW996261
GBMYR120-14	GBOL10932	Neobisium carcinoides	Spelda, Jörg	22-Oct-2013	Germany	Bavaria	Aschau, Grosse Spielberghoehle	47.755	12.277	ZSM	MW996214
GBMYR124-14	GBOL10936	Neobisium carcinoides	Spelda, Jörg	26-Apr-2014	Germany	Bavaria	Marktschellenberg	47.705	13.038	ZSM	MW996334
GBMYR127-14	GBOL10939	Neobisium carcinoides	Spelda, Jörg	26-Apr-2014	Germany	Bavaria	Marktschellenberg	47.705	13.038	ZSM	MW996134
GBMYR1309-16	GBOL18650	Neobisium carcinoides	NN		Germany	Bavaria	Regensburg	49.015	12.102	ZSM	MW996395
GBMYR1319-16	GBOL18660	Neobisium carcinoides	NN		Germany	Bavaria	Regensburg	49.015	12.102	ZSM	MW996026
GBMYR687-15	GBOL14278	Neobisium carcinoides	Spelda, Jörg	02-Sep-2010	Germany	Bavaria	Reichenschwand-Oberndorf	49.519	11.377	ZSM	MW996056
GBMYR689-15	GBOL14280	Neobisium carcinoides	Spelda, Jörg	05-Sep-2013	Germany	Bavaria	Neuschönau, Teufelsloch	48.94	13.482	ZSM	MW996299
GBMYR758-15	GBOL14349	Neobisium carcinoides	Spelda, Jörg	10-Oct-2010	Germany	Bavaria	Garmisch-Partenkirchen, Riesser See	47.479	11.081	ZSM	MW996181
GOMYR227-17	ZSM-BC-27570-D01	Neobisium carcinoides	Spelda, Jörg	02-Sep-2010	Germany	Bavaria	Hersbruck	49.5108	11.4315	ZSM	MW996368
GOMYR276-17	ZSM-BC-27570-H02	Neobisium carcinoides	Spelda, Jörg	26-Aug-2010	Germany	Bavaria	Karlstadt	49.9603	9.77239	ZSM	MW996177
GBPSS017-20	ZFMK-TIS-2504857	Neobisium carcinoides	Muster, Christoph	15-Jun-2013	Germany	Hesse	Edersee: Asel Sud-Hunselburg	51.172	8.96	ZFMK	MW996075
GBSBT023-18	ZFMK-TIS-2501459	Neobisium carcinoides	GBOL-Team ZFMK		Germany	Hesse	Abterode: Wichtelloecher, Hoehle 3	51.22	9.95	ZFMK	MW996046
GBSBT024-18	ZFMK-TIS-2501460	Neobisium carcinoides	GBOL-Team ZFMK		Germany	Hesse	Schwarzwaldquelle 153	50.48	9.99	ZFMK	MW996199
GBSBT026-18	ZFMK-TIS-2501462	Neobisium carcinoides	GBOL-Team ZFMK		Germany	Hesse	Hardtquelle	50.74	8.94	ZFMK	MW996039
GBSBT027-18	ZFMK-TIS-2501463	Neobisium carcinoides	GBOL-Team ZFMK		Germany	Hesse	Hardtquelle	50.74	8.94	ZFMK	MW996412
GBPSS027-20	ZFMK-TIS-2528578	Neobisium carcinoides	Muster, Christoph	11-Jun-2014	Germany	Lower Saxony	Süderleda/Ahlenmoor	53.711	8.801	ZFMK	MW996264
GBPSS028-20	ZFMK-TIS-2528579	Neobisium carcinoides	Muster, Christoph	11-Jun-2014	Germany	Lower Saxony	Süderleda/Ahlenmoor	53.711	8.801	ZFMK	MW996335
GBPSS085-20	ZFMK-TIS-2568616	Neobisium carcinoides	Muster, Christoph	05-Nov-2015	Germany	Lower Saxony	Borkum, Greune Stee	53.576	6.684	ZFMK	MW996405
GBPSS086-20	ZFMK-TIS-2568617	Neobisium carcinoides	Muster, Christoph	05-Nov-2015	Germany	Lower Saxony	Borkum, Greune Stee	53.576	6.684	ZFMK	MW996043
GBPSS008-20	ZFMK-TIS-18345	Neobisium carcinoides	Muster, Christoph	12-May-2013	Germany	Mecklenburg-Vorpommern	Rügen: Putgarten, Höllenliet	54.683	13.381	ZFMK	MW996215
GBPSS046-20	ZFMK-TIS-2553358	Neobisium carcinoides	Muster, Christoph	22-Oct-2015	Germany	Mecklenburg-Vorpommern	Rügen: Glowe, Schaabe	54.569	13.446	ZFMK	MW996378
GBPSS047-20	ZFMK-TIS-2553359	Neobisium carcinoides	Muster, Christoph	22-Oct-2015	Germany	Mecklenburg-Vorpommern	Rügen: Glowe, Schaabe	54.569	13.446	ZFMK	MW996373
GBPSS048-20	ZFMK-TIS-2553360	Neobisium carcinoides	Muster, Christoph	22-Oct-2015	Germany	Mecklenburg-Vorpommern	Rügen: Glowe, Schaabe	54.569	13.446	ZFMK	MW996096
GBPSS051-20	ZFMK-TIS-2553385	Neobisium carcinoides	Muster, Christoph	15-Oct-2015	Germany	Mecklenburg-Vorpommern	Insel Vilm	54.318	13.528	ZFMK	MW996396
GBPSS052-20	ZFMK-TIS-2553386	Neobisium carcinoides	Muster, Christoph	15-Oct-2015	Germany	Mecklenburg-Vorpommern	Insel Vilm	54.318	13.528	ZFMK	MW996025
GBPSS117-20	ZFMK-TIS-2568685	Neobisium carcinoides	Muster, Christoph	26-Mar-2017	Germany	Mecklenburg-Vorpommern	Westdarss, Umgebung Theerbrennersee	54.463	12.494	ZFMK	MW996407
GBPSS118-20	ZFMK-TIS-2568686	Neobisium carcinoides	Muster, Christoph	26-Mar-2017	Germany	Mecklenburg-Vorpommern	Westdarss, Umgebung Theerbrennersee	54.463	12.494	ZFMK	MW996027
GBPSS202-20	ZFMK-TIS-2586563	Neobisium carcinoides	Muster, Christoph	23-May-2018	Germany	Mecklenburg-Vorpommern	Rügen: Putbus, Freetzer Niederung	54.344	13.54	ZFMK	MW996120
GBPSS053-20	ZFMK-TIS-2553387	Neobisium carcinoides	Twietmeyer, Sönke	02-Dec-2015	Germany	North Rhine-Westphalia	Eifel: Fuhrtsbachtal	50.519	6.272	ZFMK	MW996255
GBPSS139-20	ZFMK-TIS-2568741	Neobisium carcinoides	ZFMK Arthropod course 2012	10-May-2012	Germany	North Rhine-Westphalia	Bonn: Siebengebirge, Quirrenbach	50.687	7.301	ZFMK	MW996047
GBPSS166-20	ZFMK-TIS-2578587	Neobisium carcinoides	Brenner, Peter	17-Jun-2016	Germany	North Rhine-Westphalia	Wahner Heide	50.834	7.175	ZFMK	MW996136
GBPSS001-20	ZFMK-TIS-2490	Neobisium carcinoides	Muster, Christoph	25-Jun-2012	Germany	Saxony	Weinböhla: Mistschänke	51.184	13.604	ZFMK	MW996033
GBPSS004-20	ZFMK-TIS-2770	Neobisium carcinoides	Muster, Christoph	21-Oct-2012	Germany	Saxony	Erzgebirge: Zschopautal, Sauwald bei Tannenberg	50.603	12.98	ZFMK	MW996427
GBPSS006-20	ZFMK-TIS-2794	Neobisium carcinoides	Muster, Christoph	19-Oct-2012	Germany	Saxony	Leipzig: Bienitz	51.353	12.244	ZFMK	MW996159
GBPSS014-20	ZFMK-TIS-22248	Neobisium carcinoides	Muster, Christoph	19-Oct-2012	Germany	Saxony	Leipzig: Bienitz	51.353	12.244	ZFMK	MW996341
GBPSS015-20	ZFMK-TIS-22249	Neobisium carcinoides	Muster, Christoph	19-Oct-2012	Germany	Saxony	Leipzig: Bienitz	51.353	12.244	ZFMK	MW996239
GBPSS040-20	ZFMK-TIS-2553333	Neobisium carcinoides	Muster, Christoph	26-Jun-2015	Germany	Saxony	Dresden Kaditz, Neuer Friedhof	51.085	13.671	ZFMK	MW996302
GBPSS041-20	ZFMK-TIS-2553334	Neobisium carcinoides	Muster, Christoph	26-Jun-2015	Germany	Saxony	Dresden Kaditz, Neuer Friedhof	51.085	13.671	ZFMK	MW995993
GBPSS190-20	ZFMK-TIS-2580082	Neobisium carcinoides	Muster, Christoph	19-Oct-2012	Germany	Saxony	Leipzig: Bienitz	51.353	12.244	ZFMK	MW996006
GBPSS221-20	ZFMK-TIS-2586592	Neobisium carcinoides	Lemke, Martin	18-May-2018	Germany	Saxony	Vogtland: Voigtsgrun	50.518	12.196	ZFMK	MW996420
GBPSS222-20	ZFMK-TIS-2586593	Neobisium carcinoides	Lemke, Martin	18-May-2018	Germany	Saxony	Vogtland: Voigtsgrun	50.518	12.196	ZFMK	MW996057
GBPSS242-20	ZFMK-TIS-2586638	Neobisium carcinoides	Muster, Christoph	29-Apr-2011	Germany	Saxony	Prossen	50.928	14.118	ZFMK	MW996439
GBPSS243-20	ZFMK-TIS-2586639	Neobisium carcinoides	Muster, Christoph	29-Apr-2011	Germany	Saxony	Bad Schandau: Prossen	50.928	14.118	ZFMK	MW996176
GBMYR1088-15	GBOL14965	Neobisium carcinoides	Spelda, Jörg	07-Sep-2014	Germany	Saxony	S Oybin	50.841	14.745	ZSM	MW996104
GBMYR684-15	GBOL14275	Neobisium carcinoides	Spelda, Jörg	10-Sep-2014	Germany	Saxony	Kleinsaubernitz	51.271	14.609	ZSM	MW996020
GBMYR685-15	GBOL14276	Neobisium carcinoides	Spelda, Jörg	10-Sep-2014	Germany	Saxony	Ostritz, Mariental	50.996	14.916	ZSM	MW996014
GOMYR014-16	ZSM-BC-27349-B02	Neobisium carcinoides	Spelda, Jörg	05-Sep-2014	Germany	Saxony	Niesky	51.2924	14.8211	ZSM	MW996015
GOMYR025-16	ZSM-BC-27349-C01	Neobisium carcinoides	Spelda, Jörg	05-Sep-2014	Germany	Saxony	Niesky	51.2924	14.8211	ZSM	MW996306
GOMYR026-16	ZSM-BC-27349-C02	Neobisium carcinoides	Spelda, Jörg	05-Sep-2014	Germany	Saxony	Niesky	51.2924	14.8211	ZSM	MW996038
GOMYR031-16	ZSM-BC-27349-C07	Neobisium carcinoides	Spelda, Jörg	10-Sep-2014	Germany	Saxony	Niesky	51.2924	14.8211	ZSM	MW996005
GOMYR033-16	ZSM-BC-27349-C09	Neobisium carcinoides	Spelda, Jörg	11-Sep-2014	Germany	Saxony	Zittau	50.8977	14.8076	ZSM	MW996286
GOMYR191-17	ZSM-BC-27570-A01	Neobisium carcinoides	Spelda, Jörg	05-Sep-2014	Germany	Saxony	Niesky	51.2924	14.8211	ZSM	MW996432
GOMYR197-17	ZSM-BC-27570-A07	Neobisium carcinoides	Spelda, Jörg	11-Sep-2014	Germany	Saxony	Zittau	50.8977	14.8076	ZSM	MW996256
GOMYR221-17	ZSM-BC-27570-C07	Neobisium carcinoides	Spelda, Jörg	10-Sep-2014	Germany	Saxony	Niesky	51.2924	14.8211	ZSM	MW996050
GBPSS115-20	ZFMK-TIS-2568677	Neobisium carcinoides	Muster, Christoph	26-May-2016	Germany	Saxony-Anhalt	Stassfurt, Am Schutz	51.858	11.556	ZFMK	MW996024
GBPSS116-20	ZFMK-TIS-2568678	Neobisium carcinoides	Muster, Christoph	26-May-2016	Germany	Saxony-Anhalt	Stassfurt, Am Schutz	51.858	11.556	ZFMK	MW996101
GBPSS220-20	ZFMK-TIS-2586591	Neobisium carcinoides	Lemke, Martin	02-May-2018	Germany	Schleswig-Holstein	Rendsburg: NSG Sorgwohld	54.359	9.581	ZFMK	MW996345
GBPSS223-20	ZFMK-TIS-2586594	Neobisium carcinoides	Lemke, Martin	02-May-2018	Germany	Schleswig-Holstein	Rendsburg: NSG Fockbeker Moor	54.328	9.589	ZFMK	MW996416
GBPSS224-20	ZFMK-TIS-2586595	Neobisium carcinoides	Lemke, Martin	11-Apr-2018	Germany	Schleswig-Holstein	Lauenburg: NSG Buchener Sander	53.487	10.654	ZFMK	MW996045
GBPSS225-20	ZFMK-TIS-2586596	Neobisium carcinoides	Lemke, Martin	11-Apr-2018	Germany	Schleswig-Holstein	Lauenburg: Grambeker Heide	53.551	10.693	ZFMK	MW996158
GBPSS226-20	ZFMK-TIS-2586597	Neobisium carcinoides	Lemke, Martin	11-Apr-2018	Germany	Schleswig-Holstein	Lauenburg: Grambeker Heide	53.551	10.693	ZFMK	MW996284
GBPSS227-20	ZFMK-TIS-2586598	Neobisium carcinoides	Lemke, Martin	29-Apr-2018	Germany	Schleswig-Holstein	Lauenburg: NSG Panthener Moorweiher	53.653	10.643	ZFMK	MW996415
GBPSS229-20	ZFMK-TIS-2586600	Neobisium carcinoides	Lemke, Martin	02-May-2018	Germany	Schleswig-Holstein	Rendsburg: NSG Sorgwohld	54.359	9.581	ZFMK	MW996276
GBPSS230-20	ZFMK-TIS-2586601	Neobisium carcinoides	Lemke, Martin	02-May-2018	Germany	Schleswig-Holstein	Rendsburg: NSG Sorgwohld	54.359	9.581	ZFMK	MW996206
GBPSS231-20	ZFMK-TIS-2586602	Neobisium carcinoides	Lemke, Martin	11-Mar-2018	Germany	Schleswig-Holstein	Lauenburg: Gottin	53.524	10.707	ZFMK	MW996168
GBMYR755-15	GBOL14346	Neobisium carcinoides	Spelda, Jörg	25-Aug-2010	Germany	Schleswig-Holstein	St. Peter-Ording	54.318	8.61	ZSM	MW996357
GBPSS169-20	ZFMK-TIS-2579715	Neobisium carcinoides	Muster, Christoph	30-Jul-2016	Austria	Styria	NP Gesause: Sulzkarsattel	47.557	14.661	ZFMK	MW996173
GBPSS170-20	ZFMK-TIS-2579716	Neobisium carcinoides	Muster, Christoph	30-Jul-2016	Austria	Styria	NP Gesause: Sulzkarsattel	47.557	14.661	ZFMK	MW996259
GBPSS171-20	ZFMK-TIS-2579717	Neobisium carcinoides	Muster, Christoph	30-Jul-2016	Austria	Styria	NP Gesause: Sulzkarmoor	47.565	14.694	ZFMK	MW996399
GBPSS172-20	ZFMK-TIS-2579731	Neobisium carcinoides	Muster, Christoph	30-Jul-2016	Austria	Styria	NP Gesause: Sulzkaralm	47.558	14.673	ZFMK	MW996236
GBPSS174-20	ZFMK-TIS-2579749	Neobisium carcinoides	Muster, Christoph	30-Jul-2016	Austria	Styria	NP Gesause: Zinodl	47.57	14.668	ZFMK	MW996202
GBPSS175-20	ZFMK-TIS-2579750	Neobisium carcinoides	Muster, Christoph	31-Jul-2016	Austria	Styria	NP Gesause: Panoramaweg	47.563	14.656	ZFMK	MW996106
GBPSS176-20	ZFMK-TIS-2579765	Neobisium carcinoides	Muster, Christoph	31-Jul-2016	Austria	Styria	NP Gesause: Untere	47.544	14.627	ZFMK	MW995997
GBPSS177-20	ZFMK-TIS-2579767	Neobisium carcinoides	Komposch, Christian "Urs"	01-Aug-2016	Austria	Styria	NP Gesause: Johnsbach	47.569	14.583	ZFMK	MW996303
GBPSS178-20	ZFMK-TIS-2579768	Neobisium carcinoides	Komposch, Christian "Urs"	01-Aug-2016	Austria	Styria	NP Gesause: Johnsbach	47.569	14.583	ZFMK	MW996375
GBPSS180-20	ZFMK-TIS-2579780	Neobisium carcinoides	Muster, Christoph	02-Aug-2016	Austria	Styria	NP Gesause: Lettmair Au	47.583	14.584	ZFMK	MW996150
GBPSS189-20	ZFMK-TIS-2579796	Neobisium carcinoides	Komposch, Christian "Urs"	02-Aug-2016	Austria	Styria	NP Gesause: Lettmair Au	47.583	14.584	ZFMK	MW995999
GBPSS159-20	ZFMK-TIS-2576385	Neobisium carcinoides	Muster, Christoph	27-May-2016	Germany	Thuringia	Bad Frankenhausen, Kattenburg	51.374	11.074	ZFMK	MW996112
GBPSS160-20	ZFMK-TIS-2576386	Neobisium carcinoides	Muster, Christoph	27-May-2016	Germany	Thuringia	Bad Frankenhausen, Kattenburg	51.374	11.074	ZFMK	MW996362
GBPSS241-20	ZFMK-TIS-2586633	Neobisium carcinoides	Muster, Christoph	14-Apr-2011	Germany	Thuringia	Eisenach	50.999	10.414	ZFMK	MW996207
GBPSS024-20	ZFMK-TIS-2505027	Neobisium carcinoides	Muster, Christoph	07-Apr-2014	Austria	Tyrol	Innsbruck: Nordkette, Seegrube	47.308	11.386	ZFMK	MW996323
GBPSS025-20	ZFMK-TIS-2505028	Neobisium carcinoides	Muster, Christoph	07-Apr-2014	Austria	Tyrol	Innsbruck: Nordkette, Seegrube	47.308	11.386	ZFMK	MW996301
GOMYR063-16	ZSM-BC-27349-F03	Neobisium carcinoides	Owen, Christian	08-Nov-2015	United Kingdom	Wales	Caerphilly	51.5745	-3.218	ZSM	MW996257
GOMYR083-16	ZSM-BC-27349-G11	Neobisium carcinoides	Owen, Christian	16-Jan-2016	United Kingdom	Wales	Caerphilly	51.5745	-3.218	ZSM	MW996435
GOMYR085-16	ZSM-BC-27349-H01	Neobisium carcinoides	Owen, Christian	16-Nov-2015	United Kingdom	Wales	Brecon	51.9461	-3.38887	ZSM	MW996117
GOMYR203-17	ZSM-BC-27570-B01	Neobisium carcinoides	Owen, Christian	16-Nov-2015	United Kingdom	Wales	Brecon	51.9461	-3.38887	ZSM	MW996099
GOMYR235-17	ZSM-BC-27570-D09	Neobisium carcinoides	Owen, Christian	21-Jul-2016	United Kingdom	Wales	Merthyr Tydfil	51.7479	-3.37779	ZSM	MW996246
GBPSS009-20	ZFMK-TIS-18425	Neobisium erythrodactylum	Muster, Christoph	31-May-2013	Germany	Saxony	Dübener Heide, Pressel und Umgebung	51.578	12.704	ZFMK	MW996351
GOMYR018-16	ZSM-BC-27349-B06	Neobisium erythrodactylum	Spelda, Jörg	10-Sep-2014	Germany	Saxony	Niesky	51.2924	14.8211	ZSM	MW996131
GOMYR030-16	ZSM-BC-27349-C06	Neobisium erythrodactylum	Spelda, Jörg	10-Sep-2014	Germany	Saxony	Niesky	51.2924	14.8211	ZSM	MW996211
FBPSS063-16	ZSM-BC-27399-F03	Neobisium erythrodactylum	Spelda, Jörg	25-Aug-2010	Germany	Schleswig-Holstein	Sankt Peter-Ording	54.3	8.63333	ZSM	MW996036
FBPSS064-16	ZSM-BC-27399-F04	Neobisium erythrodactylum	Spelda, Jörg	25-Aug-2010	Germany	Schleswig-Holstein	Sankt Peter-Ording	54.3	8.63333	ZSM	MW996190
FBPSS077-16	ZSM-BC-27399-G05	Neobisium erythrodactylum	Spelda, Jörg	25-Aug-2010	Germany	Schleswig-Holstein	Sankt Peter-Ording	54.3	8.63333	ZSM	MW996083
MYFAB647-16	GBOL14345b	Neobisium erythrodactylum	Spelda, Jörg	25-Aug-2010	Germany	Schleswig-Holstein	St. Peter-Ording	54.318	8.61	ZSM	MW996203
BSOIL318-18	GBOL19963	Neobisium fuscimanum	Spelda, Jörg	17-Mar-2017	Germany	Bavaria	Rosenheim	47.8564	12.1225	ZSM	MW996130
BSOIL330-18	GBOL19975	Neobisium fuscimanum	Spelda, Jörg	27-Oct-2015	Germany	Bavaria	Rosenheim	47.8564	12.1225	ZSM	MW996282
BSOIL393-18	GBOL20038	Neobisium fuscimanum	Spelda, Jörg	17-Mar-2017	Germany	Bavaria	Rosenheim	47.8564	12.1225	ZSM	MW996078
FBPSS081-16	ZSM-BC-27399-G09	Neobisium fuscimanum	Spelda, Jörg	20-Apr-2016	Germany	Bavaria	Rosenheim	47.8564	12.1225	ZSM	MW996250
GBMYR112-14	GBOL10924	Neobisium fuscimanum	Spelda, Jörg	01-Jul-2010	Germany	Bavaria	Berchtesgaden, Obersalzberg, Lackmuehle	47.634	13.062	ZSM	MW996194
GBMYR131-14	GBOL10943	Neobisium fuscimanum	Spelda, Jörg	26-Apr-2014	Germany	Bavaria	Marktschellenberg	47.705	13.038	ZSM	MW996361
GBMYR1313-16	GBOL18654	Neobisium fuscimanum	NN		Germany	Bavaria	Regensburg	49.015	12.102	ZSM	MW996198
GBPSS003-20	ZFMK-TIS-2769	Neobisium fuscimanum	Muster, Christoph	21-Oct-2012	Germany	Saxony	Erzgebirge: Zschopautal, Sauwald bei Tannenberg	50.603	12.98	ZFMK	MW996110
GBPSS005-20	ZFMK-TIS-2793	Neobisium fuscimanum	Muster, Christoph	19-Oct-2012	Germany	Saxony	Leipzig: Bienitz	51.353	12.244	ZFMK	MW996283
GBPSS012-20	ZFMK-TIS-22197	Neobisium fuscimanum	Muster, Christoph	19-Oct-2012	Germany	Saxony	Leipzig: Bienitz	51.353	12.244	ZFMK	MW996337
GBPSS013-20	ZFMK-TIS-22231	Neobisium fuscimanum	Muster, Christoph	21-Oct-2012	Germany	Saxony	Erzgebirge: Zschopautal, Sauwald bei Tannenberg	50.603	12.98	ZFMK	MW996003
GBMYR753-15	GBOL14344	Neobisium fuscimanum	Spelda, Jörg	11-Sep-2014	Germany	Saxony	Oybin, Hochwald	50.825	14.728	ZSM	MW996253
GOMYR032-16	ZSM-BC-27349-C08	Neobisium fuscimanum	Spelda, Jörg	11-Sep-2014	Germany	Saxony	Zittau	50.8977	14.8076	ZSM	MW996290
GBPSS167-20	ZFMK-TIS-2579705	Neobisium fuscimanum	Komposch, Christian "Urs"	28-Jul-2016	Austria	Styria	NP Gesause: Gofergraben	47.566	14.553	ZFMK	MW996309
GBPSS168-20	ZFMK-TIS-2579706	Neobisium fuscimanum	Aurenhammer, Sandra	28-Jul-2016	Austria	Styria	NP Gesause: Gofergraben	47.566	14.553	ZFMK	MW996291
GBMYR686-15	GBOL14277	Neobisium fuscimanum	Spelda, Jörg	14-Oct-2010	Austria	Upper Austria	Bad Ischl, Ruine Wildenstein	47.702	13.604	ZSM	MW996339
GBPSS016-20	ZFMK-TIS-2501458	Neobisium hermanni	Forschungsgruppe Leiterkopf	25-Aug-2012	Germany	Bavaria	Kleiner Durchgang	47.477	13.001	ZFMK	MW996118
GBPSS247-21	ZFMK-TIS-2627373	Neobisium hermanni	GBOL-Team ZFMK	28-Nov-2014	Germany	Bavaria	Aschau, Grosse Spielberghohle	47.755	12.277	ZFMK	MW996219
GBMYR750-15	GBOL14341	Neobisium hermanni	Spelda, Jörg	16-Jul-2014	Germany	Bavaria	Alpspitze, 8 km SSW Garmisch-Partenkirchen	47.434	11.05	ZSM	MW996170
GBMYR104-14	GBOL10916	Neobisium hermanni	Spelda, Jörg	05-Sep-2012	Austria	Salzburg	Koenigsleitenspitze , 2 km NW Koenigsleiten	47.265	12.084	ZSM	MW996040
GBMYR1134-15	GBOL15011	Neobisium maritimum			France	Brittany	Roscoff, harbour, Rue Jeanne d`Arc	48.724	-3.976	ZSM	MW996440
FBPSS074-16	ZSM-BC-27399-G02	Neobisium simile	Spelda, Jörg	31-Oct-2010	Germany	Baden-Wuerttemberg	Todtmoos	47.7333	8	ZSM	MN621855
GOMYR219-17	ZSM-BC-27570-C05	Neobisium simile	Spelda, Jörg	30-Oct-2010	Germany	Baden-Wuerttemberg	Rheinfelden	47.5544	7.79403	ZSM	MN621856
GBPSS232-20	ZFMK-TIS-2586603	Neobisium simile	Lemke, Martin	26-May-2018	Germany	Bavaria	Unterfranken: Rothenbuch	49.977	9.421	ZFMK	MW996244
GBSBT017-18	ZFMK-TIS-2501452	Neobisium simile	GBOL-Team ZFMK		Germany	Hesse	Kleiner Hausberg, Stollen	50.42	8.62	ZFMK	MW996436
GBSBT018-18	ZFMK-TIS-2501453	Neobisium simile	GBOL-Team ZFMK		Germany	Hesse	Kleiner Hausberg, Stollen	50.42	8.62	ZFMK	MW996392
GBSBT020-18	ZFMK-TIS-2501455	Neobisium simile	GBOL-Team ZFMK		Germany	Hesse	Martinswand, Höhle	50.14	8.4	ZFMK	MW996166
GBSBT021-18	ZFMK-TIS-2501456	Neobisium simile	GBOL-Team ZFMK		Germany	Hesse	Kuehnholzquelle	50.59	9.22	ZFMK	MW996035
GBSBT022-18	ZFMK-TIS-2501457	Neobisium simile	GBOL-Team ZFMK		Germany	Hesse	Hilmeser Loch	50.84	9.89	ZFMK	MW996178
GBSBT016-18	ZFMK-TIS-2501451	Neobisium simile	GBOL-Team ZFMK		Germany	Rhineland-Palatinate		50.35	7.86	ZFMK	MW996433
GBMYR097-14	GBOL10909	Neobisium simile	Spelda, Jörg	08-Apr-2010	Germany	Rhineland-Palatinate	Klausental, 4 km NNE Neustadt an der Weinstrasse	49.392	8.157	ZSM	MN621854
FBPSS075-16	ZSM-BC-27399-G03	Neobisium simoni	Spelda, Jörg	31-Oct-2010	Germany	Baden-Wuerttemberg	Todtmoos	47.7333	8	ZSM	MW996051
GOMYR046-16	ZSM-BC-27349-D10	Neobisium simoni	Spelda, Jörg	01-Nov-2010	Germany	Baden-Wuerttemberg	Kenzingen	48.1963	7.76974	ZSM	MW996097
MYFAB643-16	GBOL14274b	Neobisium simoni	Spelda, Jörg	31-Oct-2010	Germany	Baden-Wuerttemberg	Wehratalparkplatz	47.677	7.945	ZSM	MW996189
GBMYR121-14	GBOL10933	Neobisium sylvaticum	Spelda, Jörg	28-Oct-2013	Germany	Baden-Wuerttemberg	Schopfloch, NW Gutenberger Hoehle	48.544	9.52	ZSM	MW996188
GOMYR198-17	ZSM-BC-27570-A08	Neobisium sylvaticum	Spelda, Jörg	26-Sep-2010	Germany	Baden-Wuerttemberg	Niederstotzingen	48.5413	10.2351	ZSM	MW996002
GOMYR205-17	ZSM-BC-27570-B03	Neobisium sylvaticum	Spelda, Jörg	25-Apr-2015	Germany	Baden-Wuerttemberg	Herbrechtingen	48.6217	10.176	ZSM	MW996271
GOMYR210-17	ZSM-BC-27570-B08	Neobisium sylvaticum	Spelda, Jörg	26-Oct-2016	Germany	Baden-Wuerttemberg	Blaubeuren	48.4122	9.78427	ZSM	MW996228
GOMYR211-17	ZSM-BC-27570-B09	Neobisium sylvaticum	Spelda, Jörg	26-Oct-2016	Germany	Baden-Wuerttemberg	Blaubeuren	48.4122	9.78427	ZSM	MW996294
GOMYR212-17	ZSM-BC-27570-B10	Neobisium sylvaticum	Spelda, Jörg	26-Oct-2016	Germany	Baden-Wuerttemberg	Blaubeuren	48.4122	9.78427	ZSM	MW996431
GOMYR222-17	ZSM-BC-27570-C08	Neobisium sylvaticum	Spelda, Jörg	26-Sep-2010	Germany	Baden-Wuerttemberg	Niederstotzingen	48.5413	10.2351	ZSM	MW996123
GBPSS018-20	ZFMK-TIS-2504888	Neobisium sylvaticum	Muster, Christoph	20-Oct-2013	Germany	Bavaria	Mittenwald: Karwendelbahn-Talstation	47.438	11.273	ZFMK	MW996125
GBPSS019-20	ZFMK-TIS-2504889	Neobisium sylvaticum	Muster, Christoph	20-Oct-2013	Germany	Bavaria	Mittenwald: Karwendelbahn-Talstation	47.438	11.273	ZFMK	MW996437
BSOIL489-18	ZSM-BC-30209-G11	Neobisium sylvaticum	Spelda, Jörg	17-Mar-2017	Germany	Bavaria	Rosenheim	47.8564	12.1225	ZSM	MW996111
FBPSS030-16	ZSM-BC-27399-C06	Neobisium sylvaticum	Doczkal, Dieter	11-Oct-2013	Germany	Bavaria	Eschenlohe	47.6	11.1833	ZSM	MW996210
FBPSS066-16	ZSM-BC-27399-F06	Neobisium sylvaticum	Spelda, Jörg	10-Oct-2010	Germany	Bavaria	Garmisch-Partenkirchen	47.4921	11.0958	ZSM	MW996442
FBPSS078-16	ZSM-BC-27399-G06	Neobisium sylvaticum	Spelda, Jörg	10-Oct-2010	Germany	Bavaria	Garmisch-Partenkirchen	47.4921	11.0958	ZSM	MW996425
GBMYR109-14	GBOL10921	Neobisium sylvaticum	Spelda, Jörg	07-Sep-2013	Germany	Bavaria	Grafenau	48.848	13.376	ZSM	MW996100
GBMYR1198-16	GBOL18539	Neobisium sylvaticum	NN		Germany	Bavaria	Regensburg	49.015	12.102	ZSM	MW996343
GBMYR123-14	GBOL10935	Neobisium sylvaticum	Spelda, Jörg	01-Nov-2013	Germany	Bavaria	Sulzbach, Hammermuehle	49.041	12.256	ZSM	MW996164
GBMYR1317-16	GBOL18658	Neobisium sylvaticum	NN		Germany	Bavaria	Regensburg	49.015	12.102	ZSM	MW996151
GBMYR1318-16	GBOL18659	Neobisium sylvaticum	NN		Germany	Bavaria	Regensburg	49.015	12.102	ZSM	MW996394
GBMYR681-15	GBOL14272	Neobisium sylvaticum	Spelda, Jörg	06-Nov-2011	Germany	Bavaria	Weissenburg in Bayern, Burgus	49.015	11.08	ZSM	MW996192
GBMYR757-15	GBOL14348	Neobisium sylvaticum	Spelda, Jörg	10-Oct-2010	Germany	Bavaria	Garmisch-Partenkirchen, Riesser See	47.479	11.081	ZSM	MW996381
GOMYR021-16	ZSM-BC-27349-B09	Neobisium sylvaticum	Lehmann, Tobias	18-Nov-2016	Germany	Bavaria	Munich	48.1374	11.5755	ZSM	MW996148
GBPSS002-20	ZFMK-TIS-2513	Neobisium sylvaticum	Muster, Christoph	22-Jun-2012	Germany	Saxony	Meissen: Spaargebirge	51.138	13.517	ZFMK	MW996346
GBPSS010-20	ZFMK-TIS-19213	Neobisium sylvaticum	Muster, Christoph	22-Jun-2012	Germany	Saxony	Meissen: Spaargebirge	51.138	13.517	ZFMK	MW996390
GBPSS011-20	ZFMK-TIS-21409	Neobisium sylvaticum	Muster, Christoph	21-Oct-2012	Germany	Saxony	Erzgebirge, Scheibenberg	50.54	12.923	ZFMK	MW996201
GOMYR196-17	ZSM-BC-27570-A06	Neobisium sylvaticum	Spelda, Jörg	11-Sep-2014	Germany	Saxony	Zittau	50.8977	14.8076	ZSM	MW996377
GBPSS173-20	ZFMK-TIS-2579748	Neobisium sylvaticum	Muster, Christoph	28-Jul-2016	Austria	Styria	NP Gesause: Gofergraben	47.569	14.553	ZFMK	MW996068
GBPSS179-20	ZFMK-TIS-2579769	Neobisium sylvaticum	Muster, Christoph	01-Aug-2016	Austria	Styria	NP Gesause: Gseng-Graben	47.57	14.586	ZFMK	MW996379
GBPSS156-20	ZFMK-TIS-2576324	Neobisium sylvaticum	Muster, Christoph	28-May-2016	Germany	Thuringia	Stausee Kelbra	51.427	10.999	ZFMK	MW996393
GBPSS158-20	ZFMK-TIS-2576365	Neobisium sylvaticum	Muster, Christoph	27-May-2016	Germany	Thuringia	Bad Frankenhausen, Galgenberg	51.367	11.089	ZFMK	MW996330
GBPSS240-20	ZFMK-TIS-2586632	Neobisium sylvaticum	Muster, Christoph	14-Apr-2011	Germany	Thuringia	Eisenach	50.999	10.414	ZFMK	MW996333
FBPSS076-16	ZSM-BC-27399-G04	Neobisium sylvaticum	Spelda, Jörg	14-Oct-2010	Austria	Upper Austria	Bad Ischl	47.7111	13.6189	ZSM	MW996132
GBPSS096-20	ZFMK-TIS-2568644	Pselaphochernes dubius	Rulik et al.	02-Jun-2014	Germany	Rhineland-Palatinate	Niederzissen, Bausenberg	50.465	7.226	ZFMK	MW996163
GBPSS119-20	ZFMK-TIS-2568693	Pselaphochernes dubius	Rulik et al.	02-Jun-2014	Germany	Rhineland-Palatinate	Heppingen-Gimmingen, Landskrone	50.552	7.172	ZFMK	MW996344
GBPSS125-20	ZFMK-TIS-2568704	Pselaphochernes dubius	Rulik et al.	13-Jun-2013	Germany	Rhineland-Palatinate	Heppingen-Gimmingen, Landskrone	50.552	7.172	ZFMK	MW996340
GBPSS148-20	ZFMK-TIS-2568755	Pselaphochernes dubius	Rulik et al.	13-Jun-2013	Germany	Rhineland-Palatinate	Niederzissen, Bausenberg	50.468	7.222	ZFMK	MW996139
GBPSS151-20	ZFMK-TIS-2568766	Pselaphochernes dubius	Rulik et al.	02-Jun-2014	Germany	Rhineland-Palatinate	Niederzissen, Bausenberg	50.468	7.222	ZFMK	MW996200
GMGME1078-14	BIOUG16710-D11	Pselaphochernes dubius	Rulik et al	14-Oct-2013	Germany	Rhineland-Palatinate	Heppingen-Gimmingen, Landskrone	50.552	7.17	ZFMK	MW996060
GMGME1079-14	BIOUG16710-D12	Pselaphochernes dubius	Rulik et al	14-Oct-2013	Germany	Rhineland-Palatinate	Heppingen-Gimmingen, Landskrone	50.552	7.17	ZFMK	MW996404
GMGME1080-14	BIOUG16710-E01	Pselaphochernes dubius	Rulik et al	14-Oct-2013	Germany	Rhineland-Palatinate	Heppingen-Gimmingen, Landskrone	50.552	7.17	ZFMK	MW996204
GBPSS031-20	ZFMK-TIS-2529638	Pselaphochernes dubius	Rulik, Björn	18-Aug-2014	Germany	Saxony	Sächsische Schweiz: Pfaffenstein	50.9	14.08	ZFMK	MW996169
BSOIL099-16	ZSM-BC-04120-A04	Pselaphochernes scorpioides	Doczkal, Dieter	21-May-2011	Germany	Baden-Wuerttemberg	Kuppenheim	48.828	8.254	ZSM	MW996061
BSOIL101-16	ZSM-BC-04120-A06	Pselaphochernes scorpioides	Doczkal, D. & Ssymank, A.	08-May-2011	Germany	Baden-Wuerttemberg	Grenzach-Wyhlen	47.55	7.683	ZSM	MW996242
BSOIL105-16	ZSM-BC-04120-A10	Pselaphochernes scorpioides	Doczkal, Dieter	30-May-2012	Germany	Baden-Wuerttemberg	Gaggenau	48.8	8.33333	ZSM	MW996174
BSOIL290-18	GBOL19935	Pselaphochernes scorpioides	Doczkal, Dieter	11-Jun-2011	Germany	Baden-Wuerttemberg	Rastatt	48.8585	8.20965	ZSM	MW996278
BSOIL292-18	GBOL19937	Pselaphochernes scorpioides	Doczkal, Dieter; Ssymank, A.	04-May-2011	Germany	Baden-Wuerttemberg	Grenzach-Wyhlen	47.55	7.68333	ZSM	MW996312
FBPSS028-16	ZSM-BC-27399-C04	Pselaphochernes scorpioides	Doczkal, Dieter	25-May-2013	Germany	Baden-Wuerttemberg	Rastatt	48.8585	8.20965	ZSM	MW996422
FBPSS039-16	ZSM-BC-27399-D03	Pselaphochernes scorpioides	Doczkal, Dieter	04-May-2013	Germany	Baden-Wuerttemberg	Rastatt	48.8585	8.20965	ZSM	MW996247
FBPSS046-16	ZSM-BC-27399-D10	Pselaphochernes scorpioides	Doczkal, Dieter	19-Aug-2012	Germany	Baden-Wuerttemberg	Rastatt	48.8585	8.20965	ZSM	MW996331
BSOIL312-18	GBOL19957	Pselaphochernes scorpioides	Doczkal, Dieter; Voith, Johannes	18-Jun-2016	Germany	Bavaria	Kiefersfelden	47.6141	12.191	ZSM	MW996296
FBPSS061-16	ZSM-BC-27399-F01	Pselaphochernes scorpioides	Spelda, Jörg	14-Jul-2013	Germany	Bavaria	Jetzendorf	48.4333	11.4167	ZSM	MW996359
GBPSS209-20	ZFMK-TIS-2586575	Pselaphochernes scorpioides	Muster, Christoph	08-Jun-2018	Germany	Brandenburg	Altkunkendorf: Buchenwald Grumsin	52.996	13.886	ZFMK	MW996162
GBPSS140-20	ZFMK-TIS-2568743	Pselaphochernes scorpioides	Niehuis, O.	07-Jun-2013	Germany	Hesse	Lorch am Rhein	50.049	7.798	ZFMK	MW996275
GBPSS142-20	ZFMK-TIS-2568745	Pselaphochernes scorpioides	Niehuis, O.	15-Jun-2013	Germany	Hesse	Lorch am Rhein	50.05	7.797	ZFMK	MW996028
GBPSS032-20	ZFMK-TIS-2553308	Pselaphochernes scorpioides	BioBlitz 2014	13-Jun-2014	Germany	Mecklenburg-Vorpommern	Nationalpark Müritz	53.404	12.866	ZFMK	MW996293
GBPSS033-20	ZFMK-TIS-2553309	Pselaphochernes scorpioides	BioBlitz 2014	13-Jun-2014	Germany	Mecklenburg-Vorpommern	Nationalpark Müritz	53.404	12.866	ZFMK	MW996088
GBPSS057-20	ZFMK-TIS-2555785	Pselaphochernes scorpioides	BioBlitz 2015	06-Jun-2015	Germany	Mecklenburg-Vorpommern	NP Müritz: Boek	53.426	12.779	ZFMK	MW996113
GBPSS059-20	ZFMK-TIS-2555795	Pselaphochernes scorpioides	BioBlitz 2015	06-Jun-2015	Germany	Mecklenburg-Vorpommern	NP Müritz: Boek	53.426	12.779	ZFMK	MW996267
GBPSS061-20	ZFMK-TIS-2555801	Pselaphochernes scorpioides	BioBlitz 2015	06-Jun-2015	Germany	Mecklenburg-Vorpommern	NP Müritz: Boek	53.426	12.779	ZFMK	MW996285
GBPSS063-20	ZFMK-TIS-2555809	Pselaphochernes scorpioides	BioBlitz 2015	06-Jun-2015	Germany	Mecklenburg-Vorpommern	NP Müritz: Boek	53.426	12.779	ZFMK	MW996172
GBPSS064-20	ZFMK-TIS-2555815	Pselaphochernes scorpioides	BioBlitz 2015	06-Jun-2015	Germany	Mecklenburg-Vorpommern	NP Müritz: Boek	53.426	12.779	ZFMK	MW996059
GBPSS068-20	ZFMK-TIS-2555829	Pselaphochernes scorpioides	BioBlitz 2015	06-Jun-2015	Germany	Mecklenburg-Vorpommern	NP Müritz: Boek	53.426	12.779	ZFMK	MW996234
GBPSS069-20	ZFMK-TIS-2555833	Pselaphochernes scorpioides	BioBlitz 2015	06-Jun-2015	Germany	Mecklenburg-Vorpommern	NP Müritz: Boek	53.426	12.779	ZFMK	MW996034
GBPSS070-20	ZFMK-TIS-2555847	Pselaphochernes scorpioides	BioBlitz 2015	06-Jun-2015	Germany	Mecklenburg-Vorpommern	NP Müritz: Boek	53.426	12.779	ZFMK	MW996180
GBPSS071-20	ZFMK-TIS-2555849	Pselaphochernes scorpioides	BioBlitz 2015	06-Jun-2015	Germany	Mecklenburg-Vorpommern	NP Müritz: Boek	53.426	12.779	ZFMK	MW996076
GBPSS074-20	ZFMK-TIS-2555867	Pselaphochernes scorpioides	BioBlitz 2015	12-Jun-2015	Germany	Mecklenburg-Vorpommern	NP Müritz: Boek	53.425	12.782	ZFMK	MW996065
GBPSS106-20	ZFMK-TIS-2568661	Pselaphochernes scorpioides	BioBlitz-Team	14-Jun-2014	Germany	Mecklenburg-Vorpommern	NP Müritz: Boek	53.4	12.8	ZFMK	MW996397
GBPSS107-20	ZFMK-TIS-2568663	Pselaphochernes scorpioides	Rohwedder, D.	15-Jun-2014	Germany	Mecklenburg-Vorpommern	Roggentin: Babke, Camp Carolinum	53.359	12.891	ZFMK	MW996122
GBPSS101-20	ZFMK-TIS-2568655	Pselaphochernes scorpioides	Rulik et al.	14-Oct-2013	Germany	Rhineland-Palatinate	Niederzissen, Bausenberg	50.465	7.226	ZFMK	MW996356
GBPSS131-20	ZFMK-TIS-2568720	Pselaphochernes scorpioides	Rulik et al.	11-Jul-2013	Germany	Rhineland-Palatinate	Heppingen-Gimmingen, Landskrone	50.552	7.172	ZFMK	MW996105
GBPSS133-20	ZFMK-TIS-2568723	Pselaphochernes scorpioides	Rulik et al.	06-Sep-2012	Germany	Rhineland-Palatinate	Heppingen-Gimmingen, Landskrone	50.552	7.172	ZFMK	MW996258
GBPSS134-20	ZFMK-TIS-2568731	Pselaphochernes scorpioides	Rulik et al.	16-May-2013	Germany	Rhineland-Palatinate	Heppingen-Gimmingen, Landskrone	50.552	7.17	ZFMK	MW996208
GBPSS137-20	ZFMK-TIS-2568736	Pselaphochernes scorpioides	Rulik et al.	23-Aug-2012	Germany	Rhineland-Palatinate	Heppingen-Gimmingen, Landskrone	50.552	7.17	ZFMK	MW996279
GBPSS146-20	ZFMK-TIS-2568750	Pselaphochernes scorpioides	Rulik et al.	06-Jun-2014	Germany	Rhineland-Palatinate	Winningen, Blumslay	50.324	7.492	ZFMK	MW996383
GBPSS147-20	ZFMK-TIS-2568752	Pselaphochernes scorpioides	Rulik et al.	13-Jun-2013	Germany	Rhineland-Palatinate	Niederzissen, Bausenberg	50.468	7.222	ZFMK	MW996231
GBPSS152-20	ZFMK-TIS-2568776	Pselaphochernes scorpioides	Rulik et al.	06-Sep-2012	Germany	Rhineland-Palatinate	Niederzissen, Bausenberg	50.471	7.223	ZFMK	MW996182
GMGMJ1488-14	BIOUG17099-E08	Pselaphochernes scorpioides	Rulik et al	02-Jun-2014	Germany	Rhineland-Palatinate	Heppingen-Gimmingen, Landskrone	50.552	7.17	ZFMK	MW996318
GBPSS007-20	ZFMK-TIS-2796	Pselaphochernes scorpioides	Muster, Christoph	19-Oct-2012	Germany	Saxony	Leipzig: Bienitz	51.353	12.244	ZFMK	MW996144
GBMYR106-14	GBOL10918	Roncus lubricus	Spelda, Jörg	12-Aug-2013	Germany	Baden-Wuerttemberg	Suttgart-Zuffenhausen, Hummelgraben,	48.842	9.179	ZSM	MW996124
GOMYR238-17	ZSM-BC-27570-D12	Roncus lubricus	Owen, Christian	22-Dec-2016	United Kingdom	Wales	Cardiff	51.48	-3.18	ZSM	MW996429
GBMYR678-15	GBOL14269	Roncus spec.	Spelda, Jörg	28-Apr-2011	Slovenia	Inner Carniola-Karst	1 km NNW Laze, 5 km SSE Logatec	45.873	14.257	ZSM	MW996428
