# Supplementary material for: The dark side of pseudoscorpion diversity: The German Barcode of Life campaign reveals high levels of undocumented diversity in European false scorpions
Source: Ecol Evol. 2021 Sep 8;11(20):13815–29. doi: 10.1002/ece3.8088 (PMC8525104; doi:10.1002/ece3.8088)
Supplement: Supplementary file 1 — Appendix S1‐S4 [file ECE3-11-13815-s001.zip › ece38088-sup-0004-AppendixS4.fasta]

>Allochernes_peregrinus|ZFMK-TIS-2568639|Rhine-P
AACTCTTTATTTAATTTTTGGGGGCTTAGCCGGATTTATCGGCATATGCTATAGTATATT
AATTCGAATACAGCTCTTTTCCCCAAGTGGCTGTATAT---CTGACTCTTCCTATAATAT
TATTATTACCACCCACGCCCTTGTAATAATCTTTTTTATAGTAATACCAATAATAATTGG
TGGTTTTGGTAATTGATTAATCCCATTAATAATTGGATCACCAGATATAGCCTTCCCACG
AATAAATAATATAAGATTTTGGCTCTTACCCCCCTCATTCAGAATACTAATTCTTTCATC
TTCATTAGAGATAGGATGTGGGGCAGGGTGAACAATCTACCCCCCTCTTACATCACTTTT
TGCTCATCCGGGGAGAGCTGTTGACATTGTGATCTTTTCTTTACATTTAGCAGGAATTTC
TTCAATCTTAGGGGGAGTTAACTTTATTACAACTGTATTTAATATACGAGATTCATCAGT
ATCCTACAAAACCCTCCCCCTCTTTGTATGATCAGTTCTCATTACTGTAATTTTAATTCT
TCTTGCTATACCTGTGTTAGCAGGGGCTATTACCATACTTCTTACTGACCGTAACTTTAG
AACATCGTTCTTTAACCCTAGAGGGGGTGGAGACCCAATTTTATTTCAACATTTGTTT
>Allochernes_peregrinus|ZFMK-TIS-2568642|Rhine-P
AACTCTTTATTTAATTTTTGGGGGCTTAGCCGGATTTATCGGCATATGCTATAGTATATT
AATTCGAATACAGCTCTTTTCCCCAAGTGGCTGTATAT---CTGACTCTTCCTATAATAT
TATTATTACCACCCACGCCCTTGTAATAATCTTTTTTATAGTAATACCAATAATAATTGG
TGGTTTTGGTAATTGATTAATCCCATTAATAATTGGATCACCAGATATAGCCTTCCCACG
AATAAATAATATAAGATTTTGGCTCTTACCCCCCTCATTCAGAATACTAATTCTTTCATC
TTCATTAGAGATAGGATGTGGGGCAGGGTGAACAATCTACCCCCCTCTTACATCACTTTT
TGCTCATCCGGGGAGAGCTGTTGACATTGTGATCTTTTCTTTACATTTAGCAGGAATTTC
TTCAATCTTAGGGGGAGTTAACTTTATTACAACTGTATTTAATATACGAGATTCATCAGT
ATCCTACAAAACCCTCCCCCTCTTTGTATGATCAGTTCTCATTACTGTAATTTTAATTCT
TCTTGCTATACCTGTGTTAGCAGGGGCTATTACCATACTTCTTACTGACCGTAACTTTAG
AACATCGTTCTTTAACCCTAGAGGGGGTGGAGACCCAATTTTATTTCAACATTTGTTT
>Allochernes_peregrinus|ZFMK-TIS-2568647|Rhine-P
AACTCTTTATTTAATTTTTGGGGGCTTAGCCGGATTTATCGGCATATGCTATAGTATATT
AATTCGAATACAGCTCTTTTCCCCAAGTGGCTGTATAT---CTGACTCTTCCTATAATAT
TATTATTACCACCCACGCCCTTGTAATAATCTTTTTTATAGTAATACCAATAATAATTGG
TGGTTTTGGTAATTGATTAATCCCATTAATAATTGGATCACCAGATATAGCCTTCCCACG
AATAAATAATATAAGATTTTGGCTCTTACCCCCCTCATTCAGAATACTAATTCTTTCATC
TTCATTAGAGATAGGATGTGGGGCAGGGTGAACAATCTACCCCCCTCTTACATCACTTTT
TGCTCATCCGGGGAGAGCTGTTGACATTGTGATCTTTTCTTTACATTTAGCAGGAATTTC
TTCAATCTTAGGGGGAGTTAACTTTATTACAACTGTATTTAATATACGAGATTCATCAGT
ATCCTACAAAACCCTCCCCCTCTTTGTATGATCAGTTCTCATTACTGTAATTTTAATTCT
TCTTGCTATACCTGTGTTAGCAGGGGCTATTACCATACTTCTTACTGACCGTAACTTTAG
AACATCGTTCTTTAACCCTAGAGGGGGTGGAGACCCAATTTTATTTCAACATTTGTTT
>Allochernes_peregrinus|ZFMK-TIS-2568648|Rhine-P
AACTCTTTATTTAATTTTTGGGGGCTTAGCCGGATTTATCGGCATATGCTATAGTATATT
AATTCGAATACAGCTCTTTTCCCCAAGTGGCTGTATAT---CTGACTCTTCCTATAATAT
TATTATTACCACCCACGCCCTTGTAATAATCTTTTTTATAGTAATACCAATAATAATTGG
TGGTTTTGGTAATTGATTAATCCCATTAATAATTGGATCACCAGATATAGCCTTCCCACG
AATAAATAATATAAGATTTTGGCTCTTACCCCCCTCATTCAGAATACTAATTCTTTCATC
TTCATTAGAGATAGGATGTGGGGCAGGGTGAACAATCTACCCCCCTCTTACATCACTTTT
TGCTCATCCGGGGAGAGCTGTTGACATTGTGATCTTTTCTTTACATTTAGCAGGAATTTC
TTCAATCTTAGGGGGAGTTAACTTTATTACAACTGTATTTAATATACGAGATTCATCAGT
ATCCTACAAAACCCTCCCCCTCTTTGTATGATCAGTTCTCATTACTGTAATTTTAATTCT
TCTTGCTATACCTGTGTTAGCAGGGGCTATTACCATACTTCTTACTGACCGTAACTTTAG
AACATCGTTCTTTAACCCTAGAGGGGGTGGAGACCCAATTTTATTTCAACATTTGTTT
>Allochernes_peregrinus|ZFMK-TIS-2568649|Rhine-P
AACTCTTTATTTAATTTTTGGGGGCTTAGCCGGATTTATCGGCATATGCTATAGTATATT
AATTCGAATACAGCTCTTTTCCCCAAGTGGCTGTATAT---CTGACTCTTCCTATAATAT
TATTATTACCACCCACGCCCTTGTAATAATCTTTTTTATAGTAATACCAATAATAATTGG
TGGTTTTGGTAATTGATTAATCCCATTAATAATTGGATCACCAGATATAGCCTTCCCACG
AATAAATAATATAAGATTTTGGCTCTTACCCCCCTCATTCAGAATACTAATTCTTTCATC
TTCATTAGAGATAGGATGTGGGGCAGGGTGAACAATCTACCCCCCTCTTACATCACTTTT
TGCTCATCCGGGGAGAGCTGTTGACATTGTGATCTTTTCTTTACATTTAGCAGGAATTTC
TTCAATCTTAGGGGGAGTTAACTTTATTACAACTGTATTTAATATACGAGATTCATCAGT
ATCCTACAAAACCCTCCCCCTCTTTGTATGATCAGTTCTCATTACTGTAATTTTAATTCT
TCTTGCTATACCTGTGTTAGCAGGGGCTATTACCATACTTCTTACTGACCGTAACTTTAG
AACATCGTTCTTTAACCCTAGAGGGGGTGGAGACCCAATTTTATTTCAACATTTGTTT
>Allochernes_peregrinus|ZFMK-TIS-2568664|Rhine-P
AACTCTTTATTTAATTTTTGGGGGCTTAGCCGGATTTATCGGCATATGCTATAGTATATT
AATTCGAATACAGCTCTTTTCCCCAAGTGGCTGTATAT---CTGACTCTTCCTATAATAT
TATTATTACCACCCACGCCCTTGTAATAATCTTTTTTATAGTAATACCAATAATAATTGG
TGGTTTTGGTAATTGATTAATCCCATTAATAATTGGATCACCAGATATAGCCTTCCCACG
AATAAATAATATAAGATTTTGGCTCTTACCCCCCTCATTCAGAATACTAATTCTTTCATC
TTCATTAGAGATAGGATGCGGGGCAGGGTGAACAATCTACCCCCCTCTTACATCACTTTT
TGCTCATCCGGGGAGAGCTGTTGACATTGTGATCTTTTCTTTACATTTAGCAGGAATTTC
TTCAATCTTAGGGGGAGTTAACTTTATTACAACTGTATTTAATATACGAGATTCATCAGT
ATCCTACAAAACCCTCCCCCTCTTTGTATGATCAGTTCTCATTACTGTAATTTTAATTCT
TCTTGCTATACCTGTGTTAGCAGGGGCTATTACCATACTTCTTACTGACCGTAACTTTAG
AACATCGTTCTTTAACCCTAGAGGGGGTGGAGACCCAATTTTATTTCAACATTTGTTT
>Allochernes_peregrinus|ZFMK-TIS-2568665|Rhine-P
AACTCTTTATTTAATTTTTGGGGGCTTAGCCGGATTTATTGGCATATGCTATAGTATATT
AATTCGAATACAGCTCTTTTCCCCAAGTGGCTGTATAT---CTGACTCTTCCTATAATAT
TATTATTACCACCCACGCCCTTGTAATAATCTTTTTTATAGTAATACCAATAATAATTGG
TGGTTTTGGTAATTGATTAATCCCATTAATAATTGGATCCCCAGATATAGCCTTCCCACG
AATAAATAATATAAGATTTTGGCTCTTACCCCCCTCATTCAGAATACTAATTCTTTCATC
TTCATTAGAGATAGGATGTGGGGCAGGGTGAACAATCTACCCCCCTCTTACATCACTTTT
TGCTCATCCGGGGAGAGCTGTTGACATTGTGATCTTTTCTTTACATTTAGCAGGAATTTC
TTCAATCTTAGGGGGAGTTAACTTTATTACAACTGTATTTAATATACGAGATTCATCAGT
ATCCTACAAAACCCTCCCCCTCTTTGTATGATCAGTTCTCATTACTGTAATTTTAATTCT
TCTTGCTATACCTGTGTTAGCAGGGGCTATTACCATACTTCTTACTGACCGTAACTTTAG
AACATCGTTCTTTAACCCTAGAGGGGGTGGAGACCCAATTTTATTTCAACATTTGTTT
>Allochernes_peregrinus|ZFMK-TIS-2568694|Rhine-P
AACTCTTTATTTAATTTTTGGGGGCTTAGCCGGATTTATCGGCATATGCTATAGTATATT
AATTCGAATACAGCTCTTTTCCCCAAGTGGCTGTATAT---CTGACTCTTCCTATAATAT
TATTATTACCACCCACGCCCTTGTAATAATCTTTTTTATAGTAATACCGATAATAATTGG
TGGTTTTGGTAATTGATTAATCCCATTAATAATTGGATCACCAGATATAGCCTTCCCACG
AATAAATAATATAAGATTTTGGCTCTTACCCCCCTCATTCAGAATACTAATTCTTTCATC
TTCATTAGAGATAGGATGTGGGGCAGGGTGAACAATCTACCCCCCTCTTACATCACTTTT
TGCTCATCCGGGGAGAGCTGTTGACATTGTGATCTTTTCTTTACATTTAGCAGGAATTTC
TTCAATCTTAGGGGGAGTTAACTTTATTACAACTGTATTTAATATACGAGATTCATCAGT
ATCCTACAAAACCCTCCCCCTCTTTGTATGATCAGTTCTCATTACTGTAATTTTAATTCT
TCTTGCTATACCTGTGTTAGCAGGGGCTATTACCATACTTCTTACTGACCGTAACTTTAG
AACATCGTTCTTTAACCCTAGAGGGGGTGGAGACCCAATTTTATTTCAACATTTGTTT
>Allochernes_peregrinus|ZFMK-TIS-2568699|Rhine-P
AACTCTTTATTTAATTTTTGGGGGCTTAGCCGGATTTATCGGCATATGCTATAGTATATT
AATTCGAATACAGCTCTTTTCCCCAAGTGGCTGTATAT---CTGACTCTTCCTATAATAT
TATTATTACCACCCACGCCCTTGTAATAATCTTTTTTATAGTAATACCAATAATAATTGG
TGGTTTTGGTAATTGATTAATCCCATTAATAATTGGATCACCAGATATAGCCTTCCCACG
AATAAATAATATAAGATTTTGGCTCTTACCCCCCTCATTCAGAATACTGATTCTTTCATC
TTCATTAGAGATAGGATGTGGGGCAGGGTGAACAATCTACCCCCCTCTTACATCACTTTT
TGCTCATCCGGGGAGAGCTGTTGACATTGTGATCTTTTCTTTACATTTAGCAGGAATTTC
TTCAATCTTAGGGGGAGTTAACTTTATTACAACTGTATTTAATATACGAGATTCATCAGT
ATCCTACAAAACCCTCCCCCTCTTTGTATGATCAGTTCTCATTACTGTAATTTTAATTCT
TCTTGCTATACCTGTGTTAGCAGGGGCTATTACCATACTTCTTACTGACCGTAACTTTAG
AACATCGTTCTTTAACCCTAGAGGGGGTGGAGACCCAATTTTATTTCAACATTTGTTT
>Allochernes_peregrinus|ZFMK-TIS-2568706|Rhine-P
AACTCTTTATTTAATTTTTGGGGGCTTAGCCGGATTTATCGGCATATGCTATAGTATATT
AATTCGAATACAGCTCTTTTCCCCAAGTGGCTGTATAT---CTGACTCTTCCTATAATAT
TATTATTACCACCCACGCCCTTGTAATAATCTTTTTTATAGTAATACCAATAATAATTGG
TGGTTTTGGTAATTGATTAATCCCATTAATAATTGGATCACCAGATATAGCCTTCCCACG
AATAAATAATATAAGATTTTGGCTCTTACCCCCCTCATTCAGAATACTAATTCTTTCATC
TTCATTAGAGATAGGATGTGGGGCAGGGTGAACAATCTACCCCCCTCTTACATCACTTTT
TGCTCATCCGGGGAGAGCTGTTGACATTGTGATCTTTTCTTTACATTTAGCAGGAATTTC
TTCAATCTTAGGGGGAGTTAACTTTATTACAACTGTATTTAATATACGAGATTCATCAGT
ATCCTACAAAACCCTCCCCCTCTTTGTATGATCAGTTCTCATTACTGTAATTTTAATTCT
TCTTGCTATACCTGTGTTAGCAGGGGCTATTACCATACTTCTTACTGACCGTAACTTTAG
AACATCGTTCTTTAACCCTAGAGGGGGTGGAGACCCAATTTTATTTCAACATTTGTTT
>Allochernes_peregrinus|ZFMK-TIS-2568712|Rhine-P
AACTCTTTATTTAATTTTTGGGGGCTTAGCCGGATTTATTGGCATATGCTATAGTATATT
AATTCGAATACAGCTCTTTTCCCCAAGTGGCTGTATAT---CTGACTCTTCCTATAATAT
TATTATTACCACCCACGCCCTTGTAATAATCTTTTTTATAGTAATACCAATAATAATTGG
TGGTTTTGGTAATTGATTAATCCCATTAATAATTGGATCCCCAGATATAGCCTTCCCACG
AATAAATAATATAAGATTTTGGCTCTTACCCCCCTCATTCAGAATACTAATTCTTTCATC
TTCATTAGAGATAGGATGTGGGGCAGGGTGAACAATCTACCCCCCTCTTACATCACTTTT
TGCTCATCCGGGGAGAGCTGTTGACATTGTGATCTTTTCTTTACATTTAGCAGGAATTTC
TTCAATCTTAGGGGGAGTTAACTTTATTACAACTGTATTTAATATACGAGATTCATCAGT
ATCCTACAAAACCCTCCCCCTCTTTGTATGATCAGTTCTCATTACTGTAATTTTAATTCT
TCTTGCTATACCTGTGTTAGCAGGGGCTATTACCATACTTCTTACTGACCGTAACTTTAG
AACATCGTTCTTTAACCCTAGAGGGGGTGGAGACCCAATTTTATTTCAACATTTGTTT
>Allochernes_peregrinus|ZFMK-TIS-2568714|Rhine-P
AACTCTTTATTTAATTTTTGGGGGCTTAGCCGGATTTATCGGCATATGCTATAGTATATT
AATTCGAATACAGCTCTTTTCCCCAAGTGGCTGTATAT---CTGACTCTTCCTATAATAT
TATTATTACCACCCACGCCCTTGTAATAATCTTTTTTATAGTAATACCAATAATAATTGG
TGGTTTTGGTAATTGATTAATCCCATTAATAATTGGATCACCAGATATAGCCTTCCCACG
AATAAATAATATAAGATTTTGGCTCTTACCCCCCTCATTCAGAATACTAATTCTTTCATC
TTCATTAGAGATAGGATGTGGGGCAGGGTGAACAATCTACCCCCCTCTTACATCACTTTT
TGCTCATCCGGGGAGAGCTGTTGACATTGTGATCTTTTCTTTACATTTAGCAGGAATTTC
TTCAATCTTAGGGGGAGTTAACTTTATTACAACTGTATTTAATATACGAGATTCATCAGT
ATCCTACAAAACCCTCCCCCTCTTTGTATGATCAGTTCTCATTACTGTAATTTTAATTCT
TCTTGCTATACCTGTGTTAGCAGGGGCTATTACCATACTTCTTACTGACCGTAACTTTAG
AACATCGTTCTTTAACCCTAGAGGGGGTGGAGACCCAATTTTATTTCAACATTTGTTT
>Allochernes_peregrinus|ZSM-BC-27399-D07|Bavaria
AACTCTTTATTTAATTTTTGGGGGCTTAGCCGGATTTATCGGCATGTGTTATAGTATATT
AATTCGAATACAGCTCTTTTCCCCAAGTGGCTGTATAT---CTGACTCTTCCTATAATAT
TATTATTACCACCCACGCCCTTGTAATAATCTTTTTTATAGTAATACCAATAATAATTGG
TGGTTTTGGTAATTGATTAATCCCATTAATAATTGGATCACCAGATATAGCCTTCCCACG
AATAAATAATATAAGATTTTGGCTCTTACCCCCCTCATTCAGAATACTAATTCTTTCATC
TTCATTAGAGATAGGATGTGGGACAGGGTGAACAATCTACCCCCCTCTTACATCACTTTT
TGCTCATCCGGGGAGAGCTGTTGACATTGTGATCTTTTCTTTACATTTAGCAGGAATTTC
TTCAATCTTAGGGGGAGTTAACTTTATTACAACTGTACTTAATATACGAGATTCATCAGT
ATCCTACAAAACCCTCCCCCTCTTTGTATGATCAGTTCTCATTACTGTAATTTTAATTCT
TCTTGCTATACCTGTGTTAGCAGGGGCTATTACCATACTTCTTACTGACCGTAACTTTAG
AACATCGTTCTTTAACCCTAGAGGGGGTGGAGACCCAATTTTATTTCAACATTTGTTT
>Allochernes_peregrinus|ZSM-BC-27399-D12|Baden-W
AACTCTTTATTTAATTTTTGGGGGCTTAGCCGGATTTATCGGCATATGCTATAGTATACT
AATTCGAATACAGCTCTTTTCCCCAAGTGGCTGTATAT---CTGACTCTTCCTATAATAT
TATTATTACCACCCACGCCCTTGTAATAATCTTTTTTATAGTAATACCAATAATAATTGG
TGGTTTTGGTAATTGATTAATCCCATTAATAATTGGATCACCAGATATAGCCTTCCCACG
AATAAATAATATAAGATTTTGGCTCTTACCCCCCTCATTCAGAATACTAATTCTTTCATC
TTCATTAGAGATAGGATGTGGGGCAGGGTGAACAATCTACCCCCCTCTTACATCACTTTT
TGCTCATCCGGGGAGAGCTGTTGACATTGTGATCTTTTCTTTACATTTAGCAGGAATTTC
TTCAATCTTAGGGGGAGTTAACTTTATTACAACTGTATTTAATATACGAGATTCATCAGT
ATCCTACAAAACCCTCCCCCTCTTTGTATGATCAGTTCTCATTACTGTAATTTTAATTCT
TCTTGCTATACCTGTGTTAGCAGGGGCTATTACCATACTTCTTACTGACCGTAACTTTAG
AACATCGTTCTTTAACCCTAGAGGGGGTGGAGACCCAATTTTATTTCAACATTTGTTT
>Allochernes_peregrinus|ZSM-BC-27399-E09|Baden-W
NNNNNNNNNNNNNNNNNNNNNNNNNTTAGCCGGATTTATCGGCATATGCTATAGTATATT
AATTCGAATACAGCTCTTTTCCCCAAGTGGCTGTATAT---CTGACTCTTCCTATAATAT
TATTATTACCACCCACGCCCTTGTAATAATCTTTTTTATAGTGATACCAATAATAATTGG
TGGTTTTGGTAATTGATTAATCCCATTAATAATTGGATCACCAGATATAGCCTTCCCACG
AATAAATAATATAAGATTTTGGCTCTTACCCCCCTCATTCAGAATACTAATTCTTTCATC
TTCATTAGAGATAGGATGTGGGGCAGGGTGAACAATCTACCCCCCTCTTACATCACTTTT
TGCTCATCCGGGGAGAGCTGTTGACATTGTGATCTTTTCTTTACATTTAGCAGGAATTTC
TTCAATCTTAGGGGGAGTTAACTTTATTACAACTGTATTTAATATACGAGATTCATCAGT
ATCCTACAAAACCCTCCCCCTCTTTGTATGATCAGTTCTCATTACTGTAATTTTAATTCT
TCTTGCTATACCTGTGTTAGCAGGGGCTATTACCATACTTCTTACTGACCGTAACTTTAG
AACATCGTTCTTTAACCCTAGAGGGGGTGGAGACCCAATTTTATTTCAACATTTGTTT
>Allochernes_powelli|ZFMK-TIS-2568629|Meck-pomm
AACTTTATACCTAATTTTAGGAGGATTCTCTGGTTTTCTTGGAATATGTTATAGAATTTT
AATTCGAATACAATTATTTACCCCAGGGGGGTGCATTT---CTGAGTCATCTTATAATAT
TATTATTACAACCCACGCCCTAGTTATAATTTTCTTTATAGTTATACCTATAATAATTGG
AGGTTTTGGAAACTGACTAATCCCCCTAATAATTGGCTCCCCCGACATAGCATTTCCTCG
CATAAATAATCTTAGATTCTGACTTCTACCCCCCTCTCTTTCCTTACTTATTCTTTCCTC
AACATTAGAAATAGGATGTGGGGCTGGGTGGACTATTTACCCTCCTCTGACATCTCTTCT
TGCTCACCCGGGGAGAGGAGTAGATATTGTTATTTTTTCCCTTCATCTTGCGGGGGTGAG
ATCAATCCTAGGAGGGATTAATTTTATTACAACAGTTATAAATATACGAGACCCTTCTGT
CTCATATAAAACTATGCCTCTGTTTGTTTGATCAGTGCTTATTACTGTTGTTTTAATTCT
TTTAGCTATACCCGTCTTAGCCGGAGCTATTACTATGCTCCTGACTGATCGAAATTTTAG
AACTTCATTTTTTAACCCTAGAGGGGGGGGAGATCCTATCTTATTTCAGCATTTATTT
>Allochernes_powelli|ZFMK-TIS-2586546|Brandenb
AACTTTATACCTAATTTTAGGAGGATTCTCAGGTTTTCTTGGAATATGTTATAGAATTTT
AATTCGAATACAATTATTTACCCCAGGGGGGTGCATTT---CTGAGTCATCTTATAATAT
TATTATTACAACCCACGCCCTAGTTATAATTTTCTTTATAGTTATACCTATAATAATTGG
AGGTTTTGGAAACTGACTAATCCCCCTAATAATTGGCTCCCCCGACATAGCATTTCCTCG
CATAAATAATCTTAGATTCTGACTTCTACCTCCCTCTCTTTCCTTACTTATTCTTTCCTC
AACATTAGAAATAGGATGTGGGGCTGGGTGGACTATTTACCCTCCTCTGACATCTCTTCT
TGCTCACCCGGGGAGAGGAGTAGATATTGTTATTTTTTCCCTTCATCTTGCGGGGGTGAG
ATCAATCCTAGGAGGGATTAATTTTATTACAACAGTTATAAATATACGAGACCCTTCTGT
CTCATATAAAACTATGCCTCTGTTTGTTTGATCAGTGCTTATTACTGTTGTTTTAATTCT
TTTAGCTATACCCGTCTTAGCCGGAGCTATTACTATGCTCCTGACTGATCGAAATTTTAG
AACTTCATTTTTTAACCCTAGAGGGGGGGGAGATCCTATCTTATTTCAGCATTTATTT
>Allochernes_powelli|ZFMK-TIS-2586547|Lower_Sax
AACTTTATACCTAATTTTAGGAGGATTCTCTGGTTTTCTTGGAGTATGTTATAGAATTTT
AATTCGAATACAATTATTTACCCCAGGGGGGTGCATTT---CTGAGTCATCTTATAATAT
TATTATTACAACCCACGCCCTAGTTATAATTTTCTTTATAGTTATACCTATAATAATTGG
AGGTTTTGGAAACTGACTAATCCCCCTAATAATTGGCTCCCCCGACATAGCATTTCCTCG
CATAAATAATCTTAGATTCTGACTTCTACCCCCCTCTCTTTCCTTACTTATTCTTTCCTC
AACATTAGAAATAGGATGTGGGGCTGGGTGGACTATTTACCCTCCTCTGACATCTCTTCT
TGCTCACCCGGGGAGAGGAGTAGATATTGTTATTTTTTCCCTTCATCTTGCGGGGGTGAG
ATCAATCCTAGGAGGGATTAATTTTATTACAACAGTTATAAATATACGAGACCCTTCTGT
CTCATATAAAACTATGCCTCTGTTTGTTTGATCAGTGCTTATTACTGTTGTTTTAATTCT
TTTAGCTATACCCGTCTTAGCCGGAGCTATTACTATGCTCCTGACTGATCGAAATTTTAG
AACTTCATTTTTTAACCCTAGAGGGGGGGGAGATCCTATCTTATTTCAGCATTTATTT
>Allochernes_powelli|ZFMK-TIS-2586548|Lower_Sax
AACTTTATACCTAATTTTAGGAGGATTCTCTGGTTTTCTTGGAGTATGTTATAGAATTTT
AATTCGAATACAATTATTTACCCCAGGGGGGTGCATTT---CTGAGTCATCTTATAATAT
TATTATTACAACCCACGCCCTAGTTATAATTTTCTTTATAGTTATACCTATAATAATTGG
AGGTTTTGGAAACTGACTAATCCCCCTAATAATTGGCTCCCCCGACATAGCATTTCCTCG
CATAAATAATCTTAGATTCTGACTTCTACCCCCCTCTCTTTCCTTACTTATTCTTTCCTC
AACATTAGAAATAGGATGTGGGGCTGGGTGGACTATTTACCCTCCTCTGACATCTCTTCT
TGCTCACCCGGGGAGAGGAGTAGATATTGTTATTTTTTCCCTTCATCTTGCGGGGGTGAG
ATCAATCCTAGGAGGGATTAATTTTATTACAACAGTTATAAATATACGAGACCCTTCTGT
CTCATATAAAACTATGCCTCTGTTTGTTTGATCAGTGCTTATTACTGTTGTTTTAATTCT
TTTAGCTATACCCGTCTTAGCCGGAGCTATTACTATGCTCCTGACTGATCGAAATTTTAG
AACTTCATTTTTTAACCCTAGAGGGGGGGGAGATCCTATCTTATTTCAGCATTTATTT
>Allochernes_wideri_wideri|ZFMK-TIS-2553331|Saxony
TACACTATATTTATTATTAGGAGGTTTTTCTGGATTCTTAGGGATGTGTTATAGAATATT
AATTCGATTGCAGATTTTTACTCCTGGTGGGTGTATAT---GTGACTCTTCCTACAATAT
TATTATTACAACCCATGCCTTAATTATAATTTTTTTTATAGTTATGCCTATAATAATTGG
AGGTTTTGGGAATTGGCTACTCCCATTAATAATTGGGTCCCCCGATATAGCATTTCCTCG
TATAAATAATCTCAGTTTTTGGCTACTCCCCCCCTCACTATCTTTATTAATTCTATCCTC
AACATTAGAAATAGGATGCGGTGCAGGGTGAACAATTTATCCGCCTTTGACGTCATTATT
TGCCCATCCTGGTAGAGGAGTAGATATTGTAATTTTCTCTCTTCATTTGGCCGGGGTGAG
ATCTATTCTAGGGGGGATTAACTTTATTACTACAGTGGTAAATATACGAGACCCTTCTGT
ATCATACAAAACACTACCTCTTTTTGTTTGATCTGTTCTAATCACTGTAATTTTAATTTT
ACTAGCTATACCTGTCTTAGCAGGGGCTATCACAATATTACTAACAGATCGTAATTTTAG
AACATCTTTCTTTAACCCTAGAGGGGGGGGAGACCCTATCTTATTTCAACATTTATTT
>Allochernes_wideri_wideri|ZFMK-TIS-2553332|Saxony
TACACTATATTTATTATTAGGGGGTTTTTCTGGATTTTTAGGAATGTGTTATAGAATATT
AATTCGATTGCAGATTTTTACTCCCGGTGGGTGTATGT---GTGACTCTTCCTACAATAT
TATTATTACAACCCATGCCTTAATTATAATTTTTTTTATAGTTATGCCTATAATAATTGG
AGGTTTTGGGAATTGACTTCTTCCACTAATAATTGGGTCCCCCGATATAGCATTTCCTCG
TATAAATAATCTCAGTTTTTGACTACTTCCCCCCTCACTATCTTTATTAATTCTATCCTC
AACATTAGAAATAGGATGCGGTGCAGGATGAACAATTTATCCGCCTTTAACATCATTATT
TGCCCACCCTGGTAGAGGAGTAGATATTGTAATTTTCTCTCTTCATTTGGCCGGGGTGAG
ATCTATTCTAGGGGGGATTAACTTTATTACTACAGTAGTAAATATACGAGACCCTTCTGT
ATCATATAAAACACTACCTCTTTTTGTTTGATCTGTTATAATCACTGTAATTTTAATTTT
ACTAGCTATACCTGTCTTAGCAGGGGCTATCACAATACTGCTAACAGATCGTAATTTCAG
AACATCTTTCTTTAACCCCAGAGGAGGGGGAGACCCTATCTTATTTCAACATTTATTT
>Allochernes_wideri_wideri|ZFMK-TIS-2553364|Meck-pomm
TACACTATATTTATTATTAGGGGGTTTTTCTGGATTTTTAGGGATGTGCTACAGAATATT
AATTCGATTGCAAATTTTCACCCCCGGTGGATGTATGT---GTGACTCTTCCTACAATAT
TATTATTACAACCCATGCTTTAATTATAATTTTTTTTATAGTTATGCCTATAATAATTGG
AGGTTTTGGGAATTGACTACTTCCACTAATAATTGGGTCCCCCGATATAGCATTTCCTCG
TATAAATAATCTCAGTTTTTGACTACTCCCCCCCTCACTATCTTTATTAATTCTATCCTC
AACACTAGAAATAGGATGCGGTGCAGGATGGACAATTTATCCGCCTTTAACATCATTATT
TGCCCACCCTGGAAGAGGAGTAGATATTGTAATTTTTTCTCTTCATTTGGCCGGGGTGAG
ATCTATTCTAGGGGGGATTAACTTTATTACTACAGTGGTAAATATACGAGACCCTTCTGT
GTCATATAAGACACTACCTCTTTTTGTTTGATCTGTTCTAATCACTGTAATTTTAATCTT
ACTAGCTATACCTGTCTTAGCAGGGGCTATCACAATACTACTAACAGATCGTAATTTTAG
AACATCTTTCTTTAATCCTAGAGGAGGGGGAGACCCTATCTTATTCCAACATTTATTT
>Allochernes_wideri_wideri|ZFMK-TIS-2553369|Meck-pomm
TACACTATATTTATTATTAGGGGGTTTTTCTGGATTTTTAGGGATGTGCTACAGAATATT
AATTCGATTGCAAATTTTCACCCCCGGTGGATGTATGT---GTGACTCTTCCTACAATAT
TATTATTACAACCCATGCTTTAATTATAATTTTTTTTATAGTTATGCCTATAATAATTGG
AGGTTTTGGGAATTGACTACTTCCACTAATAATTGGGTCCCCCGATATAGCATTTCCTCG
TATAAATAATCTCAGTTTTTGACTACTCCCCCCCTCACTATCTTTATTAATTCTATCCTC
AACACTAGAAATAGGATGCGGTGCAGGATGGACAATTTATCCGCCTTTAACATCATTATT
TGCCCACCCTGGAAGAGGAGTAGATATTGTAATTTTTTCTCTTCATTTGGCCGGGGTGAG
ATCTATTCTAGGGGGGATTAACTTTATTACTACAGTGGTAAATATACGAGACCCTTCTGT
GTCATATAAGACACTACCTCTTTTTGTTTGATCTGTTCTAATCACTGTAATTTTAATCTT
ACTAGCTATACCTGTCTTAGCAGGGGCTATCACAATACTACTAACAGATCGTAATTTTAG
AACATCTTTCTTTAATCCTAGAGGAGGGGGAGACCCTATCTTATTCCAACATTTATTT
>Allochernes_wideri_wideri|ZFMK-TIS-2576422|Thuringia
TACACTATATTTATTATTAGGGGGTTTTTCTGGATTTTTAGGGATGTGCTACAGAATATT
AATTCGATTGCAAATTTTCACCCCCGGTGGATGTATGT---GTGACTCTTCCTACAATAT
TATTATTACAACCCATGCTTTAATTATAATTTTTTTTATAGTTATGCCTATAATAATTGG
AGGTTTTGGGAATTGACTACTTCCACTAATAATTGGGTCCCCCGATATAGCATTTCCTCG
TATAAATAATCTCAGTTTTTGACTACTCCCCCCCTCACTATCTTTATTAATTCTATCCTC
AACACTAGAAATAGGATGCGGTGCAGGATGGACAATTTATCCGCCTTTAACATCATTATT
TGCCCACCCTGGAAGAGGAGTAGATATTGTAATTTTTTCTCTTCATTTGGCCGGGGTGAG
ATCTATTCTAGGGGGGATTAACTTTATTACTACAGTGGTAAATATACGAGACCCTTCTGT
ATCATATAAGACACTACCTCTTTTTGTTTGATCTGTTCTAATCACTGTAATTTTAATCTT
ACTAGCTATACCTGTCTTAGCAGGGGCTATCACAATACTACTAACAGATCGTAATTTTAG
AACATCTTTCTTTAATCCTAGAGGAGGGGGAGACCCTATCTTATTCCAACATTTATTT
>Allochernes_wideri_wideri|ZFMK-TIS-2576423|Thuringia
TACACTATATTTATTATTAGGGGGTTTTTCTGGATTTTTAGGAATGTGTTATAGAATATT
AATTCGATTGCAGATTTTTACTCCCGGTGGGTGTATGT---GTGACTCTTCCTACAATAT
TATTATTACAACCCATGCCTTAATTATAATTTTTTTTATAGTTATGCCTATAATAATTGG
AGGTTTTGGGAATTGACTTCTTCCACTAATAATTGGGTCCCCCGATATAGCATTTCCTCG
TATAAATAATCTCAGTTTTTGACTACTTCCCCCCTCACTATCTTTATTAATTCTATCCTC
AACATTAGAAATAGGATGCGGTGCAGGATGAACAATTTATCCGCCTTTAACATCATTATT
TGCCCACCCTGGTAGAGGAGTAGATATTGTAATTTTCTCTCTTCATTTGGCCGGGGTGAG
ATCTATTCTAGGGGGGATTAACTTTATTACTACAGTAGTAAATATACGAGACCCTTCTGT
ATCATATAAAACACTACCTCTTTTTGTTTGATCTGTTATAATCACTGTAATTTTAATTTT
ACTAGCTATACCTGTCTTAGCAGGGGCTATCACAATACTGCTAACAGATCGTAATTTCAG
AACATCTTTCTTTAACCCCAGAGGAGGGGGAGACCCTATCTTATTTCAACATTTATTT
>Allochernes_wideri_wideri|ZFMK-TIS-2576424|Sax-Anhalt
TACACTATATTTATTATTAGGGGGTTTTTCTGGATTTTTAGGRATGTGTTATAGAATATT
AATTCGATTGCAGATTTTTACTCCCGGTGGGTGTATGT---GTGACTCTTCCTACAATAT
TATTATTACAACCCATGCCTTAATTATAATTTTTTTTATAGTTATGCCTATAATAATTGG
AGGTTTTGGGAATTGACTTCTTCCACTAATAATTGGGTCCCCCGATATAGCATTTCCTCG
TATAAATAATCTCAGTTTTTGACTACTTCCCCCCTCACTATCTTTATTAATTCTATCCTC
AACATTAGAAATAGGATGCGGTGCAGGATGAACAATTTATCCGCCTTTAACATCATTATT
TGCCCACCCTGGTAGAGGAGTAGATATTGTAATTTTCTCTCTTCATTTGGCCGGGGTGAG
ATCTATTCTAGGGGGGATTAACTTTATTACTACAGTAGTAAATATACGAGACCCTTCTGT
ATCATATAAAACACTACCTCTTTTTGTTTGATCTGTTATAATCACTGTAATTTTAATTTT
ACTAGCTATACCTGTCTTAGCAGGGGCTATCACAATACTGCTAACAGATCGTAATTTCAG
AACATCTTTCTTTAACCCCAGAGGAGGGGGAGACCCTATCTTATTTCAACATTTATTT
>Allochernes_wideri_wideri|ZFMK-TIS-2576425|Sax-Anhalt
TACACTATATTTATTATTAGGGGGTTTTTCTGGATTTTTAGGAATGTGTTATAGAATATT
AATTCGATTGCAGATTTTTACTCCCGGTGGGTGTATGT---GTGACTCTTCCTACAATAT
TATTATTACAACCCATGCCTTAATTATAATTTTTTTTATAGTTATGCCTATAATAATTGG
AGGTTTTGGGAATTGACTTCTTCCACTAATAATTGGGTCCCCCGATATAGCATTTCCTCG
TATAAATAATCTCAGTTTTTGACTACTTCCCCCCTCACTATCTTTATTAATTCTATCCTC
AACATTAGAAATAGGATGCGGTGCAGGATGAACAATTTATCCGCCTTTAACATCATTATT
TGCCCACCCTGGTAGAGGAGTAGATATTGTAATTTTCTCTCTTCATTTGGCCGGGGTGAG
ATCTATTCTAGGGGGGATTAACTTTATTACTACAGTAGTAAATATACGAGACCCTTCTGT
ATCATATAAAACACTACCTCTTTTTGTTTGATCTGTTATAATCACTGTAATTTTAATTTT
ACTAGCTATACCTGTCTTAGCAGGGGCTATCACAATACTGCTAACAGATCGTAATTTCAG
AACATCTTTCTTTAACCCCAGAGGAGGGGGAGACCCTATCTTATTTCAACATTTATTT
>Allochernes_wideri_wideri|ZFMK-TIS-2586556|Lower_Sax
TACACTATATTTATTATTAGGGGGTTTTTCTGGATTTTTAGGAATGTGTTATAGAATATT
AATTCGATTGCAGATTTTTACTCCCGGTGGGTGTATGT---GTGACTCTTCCTACAATAT
TATTATTACAACCCATGCCTTAATTATAATTTTTTTTATAGTTATGCCTATAATAATTGG
AGGTTTTGGGAATTGACTTCTTCCACTAATAATTGGGTCCCCCGATATAGCATTTCCTCG
TATAAATAATCTCAGTTTTTGACTACTTCCCCCCTCACTATCTTTATTAATTCTATCCTC
AACATTAGAAATAGGATGCGGTGCAGGATGAACAATTTATCCGCCTTTAACATCATTATT
TGCCCACCCTGGTAGAGGAGTAGATATTGTAATTTTCTCTCTTCATTTGGCCGGGGTGAG
ATCTATTCTAGGGGGGATTAACTTTATTACTACAGTAGTAAATATACGAGACCCTTCTGT
ATCATATAAAACACTACCTCTTTTTGTTTGATCTGTTATAATCACTGTAATTTTAATTTT
ACTAGCTATACCTGTCTTAGCAGGGGCTATCACAATACTGCTAACAGATCGTAATTTCAG
AACATCTTTCTTTAACCCCAGAGGAGGGGGAGACCCTATCTTATTTCAACATTTATTT
>Allochernes_wideri_wideri|ZFMK-TIS-2586571|Brandenb
TACACTATATTTATTATTAGGGGGTTTTTCTGGATTTTTAGGAATGTGTTATAGAATATT
AATTCGATTGCAGATTTTTACTCCCGGTGGGTGTATGT---GTGACTCTTCCTACAATAT
TATTATTACAACCCATGCCTTAATTATAATTTTTTTTATAGTTATGCCTATAATAATTGG
AGGTTTTGGGAATTGACTTCTTCCACTAATAATTGGGTCCCCCGATATAGCATTTCCTCG
TATAAATAATCTCAGTTTTTGACTACTTCCCCCCTCACTATCTTTATTAATTCTATCCTC
AACATTAGAAATAGGATGCGGTGCAGGGTGAACAATTTATCCGCCTTTAACATCATTATT
TGCCCACCCTGGTAGAGGAGTAGATATTGTAATTTTTTCTCTTCATTTGGCCGGGGTGAG
ATCTATTCTAGGGGGGATTAACTTTATTACTACAGTAGTAAATATACGAGACCCTTCTGT
ATCATATAAAACACTACCTCTTTTTGTTTGATCTGTTATAATCACTGTAATTTTAATTTT
ACTCGCTATACCTGTCTTAGCGGGGGCTATCACAATACTGCTAACAGATCGTAATTTCAG
AACATCTTTCTTTAACCCCAGAGGAGGGGGAGACCCTATCTTATTTCAACATTTATTT
>Allochernes_wideri_wideri|ZFMK-TIS-2586572|Brandenb
TACACTATATTTATTATTAGGGGGTTTTTCTGGATTTTTAGGAATGTGTTATAGAATATT
AATTCGATTGCAGATTTTTACTCCCGGTGGGTGTATGT---GTGACTCTTCCTACAATAT
TATTATTACAACCCATGCCTTAATTATAATTTTTTTTATAGTTATGCCTATAATAATTGG
AGGTTTTGGGAATTGACTTCTTCCACTAATAATTGGGTCCCCCGATATAGCATTTCCTCG
TATAAATAATCTCAGTTTTTGACTACTTCCCCCCTCACTATCTTTATTAATTCTATCCTC
AACATTAGAAATAGGATGCGGTGCAGGATGAACAATTTATCCGCCTTTAACATCATTATT
TGCCCACCCTGGTAGAGGAGTAGATATTGTAATTTTCTCTCTTCATTTGGCCGGGGTGAG
ATCTATTCTAGGGGGGATTAACTTTATTACTACAGTAGTAAATATACGAGACCCTTCTGT
ATCATATAAAACACTACCTCTTTTTGTTTGATCTGTTATAATCACTGTAATTTTAATTTT
ACTAGCTATACCTGTCTTAGCAGGGGCTATCACAATACTGCTAACAGATCGTAATTTCAG
AACATCTTTCTTTAACCCCAGAGGAGGGGGAGACCCTATCTTATTTCAACATTTATTT
>Allochernes_wideri_wideri|ZFMK-TIS-2586624|Hesse
TACACTATATTTATTATTAGGGGGTTTTTCTGGGTTTTTAGGAATGTGTTATAGAATATT
AATTCGACTACAGATTTTCACACCCGGTGGGTGTATGT---GTGACTCTTCCTACAATAT
TATTATTACAACCCATGCCTTAATTATAATTTTTTTTATAGTTATACCTATAATAATTGG
AGGTTTTGGAAATTGACTGCTCCCACTAATAATTGGGTCTCCCGATATAGCATTTCCTCG
CATAAATAATCTCAGTTTTTGACTACTCCCCCCCTCACTATCTTTATTAATTTTATCCTC
AACATTAGAAATAGGATGCGGTGCAGGATGAACAATTTATCCGCCTTTAACGTCATTATT
TGCCCACCCTGGTAGAGGAGTAGATATTGTAATTTTCTCTCTTCATTTAGCCGGGGTGAG
ATCTATTCTAGGAGGGATTAACTTTATTACTACAGTGGTAAATATACGAGACCCTTCTGT
ATCATATAAAACACTACCTCTTTTTGTTTGATCTGTTCTAATCACTGTAATTTTAATTTT
ACTAGCTATACCCGTCTTAGCAGGGGCTATCACAATACTACTAACAGATCGTAATTTTAG
AACATCTTTCTTTAACCCCAGAGGAGGGGGAGACCCTATCTTATTTCAACATTTATTT
>Allochernes_wideri|GBOL19945|Bavaria
NNNNNNNNNNNNNNNNNNNNNNNNNNNNNNNNNNNNNNNNNNNNNNNNNNNNNNNNNNNN
NNNNNNNNNNNNNNNNNNNNNNNNNNNNNNNNNNNNNN---NNNNNNNNNCCTACAATAT
TATTATTACAACCCATGCCTTAATTATAATTTTTTTTATAGTTATGCCTATAATAATTGG
AGGTTTTGGGAATTGACTACTTCCACTAATAATTGGGTCCCCCGATATAGCATTTCCTCG
TATAAATAATCTCAGTTTTTGACTACTCCCCCCCTCTCTATCTTTATTAATTCTATCCTC
AACACTAGAAATAGGATGCGGTGCAGGATGAACAATTTATCCGCCTTTAACATCATTATT
TGCCCACCCTGGTAGAGGAGTAGATATTGTAATTTTTTCTCTTCATTTGGCCGGGGTGAG
ATCTATTCTAGGGGGGATTAACTTTATTACTACAGTGGTAAATATACGAGACCCTTCTGT
ATCATATAAAACACTACCTCTTTTTGTTTGATCTGTTCTAATCACTGTAATTTTAATTTT
ACTAGCTATACCTGTCTTAGCAGGGGCTATCACAATACTANNNNNNNNNNNNNNNNNNNN
NNNNNNNNNNNNNNNNNNNNNNNNNNNNNNNNNNNNNNNNNNNNNNNNNNNNNNNNNN
>Anthrenochernes_stellae|ZFMK-TIS-2586622|Hesse
GACATTATATTTAATCTTTGGGGGTATAGCAGGGTTTGTTGGTATGTGCTATAGAATACT
AATTCGAGCTCAACTTTTCACCCCGGGTGGCTACCTAT---CAGATTCCTCCTACAATAT
TATCATCACTGCTCACGCTCTCATTATAATTTTTTTTATAGTTATGCCAATAATAATTGG
GGGTTTCGGTAACTGACTAATTCCGTTAATAATTGGGTCGCCTGATATGGCTTTCCCTCG
TATGAATAATATAAGATTCTGACTCCTCCCCCCCTCATTTATAATACTTATTCTATCAGC
AACCCTAGAGATAGGGTGTGGGGCAGGGTGGACCATCTACCCGCCGCTTACTTCACTTTT
TGCCCACCCCGGGAGAGCAGTGGATATTGTAATTTTCTCTCTCCACTTAGCAGGAATTTC
ATCGATCCTAGGGGGGATTAACTTTATCACCACTGTGATAAATATACGAGACTCATCCGT
TTCCTATACAACTCTCCCCCTATTCGTGTGATCGGTAACAATCACAGTAATTTTAATCCT
CCTGGCAATACCAGTATTAGCTGGTGCAATCACTATACTTCTGACTGATCGTAACTTTAG
CACCTCTTTTTTTAGCCCCAGAGGAGGAGGGGACCCAATTTTATTTCAGCATCTATTC
>Anthrenochernes_stellae|ZFMK-TIS-2586623|Hesse
GACATTATATTTAATCTTTGGGGGTTTAGCAGGGTTTGTTGGTATGTGTTATAGAATACT
AATTCGAGCTCAACTTTTCACCCCGGGTGGCTACCTGT---CAGATGCCTCCTACAATAT
TATCATCACTGCTCACGCTCTCATTATAATTTTTTTCATAGTTATGCCAATAATAATTGG
GGGTTTCGGTAACTGACTAATTCCGTTAATAATTGGGTCGCCTGATATGGCTTTTCCTCG
TATGAATAATATAAGATTCTGACTCCTCCCCCCCTCATTCATAATACTTATTCTATCAGC
AACCCTAGAGATAGGGTGTGGGGCAGGGTGGACCATCTACCCGCCGCTTACTTCACTTTT
TGCTCACCCCGGGAGAGCAGTGGATATTGTAATTTTCTCTCTCCACTTAGCAGGAATTTC
ATCGATCCTAGGGGGGATTAACTTTATCACCACTGTGATAAATATACGAGACTCATCCGT
TTCCTATACAACTCTCCCCCTATTCGTGTGATCGGTGACAATCACAGTAATTTTAATCCT
CCTGGCAATACCAGTATTAGCTGGTGCAATCACTATACTTCTGACTGATCGTAACTTTAG
CACCTCTTTTTTTAGCCCCAGAGGAGGGGGGGACCCAATTTTATTTCAGCATCTATTC
>Apocheiridium_ferum|ZFMK-TIS-2568657|Lower_Sax
AACTTTGTATTTATTGTTTGGGGCTGTATCGGGTTTTTTGGGAATAGGATTTAGAATAAT
AATTCGATTTGAGTTGTTGGGTGTGGGTTCCTACTTAA---ATAGTCACAGCTACAATAC
AATTGTTACCATACATGCTCTAGTAATAATTTTTTTTATGATTATGCCTATTATAATTGG
GGGTTTTGGAAATTGATTACTCCCCATAATATTGGGAGTACCAGATATGGCTTTCCCTCG
TATAAATAATCTAAGTTTTTGACTACTCGTTCCTTCTTTTTTATTGTTAATGTTATCGGG
AGTGATAGAGAGAGGTGCAGGTGTGGGGTGAACCCTTTATCCGCCTTTAACAGGAATTTT
AGCACACCCCTCCTTCGCAGTGGATTTAGTGATCTTTTCCTTACACTTAGCGGGTTTGTC
TTCTATTTTAGGGGCTATTAATTTTATTACAACTATTTTAAGAATACGAAGACCGGGAGT
CCCAATTATGGCTATACCCTTATTTATTTGATCTGTTTTAGTAACAATGTTTTTAGTATT
ATTAGCTTTACCAGTACTAGCGGGTGCTATTACTATGTTATTAACTGATCGAAACTTTAG
AACATCTTTTTTCACTCCCACAGGAGGGGGAGATCCTATTTTATTTCAACATTTATTT
>Cheiridium_museorum|ZFMK-TIS-2568666|Meck-pomm
GACAATATATTTAATTTTCGGGATCTTCTCAGGTTTAATTGGAATAAGTTATAGAATATT
AATTCGATTAGAATTATCTTCTCCCGGTCACTTGATAA---TTGAACATAATTATAATAC
TGTAATTACTACACATGCTTTTATTATAATTTTTTTTATAGTTATACCTTTAATAATTGG
AGGTTTTGGAAATTGACTTATTCCTTTAATAATTGGATCCCCTGATATAGCATTCCCCCG
AATAAATAATATAAGCTTTTGACTCTTAATTCCTTCAATTTTATTGCTTCTTTCATCAAG
CTTATTAGATACGGGGTGTGGAGCAGGATGGACAATTTATCCTCCTCTTACAAATCTTCT
TGCTCACCCTGACTCCTCAGTTGATATATTAATTTTTTCTTTACATCTAGCAGGTATTTC
ATCAATTTTGGGGGCAATTAATTTTATTTCAACAGTAATAAATATACGAACAACAAATTT
TACATTGTCAATAATACCTTTATTTGTATGATCTTTATTTATTACAATAATTTTAATTCT
TCTAGCTATACCAGTACTAGCTGGAGCTATTACTATACTTTTAACAGACCGAAATTTTAA
TACTTCCTTTTTTACTCCTATAGGAGGAGGAGATCCAATTTTATTTCAACACTTATTT
>Cheiridium_museorum|ZFMK-TIS-2568667|Meck-pomm
AACAATATATTTAATTTTCGGGATCTTCTCAGGTTTAATTGGAATGAGTTATAGAATATT
AATTCGATTAGAATTATCTTCTCCCGGTCACTTGATAA---TTGAACATAATTATAATAC
TGTAATTACTACACATGCTTTTATTATAATTTTTTTTATAGTTATACCTTTAATAATTGG
AGGTTTTGGAAATTGACTTATTCCTTTAATAATTGGATCCCCTGATATAGCATTCCCCCG
AATAAATAATATAAGCTTTTGACTCTTAATTCCTTCAATTTTATTGCTTCTTTCATCAAA
CTTATTAGATACGGGGTGTGGAGCGGGATGGACAATTTACCCCCCTCTTACAAATCTTCT
TGCTCACCCTGACTCCTCAGTTGATATATTAATTTTTTCTTTACATCTAGCAGGTATTTC
ATCAATTTTGGGGGCAATTAATTTTATTTCAACAGTAATAAATATACGAACAACAAATTT
TACATTGTCAATAATACCTTTATTTGTATGATCTTTATTTATTACAATAATTTTGATTCT
TCTAGCTATACCAGTACTAGCTGGAGCTATTACTATACTTTTAACAGACCGAAATTTTAA
TACTTCCTTTTTTACTCCTATAGGAGGAGGAGATCCAATTTTATTTCAACACTTATTT
>Chelifer_cancroides|GBOL10908|Bavaria
TACATTATATTTAATTTTTGGTGTTTTTGCTGGGTTTATCGGTTTATGTTTTAGAATATT
AATTCGCTTACAATTATTTTTCCCATCATCACTATTAA---ATGAACATTCATATAACGT
AATTATTACTACCCATGCTTTAGTAATAATTTTTTTTATAGTAATACCTATTATAATTGG
AGGGTTTGGAAATTGACTAATTCCATTAATAATTGGTTCTCCTGATATAGCATTTCCTCG
AATAAATAATATAAGTTTTTGATTGCTTCCTCCTTCTTTCATACTTTTATTACTTTCTTC
TACCATTGAATTAGGTTGTGGTGCTGGCTGAACTATTTATCCTCCTTTAACTAGTATTAA
TGCTCACCCTGGAGCATCGGTAGATTTAGTAATTTTTTCTCTTCATTTAGCTGGAATTTC
TTCTATTTTAGGGGGGGTAAATTTTATTTCTACTATTCTTAATATACGAGATGCTTCTAT
TTCCCTTAAAGCTATACCATTGTTTGTTTGATCTGTATTAATTACAGTGATTTTAATTTT
ACTAGCAATACCTGTTTTAGCAGGAGCTATTACAATACTTTTAACAGATCGTAATTTTAG
AACTTCTTTTTTTGATCCAGCAGGGGGAGGAGATCCTATTTTATTCCAACATTTATTT
>Chelifer_cancroides|ZFMK-TIS-2568631|Meck-pomm
TACATTATATTTAATTTTTTGTGTTTTTGCTGGATTTATTGGTTTATGTTTTAGAATATT
AATTCGTTTACAATTATTTTTCCCATCATCACTATTAA---ATGAACATTCATATAACGT
AATTATTACTACTCATGCCTTAGTAATAATTTTTTTTATAGTAATGCCTATTATAATTGG
AGGATTTGGAAACTGACTAGTTCCATTAATAATTGGTTCTCCTGATATAGCGTTTCCTCG
AATAAATAATATAAGTTTTTGATTACTTCCTCCTTCTTTCATACTTTTATTACTTTCTTC
TACCATTGAATTAGGTTGTGGTGCCGGCTGAACTATTTATCCTCCTTTAACTAGTATTAA
TGCTCACCCTGGGGCATCAGTAGATTTAGTAATTTTTTCTCTACATTTAGCTGGAATTTC
TTCTATTTTAGGGGGAGTAAATTTTATTTCTACTATTCTTAATATACGAGATGCTTCTAT
TTCCCTTAAAGCTATACCATTATTTGTTTGGTCTGTGTTAATTACAGTAATTTTAATTTT
ACTAGCAATACCTGTTTTAGCAGGAGCTATTACAATACTTTTAACAGATCGTAATTTTAG
AACTTCTTTTTTTGACCCAGCAGGGGGAGGAGATCCTATTTTATTCCAACATTTATTT
>Chelifer_cancroides|ZFMK-TIS-2568632|Meck-pomm
TACATTATATTTAATTTTTGGTGTTTTTGCTGGGTTTATTGGTTTATGTTTTAGAATATT
AATTCGTTTACAATTATTTTTCCCATCATCACTATTAA---ATGAACATTCATATAACGT
AATTATTACTACTCATGCCTTAGTAATAATTTTTTTTATAGTAATGCCTATTATAATTGG
AGGATTTGGAAACTGACTAGTTCCATTAATAATTGGTTCTCCTGATATAGCGTTTCCTCG
AATAAATAATATAAGTTTTTGATTACTTCCTCCTTCTTTCATACTTTTATTACTTTCTTC
TACCATTGAATTAGGTTGTGGTGCCGGCTGAACTATTTATCCTCCTTTAACTAGTATTAA
TGCTCACCCTGGGGCATCAGTAGATTTAGTAATTTTTTCTCTACATTTAGCTGGAATTTC
TTCTATTTTAGGGGGAGTAAATTTTATTTCTACTATTCTTAATATACGAGATGCTTCTAT
TTCCCTTAAAGCTATACCATTATTTGTTTGGTCTGTGTTAATTACAGTAATTTTAATTTT
ACTAGCAATACCTGTTTTAGCAGGAGCTATTACAATACTTTTAACAGATCGTAATTTTAG
AACTTCTTTTTTTGACCCATCAGGGGGAGGAGATCCTATTTTATTCCAACATTTATTT
>Chelifer_cancroides|ZFMK-TIS-2568668|Meck-pomm
TACATTATATTTAATTTTTTGTGTTTTTGCTGGGTTTATTGGTTTATGTTTTAGAATATT
AATTCGTTTACAATTATTTTTCCCATCATCACTATTAA---ATGAACATTCATATAACGT
AATTATTACTACTCATGCCTTAGTAATAATTTTTTTTATAGTAATGCCTATTATAATTGG
AGGATTTGGAAACTGACTAGTTCCATTAATAATTGGTTCTCCTGATATAGCGTTTCCTCG
AATAAATAATATAAGTTTTTGATTACTTCCTCCTTCTTTCATACTTTTATTACTTTCTTC
TACCATTGAATTAGGTTGTGGTGCCGGCTGAACTATTTATCCTCCTTTAACTAGTATTAA
TGCTCACCCTGGGGCATCAGTAGATTTAGTAATTTTTTCTCTACATTTAGCTGGAATTTC
TTCTATTTTAGGGGGAGTAAATTTTATTTCTACTATTCTTAATATACGAGATGCTTCTAT
TTCCCTTAAAGCTATACCATTATTTGTTTGGTCTGTGTTAATTACAGTAATTTTAATTTT
ACTAGCAATACCTGTTTTAGCAGGAGCTATTACAATACTTTTAACAGATCGTAATTTTAG
AACTTCTTTTTTTGACCCAGCAGGGGGAGGAGATCCTATTTTATTCCAACATTTATTT
>Chelifer_cancroides|ZFMK-TIS-2586549|Lower_Sax
TACATTATATTTAATTTTTGGTGTTTTTGCTGGGTTTATCGGTTTATGTTTTAGAATATT
AATTCGCTTACAATTATTTTTCCCATCATCACTATTAA---ATGAACATTCATATAACGT
AATTATTACTACCCATGCTTTAGTAATAATTTTTTTTATAGTAATACCTATTATAATTGG
AGGGTTTGGAAATTGACTAATTCCATTAATAATTGGTTCTCCTGATATAGCATTTCCTCG
AATAAATAATATAAGTTTTTGATTGCTTCCTCCTTCTTTCATACTTTTATTACTTTCTTC
TACCATTGAACTAGGTTGTGGTGCTGGCTGAACTATTTATCCTCCTTTAACTAGTATTAA
TGCTCACCCTGGAGCATCGGTAGATTTAGTAATTTTTTCTCTTCATTTAGCTGGAATTTC
TTCTATTTTAGGGGGGGTAAATTTTATTTCTACTATTCTTAATATACGAGATGCTTCTAT
TTCCCTTAAAGCTATACCATTGTTTGTTTGATCTGTATTAATTACAGTGATTTTAATTTT
ACTAGCAATACCTGTTTTAGCAGGAGCTATTACAATACTTTTAACAGATCGTAATTTTAG
AACTTCTTTTTTTGATCCAGCAGGGGGAGGAGATCCTATTTTATTCCAACATTTATTT
>Chelifer_cancroides|ZFMK-TIS-2586559|Lower_Sax
TACATTATATTTAATTTTTGGTGTTTTTGCTGGGTTTATTGGTTTATGTTTTAGAATATT
AATTCGTTTACAATTATTTTTCCCATCATCACTATTAA---ATGAACATTCATATAACGT
AATTATTACTACTCATGCCTTAGTAATAATTTTTTTTATAGTAATGCCTATTATAATTGG
AGGATTTGGAAACTGACTAGTTCCATTAATAATTGGTTCTCCTGATATAGCGTTTCCTCG
AATAAATAATATAAGTTTTTGATTACTTCCTCCTTCTTTCATACTTTTATTACTTTCTTC
TACCATTGAATTAGGTTGTGGTGCCGGCTGAACTATTTATCCTCCTTTAACTAGTATTAA
TGCTCACCCTGGGGCATCAGTAGATTTAGTAATTTTTTCTCTACATTTAGCTGGAATTTC
TTCTATTTTAGGGGGAGTAAATTTTATTTCTACTATTCTTAATATACGAGATGCTTCTAT
TTCCCTTAAAGCTATACCATTATTTGTTTGGTCTGTGTTAATTACAGTAATTTTAATTTT
ACTAGCAATACCTGTTTTAGCAGGAGCTATTACAATACTTTTAACAGATCGTAATTTTAG
AACTTCTTTTTTTGACCCAGCAGGGGGAGGAGATCCTATTTTATTCCAACATTTATTT
>Chernes_cimicoides|BIOUG17099-E09|Rhine-P
AACTATATATTTAATTTTTGGGGTTCTATCAGGTTTAATTGGAATATGCTATAGTATATT
AATTCGACTACAATTAATTTATCCTTCTGGTTTTATAT---CGGAACATTCATACAATAT
TATTATCACTACACATGCTTTAGTAATGATTTTTTTCATAGTGATACCCATGATAATTGG
GGGTTTTGGAAATTGACTAATTCCTTTAATAATTGGTTCTCCAGATATGGCCTTTCCTCG
AATAAATAATATAAGATTTTGGCTTCTTCCACCCTCATTTTCTTTATTAATCTTATCTTC
ATTTATAGAATTAGGTTGCGGAGCAGGGTGAACCCTGTACCCCCCTCTTACATCGCTTTT
GGCCCACTCAGATGCCTCTGTTGATTTAGCAATTTTTTCTCTTCATTTAGCAGGGATTTC
TTCGATTTTAGGGGGGGTAAATTTTATTTCAACTGTTATAAATATACGGGATCCTACAGT
TGATTATAAGTCTCTACCTTTGTTTGTTTGAGCTACCCTAATCACAGTGATTTTAATTTT
ATTAGCTATACCTGTATTAGCAGGGGCCATTACTATACTTTTAACTGATCGAAACTTTAG
AACATCTTTTTTTAACCCTGTAGGAGGGGGTGATCCAATCTTATTTCAACATTTATTT
>Chernes_cimicoides|GBOL19837|Bavaria
AACTATATATTTAATTTTTGGGGTTCTTTCAGGTTTAATTGGAATATGCTATAGTATATT
AATTCGACTACAATTAATTTATCCTTCTGGTTTTATAT---CGGAACACTCGTACAATAT
TATTATCACTACACATGCTTTAGTAATGATTTTTTTCATAGTGATACCCATAATAATTGG
GGGTTTTGGAAATTGACTAATTCCTTTAATAATTGGTTCCCCAGATATGGCTTTTCCTCG
AATAAATAATATAAGATTTTGGCTTCTTCCACCCTCATTTTCTTTATTAATCTTATCTTC
ATTTATAGAATTAGGTTGCGGAGCAGGGTGAACCCTGTACCCCCCTCTTACATCGCTTTT
GGCCCACTCAGATGCCTCTGTTGATTTAGCAATTTTTTCTCTTCATTTAGCAGGGATTTC
TTCGATTTTAGGGGGGGTTAATTTTATTTCAACTGTTATAAATATACGGGATCCTACAGT
TGATTATAAGTCTCTACCTTTGTTTGTTTGAGCTACCCTAATCACAGTGATTTTAATTTT
ATTAGCTATACCTGTATTAGCAGGGGCCATTACTATGCTTTTAACTGATCGAAACTTTAG
AACATCTTTTTTTAACCCTGTAGGAGGGGGGGGANNNNNNNNNNNNNNNNNNNNNNNN
>Chernes_cimicoides|GBOL19944|Bavaria
AACTATATATTTAATTTTTGGGGTTCTATCAGGTTTAATTGGAATATGCTATAGTATATT
AATTCGACTACAATTAATTTATCCTTCTGGTTTTATAT---CGGAACACTCATACAATAT
TATTATCACTACACATGCTTTAGTAATGATTTTTTTCATAGTGATACCCATGATAATTGG
GGGTTTTGGAAATTGGCTAATTCCTTTAATAATTGGTTCCCCAGATATGGCCTTTCCTCG
AATAAATAATATAAGATTTTGGCTTCTTCCCCCCTCATTTTCTTTATTAATCTTATCTTC
ATTTATAGAATTAGGTTGTGGAGCAGGGTGAACCCTGTACCCCCCTCTTACATCGCTTTT
GGCCCACTCAGATGCCTCTGTTGATTTAGCAATTTTTTCTCTTCATTTAGCAGGGATTTC
TTCGATTTTAGGGGGGGTTAATTTTATTTCAACTGTTATAAATATACGGGATCCTACAGT
TGATTATAAGTCTCTACCTTTGTTTGTTTGAGCTACCCTAATCACAGTGATTTTAATTTT
ATTAGCTATACCTGTATTAGCAGGGGCCATTACTATGCTTTTAACTGATCGAAACTTTAG
AACATCTTTTTTTAACCCTGTAGGAGGGGGGGATCCAATTTTATTTCAACATTTATTT
>Chernes_cimicoides|GBOL19953|Bavaria
NNNNNNNNNNNNNNNNNNNNNNNNNNNNNNNNNNNNNNNNNNNNNNNNNNNNNNNNNNTT
AATTCGACTACAATTAATTTATCCTTCTGGTTTTATAT---CGGAACACTCATACAATAT
TATTATCACTACACATGCTTTAGTAATGATTTTTTTCCTAGTGATACCCATAATAATTGG
GGGTTTTGGAAATTGACTAATTCCTTTAATAATTGGTTCCCCAGATATGGCTTTTCCTCG
AATAAATAATATAAGATTTTGGCTTCTTCCACCCTCATTTTCTTTATTAATCTTATCTTC
ATTTATAGAATTAGGTTGCGGAGCAGGGTGAACCCTGTACCCCCCTCTTACATCGCTTTT
GGCCCACTCAGATGCCTCTGTTGATTTAGCAATTTTTTCTCTTCATTTAGCAGGGATTTC
TTCGATTTTAGGGGGGGTTAATTTTATTTCAACTGTTATAAATATACGGGATCCTACAGT
TGATTATAAGTCTCTACCTTTGTTTGTTTGAGCTACCCTAATCACAGTGATTTTAATTTT
ATTAGCTATACCTGTATTAGCAGGGGCCATTACTATGCTTTTAACTGATCGAAACTTTAG
ANNNNNNNNNNNNNNNNNNNNNNNNNNNNNNNNNNNNNNNNNNNNNNNNNNNNNNNNN
>Chernes_cimicoides|ZFMK-TIS-2553310|Meck-pomm
AACTATATATTTAATTTTTGGGGTTCTTTCAGGTTTAATTGGAATATGCTATAGTATATT
AATTCGACTACAATTAATTTATCCTTCTGGTTTTATAT---CGGAACACTCATACAATAT
TATTATCACTACACATGCTTTAGTAATGATTTTTTTCATAGTGATACCCATAATAATTGG
GGGTTTTGGAAATTGACTAATTCCTTTAATAATTGGTTCCCCAGATATGGCTTTTCCTCG
AATAAATAATATAAGATTTTGGCTTCTTCCACCCTCATTTTCTTTATTAATCTTATCTTC
ATTTATAGAATTAGGTTGCGGAGCAGGGTGAACCCTGTACCCCCCTCTTACATCGCTTTT
GGCCCACTCAGATGCCTCTGTTGATTTAGCAATTTTTTCTCTTCATTTAGCAGGGATTTC
TTCGATTTTAGGGGGGGTTAATTTTATTTCAACTGTTATAAATATACGGGATCCTACAGT
TGATTATAAGTCTCTACCTTTGTTTGTTTGAGCTACCCTAATCACAGTGATTTTAATTTT
ATTAGCTATACCTGTATTAGCNNNNNNNNNNNNNNNNNNNNNNNNNNNNNNNNNNNNNNN
NNNNNNNNNNNNNNNNNNNNNNNNNNNNNNNNNNNNNNNNNNNNNNNNNNNNNNNNNN
>Chernes_cimicoides|ZFMK-TIS-2553326|Meck-pomm
AACTATATATTTAATTTTTGGGGTTCTTTCAGGTTTAATTGGAATATGCTATAGTATATT
AATTCGACTACAATTAATTTATCCTTCTGGTTTTATAT---CGGAACACTCATACAATAT
TATTATCACTACACATGCTTTAGTAATGATTTTTTTCATAGTGATACCCATAATAATTGG
GGGTTTTGGAAATTGACTAATTCCTTTAATAATTGGTTCCCCAGATATGGCTTTTCCTCG
AATAAATAATATAAGATTTTGGCTTCTTCCACCCTCATTTTCTTTATTAATCTTATCTTC
ATTTATAGAATTAGGTTGCGGAGCAGGGTGAACCCTGTACCCCCCTCTTACATCGCTTTT
GGCCCACTCAGATGCCTCTGTTGATTTAGCAATTTTTTCTCTTCATTTAGCAGGGATTTC
TTCGATTTTAGGGGGGGTTAATTTTATTTCAACTGTTATAAATATACGGGATCCTACAGT
TGATTATAAGTCTCTACCTTTGTTTGTTTGAGCTACCCTAATCACAGTGATTTTAATTTT
ATTAGCTATACCTGTATTAGCAGGAGCCATTACTATGCTTTTAACTGATCGAAACTTTAG
AACATCTTTTTTTAACCCTGTAGGAGGGGGGGATCCAATCTTATTTCAACATTTATTT
>Chernes_cimicoides|ZFMK-TIS-2555767|Meck-pomm
AACTATATATTTAATTTTTGGGGTTCTTTCAGGTTTAATTGGAATATGCTATAGTATATT
AATTCGACTACAATTAATTTATCCTTCTGGTTTTATAT---CGGAACACTCATACAATAT
TATTATCACTACACATGCTTTAGTAATGATTTTTTTCATAGTGATACCCATAATAATTGG
GGGTTTTGGAAATTGACTAATTCCTTTAATAATTGGTTCCCCAGATATGGCTTTTCCTCG
AATAAATAATATAAGATTTTGGCTTCTTCCACCCTCATTTTCTTTATTAATCTTATCTTC
ATTTATAGAATTAGGTTGCGGAGCAGGGTGAACCCTGTACCCCCCTCTTACATCGCTTTT
GGCCCACTCAGATGCCTCTGTTGATTTAGCAATTTTTTCTCTTCATTTAGCAGGGATTTC
TTCGATTTTAGGGGGGGTTAATTTTATTTCAACTGTTATAAATATACGGGATCCTACAGT
TGATTATAAGTCTCTACCTTTGTTTGTTTGAGCTACCCTAATCACAGTGATTTTAATTTT
ATTAGCTATACCTGTATTAGCAGGGGCCATTACTATGCTTTTAACTGATCGAAACTTTAG
AACATCTTTTTTTAACCCTGTAGGAGGGGGGGATCCAATCTTATTTCAACATTTATTT
>Chernes_cimicoides|ZFMK-TIS-2555771|Meck-pomm
AACTATATATTTAATTTTTGGGGTTCTTTCAGGTTTAATTGGAATATGCTATAGTATATT
AATTCGACTACAATTAATTTATCCTTCTGGTTTTATAT---CGGAACACTCATACAATAT
TATTATCACTACACATGCTTTAGTAATGATTTTTTTCATAGTGATACCCATAATAATTGG
GGGTTTTGGAAATTGACTAATTCCTTTAATAATTGGTTCCCCAGATATGGCTTTTCCTCG
AATAAATAATATAAGATTTTGGCTTCTTCCACCCTCATTTTCTTTATTAATCTTATCTTC
ATTTATAGAATTAGGTTGCGGAGCAGGGTGAACCCTGTACCCCCCTCTTACATCGCTTTT
GGCCCACTCAGATGCCTCTGTTGATTTAGCAATTTTTTCTCTTCATTTAGCAGGGATTTC
TTCGATTTTAGGGGGGGTTAATTTTATTTCAACTGTTATAAATATACGGGATCCTACAGT
TGATTATAAGTCTCTACCTTTGTTTGTTTGAGCTACCCTAATCACAGTGATTTTAATTTT
ATTAGCTATACCTGTATTAGCAGGGGCCATTACTATGCTTTTAACTGATCGAAACTTTAG
AACATCTTTTTTTAACCCTGTAGGAGGGGGGGATCCAATCTTATTTCAACATTTATTT
>Chernes_cimicoides|ZFMK-TIS-2555775|Meck-pomm
AACTATATATTTAATTTTTGGGGTTCTTTCAGGTTTAATTGGAATATGCTATAGTATATT
AATTCGACTACAATTAATTTATCCTTCTGGTTTTATAT---CGGAACACTCATACAATAT
TATTATCACTACACATGCTTTAGTAATGATTTTTTTCATAGTGATACCCATAATAATTGG
GGGTTTTGGAAATTGACTAATTCCTTTAATAATTGGCTCCCCAGATATGGCTTTTCCTCG
AATAAATAATATAAGATTTTGGCTTCTTCCACCCTCATTTTCTTTATTAATCTTATCTTC
ATTTATAGAATTAGGTTGCGGAGCAGGGTGAACCCTGTACCCCCCTCTTACATCGCTTTT
GGCCCACTCAGATGCCTCTGTTGATTTAGCAATTTTTTCTCTTCATTTAGCAGGGATTTC
TTCGATTTTAGGGGGGGTTAATTTTATTTCAACTGTTATAAATATACGGGATCCTACAGT
TGATTATAAGTCTCTACCTTTGTTTGTTTGAGCTACCCTAATCACAGTGATTTTAATTTT
ATTAGCTATACCTGTATTAGCAGGGGCCATTACTATGCTTTTAACTGATCGAAACTTTAG
AACATCTTTTTTTAACCCTGTAGGAGGGGGGGATCCAATCTTATTTCAACATTTATTT
>Chernes_cimicoides|ZFMK-TIS-2555791|Meck-pomm
AACTATATATTTAATTTTTGGGGTTCTTTCAGGTTTAATTGGAATATGCTATAGTATATT
AATTCGACTACAATTAATTTATCCTTCTGGTTTTATAT---CGGAACACTCATACAATAT
TATTATCACTACACATGCTTTAGTAATGATTTTTTTCATAGTGATACCCATAATAATTGG
GGGTTTTGGAAATTGACTAATTCCTTTAATAATTGGCTCCCCAGATATGGCTTTTCCTCG
AATAAATAATATAAGATTTTGGCTTCTTCCACCCTCATTTTCTTTATTAATCTTATCTTC
ATTTATAGAATTAGGTTGCGGAGCAGGGTGAACCCTGTACCCCCCTCTTACATCGCTTTT
GGCCCACTCAGATGCCTCTGTTGATTTAGCAATTTTTTCTCTTCATTTAGCAGGGATTTC
TTCGATTTTAGGGGGGGTTAATTTTATTTCAACTGTTATAAATATACGGGATCCTACAGT
TGATTATAAGTCTCTACCTTTGTTTGTTTGAGCTACCCTAATCACAGTGATTTTAATTTT
ATTAGCTATACCTGTATTAGCAGGGGCCATTACTATGCTTTTAACTGATCGAAACTTTAG
AACATCTTTTTTTAACCCTGTAGGAGGGGGGGATCCAATCTTATTTCAACATTTATTT
>Chernes_cimicoides|ZFMK-TIS-2555799|Meck-pomm
AACTATATATTTAATTTTTGGGGTTCTTTCAGGTTTAGTTGGAATATGCTATAGTATACT
AATTCGACTACAATTAATTTATCCTTCTGGTTTTATAT---CGGAACACTCATACAATAT
TATTATCACTACACATGCTTTAGTAATGATTTTTTTCATAGTGATACCCATGATAATTGG
GGGTTTTGGAAATTGACTAATTCCTTTAATAATTGGTTCCCCAGATATGGCTTTTCCTCG
AATAAATAATATAAGATTTTGGCTTCTTCCACCCTCATTTTCTTTATTAATCTTATCTTC
ATTTATAGAATTAGGTTGCGGAGCAGGGTGAACCCTGTACCCCCCTCTTACATCGCTTTT
GGCCCACTCAGATGCCTCTGTTGATTTAGCAATTTTTTCTCTTCATTTAGCAGGGATTTC
TTCGATTTTAGGGGGGGTTAATTTTATTTCAACTGTTATAAATATACGGGATCCTACAGT
TGATTATAAGTCTCTACCTTTGTTTGTTTGAGCTACCCTAATCACAGTGATTTTAATTTT
ATTAGCTATACCTGTATTAGCAGGGGCCATTACTATGCTTTTAACTGATCGAAACTTTAG
AACATCTTTTTTTAACCCTGTAGGAGGGGGGGATCCAATCTTATTTCAACATTTATTT
>Chernes_cimicoides|ZFMK-TIS-2555805|Meck-pomm
AACTATATATTTAATTTTTGGGGTTCTTTCAGGTTTAATTGGAATATGCTATAGTATATT
AATTCGACTACAATTAATTTATCCTTCTGGTTTTATAT---CGGAACACTCATACAATAT
TATTATCACTACACATGCTTTAGTAATGATTTTTTTCATAGTGATACCCATGATAATTGG
GGGTTTTGGAAATTGACTAATTCCTTTAATAATTGGTTCCCCAGATATGGCTTTTCCTCG
AATAAATAATATAAGATTTTGGCTTCTTCCACCCTCATTTTCTTTATTAATCTTATCTTC
ATTTATAGAATTAGGTTGCGGAGCAGGGTGAACCCTGTACCCCCCTCTTACATCGCTTTT
GGCCCACTCAGATGCCTCTGTTGATTTAGCAATTTTTTCTCTTCATTTAGCAGGGATTTC
TTCGATTTTAGGGGGGGTTAATTTTATTTCAACTGTTATAAATATACGGGATCCTACAGT
TGATTATAAGTCTCTACCTTTGTTTGTTTGAGCTACCCTAATCACAGTGATTTTAATTTT
ATTAGCTATACCTGTATTAGCAGGGGCCATTACTATGCTTTTAACTGATCGAAACTTTAG
AACATCTTTTTTTAACCCTGTAGGAGGGGGGGATCCAATCTTATTTCAACATTTATTT
>Chernes_cimicoides|ZFMK-TIS-2555819|Meck-pomm
AACTATATATTTAATTTTTGGGGTTCTTTCAGGTTTAATTGGAATATGCTATAGTATATT
AATTCGACTACAATTAATTTATCCTTCTGGTTTTATAT---CGGAACACTCATACAATAT
TATTATCACTACACATGCTTTAGTAATGATTTTTTTCATAGTGATACCCATAATAATTGG
GGGTTTTGGAAATTGACTAATTCCTTTAATAATTGGCTCCCCAGATATGGCTTTTCCTCG
AATAAATAATATAAGATTTTGGCTTCTTCCACCCTCATTTTCTTTATTAATCTTATCTTC
ATTTATAGAATTAGGTTGCGGAGCAGGGTGAACCCTGTACCCCCCTCTTACATCGCTTTT
GGCCCACTCAGATGCCTCTGTTGATTTAGCAATTTTTTCTCTTCATTTAGCAGGGATTTC
TTCGATTTTAGGGGGGGTTAATTTTATTTCAACTGTTATAAATATACGGGATCCTACAGT
TGATTATAAGTCTCTACCTTTGTTTGTTTGAGCTACCCTAATCACAGTGATTTTAATTTT
ATTAGCTATACCTGTATTAGCAGGGGCCATTACTATGCTTTTAACTGATCGAAACTTTAG
AACATCTTTTTTTAACCCTGTAGGAGGGGGGGATCCAATCTTATTTCAACATTTATTT
>Chernes_cimicoides|ZFMK-TIS-2555823|Meck-pomm
AACTATATATTTAATTTTTGGGGTTCTTTCAGGTTTAATTGGAATATGCTATAGTATATT
AATTCGACTACAATTAATTTATCCTTCTGGTTTTATAT---CGGAACACTCATACAATAT
TATTATCACTACACATGCTTTAGTAATGATTTTTTTCATAGTGATACCCATAATAATTGG
GGGTTTTGGAAATTGACTAATTCCTTTAATAATTGGCTCCCCAGATATGGCTTTTCCTCG
AATAAATAATATAAGATTTTGGCTTCTTCCACCCTCATTTTCTTTATTAATCTTATCTTC
ATTTATAGAATTAGGTTGCGGAGCAGGGTGAACCCTGTACCCCCCTCTTACATCGCTTTT
GGCCCACTCAGATGCCTCTGTTGATTTAGCAATTTTTTCTCTTCATTTAGCAGGGATTTC
TTCGATTTTAGGGGGGGTTAATTTTATTTCAACTGTTATAAATATACGGGATCCTACAGT
TGATTATAAGTCTCTACCTTTGTTTGTTTGAGCTACCCTAATCACAGTGATTTTAATTTT
ATTAGCTATACCTGTATTAGCAGGGGCCATTACTATGCTTTTAACTGATCGAAACTTTAG
AACATCTTTTTTTAACCCTGTAGGAGGGGGGGATCCAATCTTATTTCAACATTTATTT
>Chernes_cimicoides|ZFMK-TIS-2555825|Meck-pomm
AACTATATATTTAATTTTTGGGGTTCTTTCAGGTTTAATTGGAATATGCTATAGTATATT
AATTCGACTACAATTAATTTATCCTTCTGGTTTTATAT---CGGAACACTCATACAATAT
TATTATCACTACACATGCTTTAGTAATGATTTTTTTCATAGTGATACCCATAATAATTGG
GGGTTTTGGAAATTGACTAATTCCTTTAATAATTGGTTCCCCAGATATGGCTTTTCCTCG
AATAAATAATATAAGATTTTGGCTTCTTCCACCCTCATTTTCTTTATTAATCTTATCTTC
ATTTATAGAATTAGGTTGCGGAGCAGGGTGAACCCTGTACCCCCCTCTTACATCGCTTTT
GGCCCACTCAGATGCCTCTGTTGATTTAGCAATTTTTTCTCTTCATTTAGCAGGGATTTC
TTCGATTTTAGGGGGGGTTAATTTTATTTCAACTGTTATAAATATACGGGATCCTACAGT
TGATTATAAGTCTCTACCTTTGTTTGTTTGAGCTACCCTAATCACAGTGATTTTAATTTT
ATTAGCTATACCTGTATTAGCAGGGGCCATTACTATGCTTTTAACTGATCGAAACTTTAG
AACATCTTTTTTTAACCCTGTAGGAGGGGGGGATCCAATCTTATTTCAACATTTATTT
>Chernes_cimicoides|ZFMK-TIS-2555861|Meck-pomm
AACTATATATTTAATTTTTGGGGTTCTTTCAGGTTTAATTGGAATATGCTATAGTATATT
AATTCGACTACAATTAATTTATCCTTCTGGTTTTATAT---CGGAACACTCATACAATAT
TATTATCACTACACATGCTTTAGTAATGATTTTTTTCATAGTGATACCCATAATAATTGG
GGGTTTTGGAAATTGACTAATTCCTTTAATAATTGGTTCCCCAGATATGGCTTTTCCTCG
AATAAATAATATAAGATTTTGGCTTCTTCCACCCTCATTTTCTTTATTAATCTTATCTTC
ATTTATAGAATTAGGTTGCGGAGCAGGGTGAACCCTGTACCCCCCTCTTACATCGCTTTT
GGCCCACTCAGATGCCTCTGTTGATTTAGCAATTTTTTCTCTTCATTTAGCAGGGATTTC
TTCGATTTTAGGGGGGGTTAATTTTATTTCAACTGTTATAAATATACGGGATCCTACAGT
TGATTATAAGTCTCTACCTTTGTTTGTTTGAGCTACCCTAATCACAGTGATTTTAATTTT
ATTAGCTATACCTGTATTAGCAGGGGCCATTACTATGCTTTTAACTGATCGAAACTTTAG
AACATCTTTTTTTAACCCTGTAGGAGGGGGGGATCCAATCTTATTTCAACATTTATTT
>Chernes_cimicoides|ZFMK-TIS-2555864|Meck-pomm
AACTATATATTTAATTTTTGGGGTTCTATCAGGTTTAATTGGAATATGCTATAGTATATT
AATTCGACTACAATTAATTTATCCTTCTGGTTTTATAT---CGGAACATTCATACAATAT
TATTATCACTACACATGCTTTAGTAATGATTTTTTTCATAGTGATACCCATGATAATTGG
GGGTTTTGGAAATTGACTAATTCCTTTAATAATTGGTTCTCCAGATATGGCCTTTCCTCG
AATAAATAATATAAGATTTTGGCTTCTTCCACCCTCATTTTCTTTATTAATCTTATCTTC
ATTTATAGAATTAGGTTGCGGAGCAGGGTGAACCCTGTACCCCCCTCTTACATCGCTTTT
GGCCCACTCAGATGCCTCTGTTGATTTAGCAATTTTTTCTCTTCATTTAGCAGGGATTTC
TTCGATTTTAGGGGGGGTAAATTTTATTTCAACTGTTATAAATATACGGGATCCTACAGT
TGATTATAAGTCTCTACCTTTGTTTGTTTGAGCTACCCTAATCACAGTGATTTTAATTTT
ATTAGCTATACCTGTATTAGCAGGGGCCATTACTATACTTTTAACTGATCGAAACTTTAG
AACATCTTTTTTTAACCCTGTAGGAGGGGGTGATCCAATCTTATTTCAACATTTATTT
>Chernes_cimicoides|ZFMK-TIS-2555870|Meck-pomm
AACTATATATTTAATTTTTGGGGTTCTTTCAGGTTTAATTGGAATATGCTATAGTATATT
AATTCGACTACAATTAATTTATCCTTCTGGTTTTATAT---CGGAACACTCATACAATAT
TATTATCACTACACATGCTTTAGTAATGATTTTTTTCATAGTGATACCCATGATAATTGG
GGGTTTTGGAAATTGACTAATTCCTTTAATAATTGGTTCCCCAGATATGGCTTTTCCTCG
AATAAATAATATAAGATTTTGGCTTCTTCCACCCTCATTTTCTTTATTAATCTTATCTTC
ATTTATAGAATTAGGTTGCGGAGCAGGGTGAACCCTGTACCCCCCTCTTACATCGCTTTT
GGCCCACTCAGATGCCTCTGTTGATTTAGCAATTTTTTCTCTTCATTTAGCAGGGATTTC
TTCGATTTTAGGGGGGGTTAATTTTATTTCAACTGTTATAAATATACGGGATCCTACAGT
TGATTATAAGTCTCTACCTTTGTTTGTTTGAGCTACCCTAATCACAGTGATTTTAATTTT
ATTAGCTATACCTGTATTAGCAGGGGCCATTACTATGCTTTTAACTGATCGAAACTTTAG
AACATCTTTTTTTAACCCTGTAGGAGGGGGGGATCCAATCTTATTTCAACATTTATTT
>Chernes_cimicoides|ZFMK-TIS-2555885|Meck-pomm
AACTATATATTTAATTTTTGGGGTTCTTTCAGGTTTAATTGGAATATGCTATAGTATATT
AATTCGACTACAATTAATTTATCCTTCTGGTTTTATAT---CGGAACACTCATACAATAT
TATTATCACTACACATGCTTTAGTAATGATTTTTTTCATAGTGATACCCATAATAATTGG
GGGTTTTGGAAATTGACTAATTCCTTTAATAATTGGCTCCCCAGATATGGCTTTTCCTCG
AATAAATAATATAAGATTTTGGCTTCTTCCACCCTCATTTTCTTTATTAATCTTATCTTC
ATTTATAGAATTAGGTTGCGGAGCAGGGTGAACCCTGTACCCCCCTCTTACATCGCTTTT
GGCCCACTCAGATGCCTCTGTTGATTTAGCAATTTTTTCTCTTCATTTAGCAGGGATTTC
TTCGATTTTAGGGGGGGTTAATTTTATTTCAACTGTTATAAATATACGGGATCCTACAGT
TGATTATAAGTCTCTACCTTTGTTTGTTTGAGCTACCCTAATCACAGTGATTTTAATTTT
ATTAGCTATACCTGTATTAGCAGGGGCCATTACTATGCTTTTAACTGATCGAAACTTTAG
AACATCTTTTTTTAACCCTGTAGGAGGGGGGGATCCAATCTTATTTCAACATTTATTT
>Chernes_cimicoides|ZFMK-TIS-2555888|Meck-pomm
AACTATATATTTAATTTTTGGGGTTCTTTCAGGTTTAATTGGAATATGCTATAGTATATT
AATTCGACTACAATTAATTTATCCTTCTGGTTTTATAT---CGGAACACTCATACAATAT
TATTATCACTACACATGCTTTAGTAATGATTTTTTTCATAGTGATACCCATAATAATTGG
GGGTTTTGGAAATTGACTAATTCCTTTAATAATTGGCTCCCCAGATATGGCTTTTCCTCG
AATAAATAATATAAGATTTTGGCTTCTTCCACCCTCATTTTCTTTATTAATCTTATCTTC
ATTTATAGAATTAGGTTGCGGAGCAGGGTGAACCCTGTACCCCCCTCTTACATCGCTTTT
GGCCCACTCAGATGCCTCTGTTGATTTAGCAATTTTTTCTCTTCATTTAGCAGGGATTTC
TTCGATTTTAGGGGGGGTTAATTTTATTTCAACTGTTATAAATATACGGGATCCTACAGT
TGATTATAAGTCTCTACCTTTGTTTGTTTGAGCTACCCTAATCACAGTGATTTTAATTTT
ATTAGCTATACCTGTATTAGCAGGGGCCATTACTATGCTTTTAACTGATCGAAACTTTAG
AACATCTTTTTTTAACCCTGTAGGAGGGGGGGATCCAATCTTATTTCAACATTTATTT
>Chernes_cimicoides|ZFMK-TIS-2555891|Meck-pomm
AACTATATATTTAATTTTTGGGGTTCTTTCAGGTTTAATTGGAATATGCTATAGTATATT
AATTCGACTACAATTAATTTATCCTTCTGGTTTTATAT---CGGAACACTCATACAATAT
TATTATCACTACACATGCTTTAGTAATGATTTTTTTCATAGTGATACCCATAATAATTGG
GGGTTTTGGAAATTGACTAATTCCTTTAATAATTGGCTCCCCAGATATGGCTTTTCCTCG
AATAAATAATATAAGATTTTGGCTTCTTCCACCCTCATTTTCTTTATTAATCTTATCTTC
ATTTATAGAATTAGGTTGCGGAGCAGGGTGAACCCTGTACCCCCCTCTTACATCGCTTTT
GGCCCACTCAGATGCCTCTGTTGATTTAGCAATTTTTTCTCTTCATTTAGCAGGGATTTC
TTCGATTTTAGGGGGGGTTAATTTTATTTCAACTGTTATAAATATACGGGATCCTACAGT
TGATTATAAGTCTCTACCTTTGTTTGTTTGAGCTACCCTAATCACAGTGATTTTAATTTT
ATTAGCTATACCTGTATTAGCAGGGGCCATTACTATGCTTTTAACTGATCGAAACTTTAG
AACATCTTTTTTTAACCCTGTAGGAGGGGGGGATCCAATCTTATTTCAACATTTATTT
>Chernes_cimicoides|ZFMK-TIS-2555894|Meck-pomm
AACTATATATTTAATTTTTGGGGTTCTTTCAGGTTTAATTGGAATATGCTATAGTATATT
AATTCGACTACAATTAATTTATCCTTCTGGTTTTATAT---CGGAACACTCATACAATAT
TATTATCACTACACATGCTTTAGTAATGATTTTTTTCATAGTGATACCCATAATAATTGG
GGGTTTTGGAAATTGACTAATTCCTTTAATAATTGGCTCCCCAGATATGGCTTTTCCTCG
AATAAATAATATAAGATTTTGGCTTCTTCCACCCTCATTTTCTTTATTAATCTTATCTTC
ATTTATAGAATTAGGTTGCGGAGCAGGGTGAACCCTGTACCCCCCTCTTACATCGCTTTT
GGCCCACTCAGATGCCTCTGTTGATTTAGCAATTTTTTCTCTTCATTTAGCAGGGATTTC
TTCGATTTTAGGGGGGGTTAATTTTATTTCAACTGTTATAAATATACGGGATCCTACAGT
TGATTATAAGTCTCTACCTTTGTTTGTTTGAGCTACCCTAATCACAGTGATTTTAATTTT
ATTAGCTATACCTGTATTAGCAGGGGCCATTACTATGCTTTTAACTGATCGAAACTTTAG
AACATCTTTTTTTAACCCTGTAGGAGGGGGGGATCCAATCTTATTTCAACATTTATTT
>Chernes_cimicoides|ZFMK-TIS-2555927|Meck-pomm
AACTATATATTTAATTTTTGGGGTTCTTTCAGGTTTAATTGGAATATGCTATAGTATATT
AATTCGACTACAATTAATTTATCCTTCTGGTTTTATAT---CGGAACACTCATACAATAT
TATTATCACTACACATGCTTTAGTAATGATTTTTTTCATAGTGATACCCATAATAATTGG
GGGTTTTGGAAATTGACTAATTCCTTTAATAATTGGTTCCCCAGATATGGCTTTTCCTCG
AATAAATAATATAAGATTTTGGCTTCTTCCACCCTCATTTTCTTTATTAATCTTATCTTC
ATTTATAGAATTAGGTTGCGGAGCAGGGTGAACCCTGTACCCCCCTCTTACATCGCTTTT
GGCCCACTCAGATGCCTCTGTTGATTTAGCAATTTTTTCTCTTCATTTAGCAGGGATTTC
TTCGATTTTAGGGGGGGTTAATTTTATTTCAACTGTTATAAATATACGGGATCCTACAGT
TGATTATAAGTCTCTACCTTTGTTTGTTTGAGCTACCCTAATCACAGTGATTTTAATTTT
ATTAGCTATACCTGTATTAGCAGGGGCCATTACTATGCTTTTAACTGATCGAAACTTTAG
AACATCTTTTTTTAACCCTGTAGGAGGGGGGGATCCAATCTTATTTCAACATTTATTT
>Chernes_cimicoides|ZFMK-TIS-2555931|Meck-pomm
AACTATATATTTAATTTTTGGGGTTCTTTCAGGTTTAATTGGAATATGCTATAGTATATT
AATTCGACTACAATTAATTTATCCTTCTGGTTTTATAT---CGGAACACTCATACAATAT
TATTATCACTACACATGCTTTAGTAATGATTTTTTTCATAGTGATACCCATAATAATTGG
GGGTTTTGGAAATTGACTAATTCCTTTAATAATTGGTTCCCCAGATATGGCTTTTCCTCG
AATAAATAATATAAGATTTTGGCTTCTTCCACCCTCATTTTCTTTATTAATCTTATCTTC
ATTTATAGAATTAGGTTGCGGAGCAGGGTGAACCCTGTACCCCCCTCTTACATCGCTTTT
GGCCCACTCAGATGCCTCTGTTGATTTAGCAATTTTTTCTCTTCATTTAGCAGGGATTTC
TTCGATTTTAGGGGGGGTTAATTTTATTTCAACTGTTATAAATATACGGGATCCTACAGT
TGATTATAAGTCTCTACCTTTGTTTGTTTGAGCTACCCTAATCACAGTGATTTTAATTTT
ATTAGCTATACCTGTATTAGCAGGGGCCATTACTATGCTTTTAACTGATCGAAACTTTAG
AACATCTTTTTTTAACCCTGTAGGAGGGGGGGATCCAATCTTATTTCAACATTTATTT
>Chernes_cimicoides|ZFMK-TIS-2555945|Meck-pomm
AACTATATATTTAATTTTTGGGGTTCTTTCAGGTTTAATTGGAATATGCTATAGTATATT
AATTCGACTACAATTAATTTATCCTTCTGGTTTTATAT---CGGAACACTCATACAATAT
TATTATCACTACACATGCTTTAGTAATGATTTTTTTCATAGTGATACCCATAATAATTGG
GGGTTTTGGAAATTGACTAATTCCTTTAATAATTGGCTCCCCAGATATGGCTTTTCCTCG
AATAAATAATATAAGATTTTGGCTTCTTCCACCCTCATTTTCTTTATTAATCTTATCTTC
ATTTATAGAATTAGGTTGCGGAGCAGGGTGAACCCTGTACCCCCCTCTTACATCGCTTTT
GGCCCACTCAGATGCCTCTGTTGATTTAGCAATTTTTTCTCTTCATTTAGCAGGGATTTC
TTCGATTTTAGGGGGGGTTAATTTTATTTCAACTGTTATAAATATACGGGATCCTACAGT
TGATTATAAGTCTCTACCTTTGTTTGTTTGAGCTACCCTAATCACAGTGATTTTAATTTT
ATTAGCTATACCTGTATTAGCAGGGGCCATTACTATGCTTTTAACTGATCGAAACTTTAG
AACATCTTTTTTTAACCCTGTAGGAGGGGGGGATCCAATCTTATTTCAACATTTATTT
>Chernes_cimicoides|ZFMK-TIS-2555949|Meck-pomm
AACTATATATTTAATTTTTGGGGTTCTTTCAGGTTTAATTGGAATATGCTATAGTATATT
AATTCGACTACAATTAATTTATCCTTCTGGTTTTATAT---CGGAACACTCATACAATAT
TATTATCACTACACATGCTTTAGTAATGATTTTTTTCATAGTGATACCCATAATAATTGG
GGGTTTTGGAAATTGACTAATTCCTTTAATAATTGGTTCCCCAGATATGGCTTTTCCTCG
AATAAATAATATAAGATTTTGGCTTCTTCCACCCTCATTTTCTTTATTAATCTTATCTTC
ATTTATAGAATTAGGTTGCGGAGCAGGGTGAACCCTGTACCCCCCTCTTACATCGCTTTT
GGCCCACTCAGATGCCTCTGTTGATTTAGCAATTTTTTCTCTTCATTTAGCAGGGATTTC
TTCGATTTTAGGGGGGGTTAATTTTATTTCAACTGTTATAAATATACGGGATCCTACAGT
TGATTATAAGTCTCTACCTTTGTTTGTTTGAGCTACCCTAATCACAGTGATTTTAATTTT
ATTAGCTATACCTGTATTAGCAGGGGCCATTACTATGCTTTTAACTGATCGAAACTTTAG
AACATCTTTTTTTAACCCTGTAGGAGGGGGGGATCCAATCTTATTTCAACATTTATTT
>Chernes_cimicoides|ZFMK-TIS-2568658|Meck-pomm
AACTATATATTTAATTTTTGGGGTTCTTTCAGGTTTAATTGGAATATGCTATAGTATATT
AATTCGACTACAATTAATTTATCCTTCTGGTTTTATAT---CGGAACACTCATACAATAT
TATTATCACTACACATGCTTTAGTAATGATTTTTTTCATAGTGATACCCATAATAATTGG
GGGTTTTGGAAATTGACTAATTCCTTTAATAATTGGCTCCCCAGATATGGCTTTTCCTCG
AATAAATAATATAAGATTTTGGCTTCTTCCACCCTCATTTTCTTTATTAATCTTATCTTC
ATTTATAGAATTAGGTTGCGGAGCAGGGTGAACCCTGTACCCCCCTCTTACATCGCTTTT
GGCCCACTCAGATGCCTCTGTTGATTTAGCAATTTTTTCTCTTCATTTAGCAGGGATTTC
TTCGATTTTAGGGGGGGTTAATTTTATTTCAACTGTTATAAATATACGGGATCCTACAGT
TGATTATAAGTCTCTACCTTTGTTTGTTTGAGCTACCCTAATCACAGTGATTTTAATTTT
ATTAGCTATACCTGTATTAGCAGGGGCCATTACTATGCTTTTAACTGATCGAAACTTTAG
AACATCTTTTTTTAACCCTGTAGGAGGGGGGGATCCAATCTTATTTCAACATTTATTT
>Chernes_cimicoides|ZFMK-TIS-2568659|Meck-pomm
AACTATATATTTAATTTTTGGGGTTCTTTCAGGTTTAATTGGAATATGCTATAGTATATT
AATTCGACTACAATTAATTTATCCTTCTGGTTTTATAT---CGGAACACTCATACAATAT
TATTATCACTACACATGCTTTAGTAATGATTTTTTTCATAGTGATACCCATAATAATTGG
GGGTTTTGGAAATTGACTAATTCCTTTAATAATTGGCTCCCCAGATATGGCTTTTCCTCG
AATAAATAATATAAGATTTTGGCTTCTTCCACCCTCATTTTCTTTATTAATCTTATCTTC
ATTTATAGAATTAGGTTGCGGAGCAGGGTGAACCCTGTACCCCCCTCTTACATCGCTTTT
GGCCCACTCAGATGCCTCTGTTGATTTAGCAATTTTTTCTCTTCATTTAGCAGGGATTTC
TTCGATTTTAGGGGGGGTTAATTTTATTTCAACTGTTATAAATATACGGGATCCTACAGT
TGATTATAAGTCTCTACCTTTGTTTGTTTGAGCTACCCTAATCACAGTGATTTTAATTTT
ATTAGCTATACCTGTATTAGCAGGGGCCATTACTATGCTTTTAACTGATCGAAACTTTAG
AACATCTTTTTTTAACCCTGTAGGAGGGGGGGATCCAATCTTATTTCAACATTTATTT
>Chernes_cimicoides|ZFMK-TIS-2568660|Meck-pomm
AACTATATATTTAATTTTTGGGGTTCTATCAGGTTTAATTGGAATATGCTATAGTATATT
AATTCGACTACAATTAATTTATCCTTCTGGTTTTATAT---CGGAACACTCATACAATAT
TATTATCACTACACATGCTTTAGTAATGATTTTTTTCATAGTGATACCCATGATAATTGG
GGGTTTTGGAAATTGGCTAATTCCTTTAATAATTGGTTCCCCAGATATGGCCTTTCCTCG
AATAAATAATATAAGATTTTGGCTTCTTCCCCCCTCATTTTCTTTATTAATCTTATCTTC
ATTTATAGAATTAGGTTGTGGAGCAGGGTGAACCCTGTACCCCCCTCTTACATCGCTTTT
GGCCCACTCAGATGCCTCTGTTGATTTAGCAATTTTTTCTCTTCATTTAGCAGGGATTTC
TTCGATTTTAGGAGGGGTTAATTTTATTTCAACTGTTATAAATATACGGGATCCTACAGT
TGATTATAAGTCTCTACCTTTGTTTGTTTGAGCTACCCTAATCACAGTGATTTTAATTTT
ATTAGCTATACCTGTATTAGCAGGGGCCATTACTATGCTTTTAACTGATCGAAACTTTAG
AACATCTTTTTTTAACCCTGTAGGAGGGGGGGATCCAATTTTATTTCAACATTTATTT
>Chernes_cimicoides|ZFMK-TIS-2568703|Rhine-P
AACTATATATTTAATTTTTGGGGTTCTTTCAGGTTTAATTGGAATATGCTATAGTATATT
AATTCGACTACAATTAATTTATCCTTCTGGTTTTATAT---CGGAACACTCATACAATAT
TATTATCACTACACATGCTTTAGTAATGATTTTTTTCATAGTGATACCCATAATAATTGG
GGGTTTTGGAAATTGACTAATTCCTTTAATAATTGGTTCCCCAGATATGGCTTTTCCTCG
AATAAATAATATAAGATTTTGGCTTCTTCCACCCTCATTTTCTTTATTAATCTTATCTTC
ATTTATAGAATTAGGTTGCGGAGCAGGGTGAACCCTGTACCCCCCTCTTACATCGCTTTT
GGCCCACTCAGATGCCTCTGTTGATTTAGCAATTTTTTCTCTTCATTTAGCAGGGATTTC
TTCGATTTTAGGGGGGGTTAATTTTATTTCAACTGTTATAAATATACGGGATCCTACAGT
TGATTATAAGTCTCTACCTTTGTTTGTTTGAGCTACCCTAATCACAGTGATTTTAATTTT
ATTAGCTATACCTGTATTAGCAGGGGCCATTACTATGCTTTTAACTGATCGAAACTTTAG
AACATCTTTTTTTAACCCTGTAGGAGGGGGGGATCCAATCTTATTTCAACATTTATTT
>Chernes_cimicoides|ZFMK-TIS-2568744|Hesse
AACTATATATTTAATTTTTGGGGTTCTTTCAGGTTTAATTGGGATATGCTATAGTATATT
AATTCGACTACAATTAATTTATCCTTCTGGTTTTATAT---CGGAACACTCATACAATAT
TATTATCACTACACATGCTTTAGTAATGATTTTTTTCATAGTGATACCCATAATAATTGG
GGGTTTTGGAAATTGACTAATTCCTTTAATAATTGGTTCCCCAGATATGGCTTTTCCTCG
AATAAATAATATAAGATTTTGGCTTCTTCCACCCTCATTTTCTTTATTAATCTTATCTTC
ATTTATAGAATTAGGTTGCGGAGCAGGGTGAACCCTGTACCCCCCTCTTACATCGCTTTT
GGCCCACTCAGATGCCTCTGTTGATTTAGCAATTTTTTCTCTTCATTTAGCAGGGATTTC
TTCGATTTTAGGGGGGGTTAATTTTATTTCAACTGTTATAAATATACGGGATCCTACAGT
TGATTATAAGTCTCTACCTTTGTTTGTTTGAGCTACCCTAATCACAGTGATTTTAATTTT
ATTAGCTATACCTGTATTAGCAGGGGCCATTACTATGCTTTTAACTGATCGAAACTTTAG
AACATCTTTTTTTAACCCTGTAGGAGGGGGGGATCCAATCTTATTTCAACATTTATTT
>Chernes_cimicoides|ZFMK-TIS-2579783|Styria
AACTATATATTTAATTTTTGGGGTTCTATCAGGTTTAATTGGAATATGCTATAGTATATT
AATTCGACTACAATTAATTTATCCTTCTGGTTTTATAT---CGGAACATTCATACAATAT
TATTATCACTACACATGCTTTAGTAATGATTTTTTTCATAGTGATACCCATGATAATTGG
GGGTTTTGGAAATTGACTAATTCCTTTAATAATTGGTTCTCCAGATATGGCCTTTCCTCG
AATAAATAATATAAGATTTTGGCTTCTTCCACCCTCATTTTCCTTATTAATCTTATCTTC
ATTTATAGAATTAGGTTGCGGAGCAGGGTGAACCCTGTACCCCCCTCTTACATCGCTTTT
GGCCCACTCAGATGCCTCTGTTGATTTAGCAATTTTTTCTCTTCATTTAGCAGGGATTTC
TTCGATTTTAGGGGGGGTAAATTTTATTTCAACTGTTATAAATATACGGGATCCTACAGT
TGATTATAAGTCTCTACCTTTGTTTGTTTGAGCTACCCTAATCACAGTGATTTTAATTTT
ATTAGCTATACCTGTATTAGCAGGGGCCATTACTATACTTTTAACTGATCGAAACTTTAG
AACATCTTTTTTTAACCCTGTAGGAGGGGGTGATCCAATCTTATTTCAACATTTATTT
>Chernes_cimicoides|ZFMK-TIS-2579784|Styria
AACTATATATTTAATTTTTGGGGTTCTATCAGGTTTAATTGGAATATGCTATAGTATATT
AATTCGACTACAATTAATTTATCCTTCTGGTTTTATAT---CGGAACATTCATACAATAT
TATTATCACTACACATGCTTTAGTAATGATTTTTTTCATAGTGATACCCATGATAATTGG
GGGTTTTGGAAATTGACTAATTCCTTTAATAATTGGTTCTCCAGATATGGCCTTTCCTCG
AATAAATAATATAAGATTTTGGCTTCTTCCACCCTCATTTTCTTTATTAATCTTATCTTC
ATTTATAGAATTAGGTTGCGGAGCAGGGTGAACCCTGTACCCCCCTCTTACATCGCTTTT
GGCCCACTCAGATGCCTCTGTTGATTTAGCAATTTTTTCTCTTCATTTAGCAGGGATTTC
TTCGATTTTAGGGGGGGTAAATTTTATTTCAACTGTTATAAATATACGGGATCCTACAGT
TGATTATAAGTCTCTACCTTTGTTTGTTTGAGCTACCCTAATCACAGTGATTTTAATTTT
ATTAGCTATACCTGTATTAGCAGGGGCCATTACTATACTTTTAACTGATCGAAACTTTAG
AACATCTTTTTTTAACCCTGTAGGAGGGGGTGATCCAATCTTATTTCAACATTTATTT
>Chernes_cimicoides|ZFMK-TIS-2586566|Brandenb
AACTATATATTTAATTTTTGGGGTTCTTTCAGGTTTAATTGGAATATGCTATAGTATATT
AATTCGACTACAATTAATTTATCCTTCTGGTTTTATAT---CGGAACACTCATACAATAT
TATTATCACTACACATGCTTTAGTAATGATTTTTTTCATAGTGATACCCATGATAATTGG
GGGTTTTGGAAATTGACTAATTCCTTTAATAATTGGTTCCCCAGATATGGCTTTTCCTCG
AATAAATAATATAAGATTTTGGCTTCTTCCACCCTCATTTTCTTTATTAATCTTATCTTC
ATTTATAGAATTAGGTTGCGGAGCAGGGTGAACCCTGTACCCCCCTCTTACATCGCTTTT
GGCCCACTCAGATGCCTCTGTTGATTTAGCAATTTTTTCTCTTCATTTAGCAGGGATTTC
TTCGATTTTAGGGGGGGTTAATTTTATTTCAACTGTTATAAATATACGGGATCCTACAGT
TGATTATAAGTCTCTACCTTTGTTTGTTTGAGCTACCCTAATCACAGTGATTTTAATTTT
ATTAGCTATACCTGTATTAGCAGGGGCCATTACTATGCTTTTAACTGATCGAAACTTTAG
AACATCTTTTTTTAACCCTGTAGGAGGGGGGGATCCAATCTTATTTCAACATTTATTT
>Chernes_cimicoides|ZFMK-TIS-2586567|Brandenb
AACTATATATTTAATTTTTGGGGTTCTTTCAGGTTTAATTGGAATATGCTATAGTATATT
AATTCGACTACAATTAATTTATCCTTCTGGTTTTATAT---CGGAACACTCATACAATAT
TATTATCACTACACATGCTTTAGTAATGATTTTTTTCATAGTCATACCCATGATAATTGG
GGGTTTTGGAAATTGACTAATTCCTTTAATAATTGGTTCCCCAGATATGGCTTTTCCTCG
AATAAATAATATAAGATTTTGGCTTCTTCCACCCTCATTTTCTTTATTAATCTTATCTTC
ATTTATAGAATTAGGTTGCGGAGCAGGGTGAACCCTGTACCCCCCTCTTACATCGCTTTT
GGCCCACTCAGATGCCTCTGTTGATTTAGCAATTTTTTCTCTTCATTTAGCAGGGATTTC
TTCGATTTTAGGGGGGGTTAATTTTATTTCAACTGTTATAAATATACGGGATCCTACAGT
TGATTATAAGTCTCTACCTTTGTTTGTTTGAGCTACCCTAATCACAGTGATTTTAATTTT
ATTAGCTATACCTGTATTAGCAGGGGCCATTACTATGCTTTTAACTGATCGAAACTTTAG
AACATCTTTTTTTAACCCTGTAGGAGGGGGGGATCCAATCTTATTTCAACATTTATTT
>Chernes_cimicoides|ZSM-BC-27399-C01|Bavaria
NNNNNNNNNNNNNNNNNNNNNNNNNNNNNNAGGTTTAATTGGAATATGCTATAGTATATT
AATTCGACTACAATTAATTTATCCTTCTGGTTTTATAT---CGGAACACTCATACAATAT
TATTATCACTACACATGCTTTAGTAATGATTTTTTTCATAGTGATACCCATAATAATTGG
GGGTTTTGGAAATTGACTAATTCCTTTAATAATTGGTTCCCCAGATATGGCTTTTCCTCG
AATAAATAATATAAGATTTTGGCTTCTTCCACCCTCATTTTCTTTATTAATCTTATCTTC
ATTTATAGAATTAGGTTGCGGAGCAGGGTGAACCCTGTACCCCCCTCTTACATCGCTTTT
GGCCCACTCAGATGCCTCTGTTGATTTAGCAATTTTTTCTCTTCATTTAGCAGGGATTTC
TTCGATTTTAGGGGGGGTTAATTTTATTTCAACTGTTATAAATATACGGGATCCTACAGT
TGATTATAAGTCTCTACCTTTGTTTGTTTGAGCTACCCTAATCACAGTGATTTTAATTTT
ATTAGCTATACCTGTATTAGCAGGGGCCATTACTATGCTTTTAACTGATCGAAACTTTAG
AACATCTTTTTTTAACCCTGTAGGAGGGGGGGATCCAATCTTATTTCAACATTTATTT
>Chernes_cimicoides|ZSM-BC-27399-C05|Bavaria
AACTATATATTTAATTTTTGGGGTTCTTTCAGGTTTAATTGGAATATGCTATAGTATATT
AATTCGACTACAATTAATTTATCCTTCTGGTTTTATAT---CGGAACACTCATACAATAT
TATTATCACTACACATGCTTTAGTAATGATTTTTTTCATAGTGATACCTATAATAATTGG
GGGTTTTGGAAATTGACTAATTCCTTTAATAATTGGTTCCCCAGATATGGCTTTTCCTCG
AATAAATAATATAAGATTTTGGCTTCTTCCACCCTCATTTTCTTTATTAATCTTATCTTC
ATTTATAGAATTAGGTTGCGGAGCAGGGTGAACCCTGTACCCCCCTCTTACATCGCTTTT
GGCCNACTCAGATGCCTCTGTTGATTTAGCAATTTTTTCTCTTCATTTAGCAGGGATTTC
TTCGATTTTAGGGGGGGTTAATTTTATTTCAACTGTTATAAATATACGGGATCCTACAGT
TGATTATAAGTCTCTACCTTTGTTTGTTTGAGCTACCCTAATCACAGTGATTTTAATTTT
ATTAGCTATACCTGTATTAGCAGGGGCCATTACTATGCTTTTAACTGATCGAAACTTTAG
AACATCTTTTTTTAACCCTGTAGGAGGGGGGGATCCAATCTTATTTCAACATTTATTT
>Chernes_cimicoides|ZSM-BC-27399-C08|Bavaria
AACTATATATTTAATTTTTGGGGTTCTTTCAGGTTTAATTGGAATATGCTATAGTATATT
AATTCGACTACAATTAATTTATCCTTCTGGTTTTATAT---CGGAACACTCATACAATAT
TATTATCACTACACATGCTTTAGTAATGATTTTTTTCATAGTGATACCCATGATAATTGG
GGGTTTTGGAAATTGACTAATTCCTTTAATAATTGGTTCCCCAGATATGGCTTTTCCTCG
AATAAATAATATAAGATTTTGGCTTCTTCCACCCTCATTTTCTTTATTAATCTTATCTTC
ATTTATAGAATTAGGTTGCGGAGCAGGGTGAACCCTGTACCCCCCTCTTACATCGCTTTT
GGCCCACTCAGATGCCTCTGTTGATTTAGCAATTTTTTCTCTTCATTTAGCAGGGATTTC
TTCGATTTTAGGGGGGGTTAATTTTATTTCAACTGTTATAAATATACGGGATCCTACAGT
TGATTATAAGTCTCTACCTTTGTTTGTTTGAGCTACCCTAATCACAGTGATTTTAATTTT
ATTAGCTATACCTGTATTAGCAGGGGCCATTACTATGCTTTTAACTGATCGAAACTTTAG
AACATCTTTTTTTAACCCTGTAGGAGGGGGGGATCCAATCTTATTTCAACATTTATTT
>Chernes_cimicoides|ZSM-BC-27399-C11|Bavaria
AACTATATATTTAATTTTTGGGGTTCTTTCAGGTTTAATTGGAATATGCTATAGTATATT
AATTCGACTACAATTAATTTATCCTTCTGGTTTTATAT---CGGAACACTCATACAATAT
TATTATCACTACACATGCTTTAGTAATGATTTTTTTCATAGTGATACCCATGATAATTGG
GGGTTTTGGAAATTGACTAATTCCTTTAATAATTGGTTCCCCAGATATGGCTTTTCCTCG
AATAAATAATATAAGATTTTGGCTTCTTCCACCCTCATTTTCTTTATTAATCTTATCTTC
ATTTATAGAATTAGGTTGCGGAGCAGGGTGAACCCTGTACCCCCCTCTTACATCGCTTTT
GGCCCACTCAGATGCCTCTGTTGATTTAGCAATTTTTTCTCTTCATTTAGCAGGGATTTC
TTCGATTTTAGGGGGGGTTAATTTTATTTCAACTGTTATAAATATACGGGATCCTACAGT
TGATTATAAGTCTCTACCTTTGTTTGTTTGAGCTACCCTAATCACAGTGATTTTAATTTT
ATTAGCTATACCTGTATTAGCAGGGGCCATTACTATGCTTTTAACTGATCGAAACTTTAG
AACATCTTTTTTTAACCCTGTAGGAGGGGGGGATCCAATCTTATTTCAACATTTATTT
>Chernes_cimicoides|ZSM-BC-27399-C12|Bavaria
AACTATATATTTAATTTTTGGGGTTCTTTCAGGTTTAATTGGAATATGCTATAGTATATT
AATTCGACTACAATTAATTTATCCTTCTGGTTTTATAT---CGGAACACTCATACAATAT
TATTATCACTACACATGCTTTAGTAATGATTTTTTTCATAGTGATACCCATAATAATTGG
GGGTTTTGGAAATTGACTAATTCCTTTAATAATTGGTTCCCCAGATATGGCTTTTCCTCG
AATAAATAATATAAGATTTTGGCTTCTTCCACCCTCATTTTCTTTATTAATCTTATCTTC
ATTTATAGAATTAGGTTGCGGAGCAGGGTGAACCCTGTACCCCCCTCTTACATCGCTTTT
GGCCCACTCAGATGCCTCTGTTGATTTAGCAATTTTTTCTCTTCATTTAGCAGGGATTTC
TTCGATTTTAGGGGGGGTTAATTTTATTTCAACTGTTATAAATATACGGGATCCTACAGT
TGATTATAAGTCTCTACCTTTATTTGTTTGAGCTACCCTAATCACAGTGATTTTAATTTT
ATTAGCTATACCTGTATTAGCAGGGGCCATTACTATGCTTTTAACTGATCGAAACTTTAG
AACATCTTTTTTTAACCCTGTAGGAGGGGGGGATCCAATCTTATTTCAACATTTATTT
>Chernes_cimicoides|ZSM-BC-27399-D04|Bavaria
AACTATATATTTAATTTTTGGGGTTCTTTCAGGTTTAATTGGAATATGCTATAGTATATT
AATTCGACTACAATTAATTTATCCTTCTGGTTTTATAT---CGGAACACTCATACAATAT
TATTATCACTACACATGCTTTAGTAATGATTTTTTTCATAGTGATACCCATAATAATTGG
GGGTTTTGGAAATTGACTAATTCCTTTAATAATTGGTTCCCCAGATATGGCTTTTCCTCG
AATAAATAATATAAGATTTTGGCTTCTTCCACCCTCATTTTCTTTATTAATCTTATCTTC
ATTTATAGAATTAGGTTGCGGAGCAGGGTGAACCCTGTACCCCCCTCTTACATCGCTTTT
GGCCCACTCAGATGCCTCTGTTGATTTAGCAATTTTTTCTCTTCATTTAGCAGGGATTTC
TTCGATTTTAGGGGGGGTTAATTTTATTTCAACTGTTATAAATATACGGGATCCTACAGT
TGATTATAAGTCTCTACCTTTGTTTGTTTGAGCTACCCTAATCACAGTGATTTTAATTTT
ATTAGCTATACCTGTATTAGCAGGGGCCATTACTATGCTTTTAACTGATCGAAACTTTAG
AACATCTTTTTTTAACCCTGTAGGAGGGGGGGATCCAATCTTATTTCAACATTTATTT
>Chernes_cimicoides|ZSM-BC-27399-D06|Bavaria
AACTATATATTTAATTTTTGGGGTTCTTTCAGGTTTAATTGGAATATGCTATAGTATATT
AATTCGACTACAATTAATTTATCCTTCTGGTTTTATAT---CGGAACACTCATACAATAT
TATTATCACTACACATGCTTTAGTAATGATTTTTTTCATAGTGATACCCATAATAATTGG
GGGTTTTGGAAATTGACTAATTCCTTTAATAATTGGTTCCCCAGATATGGCTTTTCCTCG
AATAAATAATATAAGATTTTGGCTTCTTCCACCCTCATTTTCTTTATTAATCTTATCTTC
ATTTATAGAATTAGGTTGCGGAGCAGGGTGAACCCTGTACCCCCCTCTTACATCGCTTTT
GGCCCACTCAGATGCCTCTGTTGATTTAGCAATTTTTTCTCTTCATTTAGCAGGGATTTC
TTCGATTTTAGGGGGGGTTAATTTTATTTCAACTGTTATAAATATACGGGATCCTACAGT
TGATTATAAGTCTCTACCTTTGTTTGTTTGAGCTACCCTAATCACAGTGATTTTAATTTT
ATTAGCTATACCTGTATTAGCAGGGGCCATTACTATGCTTTTAACTGATCGAAACTTTAG
AACATCTTTTTTTAACCCTGTAGGAGGGGGGGATCCAATCTTATTTCAACATTTATTT
>Chernes_cimicoides|ZSM-BC-27399-E03|Bavaria
AACTATATATTTAATTTTTGGGGTTCTTTCAGGTTTAATTGGAATATGCTATAGTATATT
AATTCGACTACAATTAATTTATCCTTCTGGTTTTATAT---CGGAACACTCATACAATAT
TATTATCACTACACATGCTTTAGTAATGATTTTTTTCATAGTGATACCCATAATAATTGG
GGGTTTTGGAAATTGACTAATTCCTTTAATAATTGGTTCCCCAGATATGGCTTTTCCTCG
AATAAATAATATAAGATTTTGGCTTCTTCCACCCTCATTTTCTTTATTAATCTTATCTTC
ATTTATAGAATTAGGTTGCGGAGCAGGGTGAACCCTGTACCCCCCTCTTACATCGCTTTT
GGCCCACTCAGATGCCTCTGTTGATTTAGCAATTTTTTCTCTTCATTTAGCAGGGATTTC
TTCGATTTTAGGGGGGGTTAATTTTATTTCAACTGTTATAAATATACGGGATCCTACAGT
TGATTATAAGTCTCTACCTTTGTTTGTTTGAGCTACCCTAATCACAGTGATTTTAATTTT
ATTAGCTATACCTGTATTAGCAGGGGCCATTACTATGCTTTTAACTGATCGAAACTTTAG
AACATCTTTTTTTAACCCTGTAGGAGGGGGGGATCCAATCTTATTTCAACATTTATTT
>Chernes_cimicoides|ZSM-BC-27399-E06|Bavaria
AACTATATATTTAATTTTTGGGGTTCTTTCAGGTTTAATTGGAATATGCTATAGTATATT
AATTCGACTACAATTAATTTATCCTTCTGGTTTTATAT---CGGAACACTCATACAATAT
TATTATCACTACACATGCTTTAGTAATGATTTTTTTCATAGTGATACCCATAATAATTGG
GGGTTTTGGAAATTGACTAATTCCTTTAATAATTGGTTCCCCAGATATGGCTTTTCCTCG
AATAAATAATATAAGATTTTGGCTTCTTCCACCCTCATTTTCTTTATTAATCTTATCTTC
ATTTATAGAATTAGGTTGCGGAGCAGGGTGAACCCTGTACCCCCCTCTTACATCGCTTTT
GGCCCACTCAGATGCCTCTGTTGATTTAGCAATTTTTTCTCTTCATTTAGCAGGGATTTC
TTCGATTTTAGGGGGGGTTAATTTTATTTCAACTGTTATAAATATACGGGATCCTACAGT
TGATTATAAGTCTCTACCTTTGTTTGTTTGAGCTACCCTAATCACAGTGATTTTAATTTT
ATTAGCTATACCTGTATTAGCAGGGGCCATTACTATGCTTTTAACTGATCGAAACTTTAG
AACATCTTTTTTTAACCCTGTAGGAGGGGGGGATCCAATCTTATTTCAACATTTATTT
>Chernes_cimicoides|ZSM-BC-27399-F10|Bavaria
AACTATATATTTAATTTTTGGGGTTCTATCAGGTTTAATTGGAATATGCTATAGTATATT
AATTCGACTACAATTAATTTATCCTTCTGGTTTTATAT---CGGAACATTCATACAATAT
TATTATCACTACACATGCTTTAGTAATGATTTTTTTCATAGTGATACCCATGATAATTGG
GGGTTTTGGAAATTGACTAATTCCTTTAATAATTGGTTCTCCAGATATGGCCTTTCCTCG
AATAAATAATATAAGATTTTGGCTTCTTCCACCTTCATTTTCTTTATTAATCTTATCTTC
ATTTATAGAATTAGGTTGCGGAGCAGGGTGAACCCTGTACCCCCCTCTTACATCGCTTTT
GGCCCACTCAGATGCCTCTGTTGATTTAGCAATTTTTTCTCTTCATTTAGCAGGGATTTC
TTCGATTTTAGGGGGGGTAAATTTTATTTCAACTGTTATAAATATACGGGATCCTACAGT
TGATTATAAGTCTCTACCTTTGTTTGTTTGAGCTACCCTAATCACAGTGATTTTAATTTT
ATTAGCTATACCTGTATTAGCAGGGGCCATTACTATACTTTTAACTGATCGAAACTTTAG
AACATCTTTTTTTAACCCTGTAGGAGGGGGTGATCCAATCTTATTTCAACATTTATTT
>Chernes_cimicoides|ZSM-BC-27399-F12|Bavaria
AACTATATATTTAATTTTTGGGGTTCTTTCAGGTTTAATTGGAATATGCTATAGTATATT
AATTCGACTACAATTAATTTATCCTTCTGGTTTTATAT---CGGAACACTCATACAATAT
TATTATCACTACACATGCTTTAGTAATGATTTTTTTCATAGTGATACCCATAATAATTGG
GGGTTTTGGAAATTGACTAATTCCTTTAATAATTGGTTCCCCAGATATGGCTTTTCCTCG
AATAAATAATATAAGATTTTGGCTTCTTCCACCCTCATTTTCTTTATTAATCTTATCTTC
ATTTATAGAATTAGGTTGCGGAGCAGGGTGAACCCTGTACCCCCCTCTTACATCGCTTTT
GGCCCACTCAGATGCCTCTGTTGATTTAGCAATTTTTTCTCTTCATTTAGCAGGGATTTC
TTCGATTTTAGGGGGGGTTAATTTTATTTCAACTGTTATAAATATACGGGATCCTACAGT
TGATTATAAGTCTCTACCTTTGTTTGTTTGAGCTACCCTAATCACAGTGATTTTAATTTT
ATTAGCTATACCTGTATTAGCAGGGGCCATTACTATGCTTTTAACTGATCGAAACTTTAG
AACATCTTTTTTTAACCCTGTAGGAGGGGGGGATCCAATCTTATTTCAACATTTATTT
>Chernes_cimicoides|ZSM-BC-27399-G12|Bavaria
AACTATATATTTAATTTTTGGGGTTCTTTCAGGTTTAATTGGAATATGCTATAGTATATT
AATTCGACTACAATTAATTTATCCTTCTGGTTTTATAT---CGGAACACTCATACAATAT
TATTATCACTACACATGCTTTAGTAATGATTTTTTTCATAGTGATACCCATAATAATTGG
GGGTTTTGGAAATTGACTAATTCCTTTAATAATTGGTTCCCCAGATATGGCTTTTCCTCG
AATAAATAATATAAGATTTTGGCTTCTTCCACCCTCATTTTCTTTATTAATCTTATCTTC
ATTTATAGAATTAGGTTGCGGAGCAGGGTGAACCCTGTACCCCCCTCTTACATCGCTTTT
GGCCCACTCAGATGCCTCTGTTGATTTAGCAATTTTTTCTCTTCATTTAGCAGGGATTTC
TTCGATTTTAGGGGGGGTTAATTTTATTTCAACTGTTATAAATATACGGGATCCTACAGT
TGATTATAAGTCTCTACCTTTGTTTGTTTGAGCTACCCTAATCACAGTGATTTTAATTTT
ATTAGCTATACCTGTATTAGCAGGGGCCATTACTATGCTTTTAACTGATCGAAACTTTAG
AACATCTTTTTTTAACCCTGTAGGAGGGGGGNATCCAATCTTATTTCAACATTTATTT
>Chernes_hahnii|ZFMK-TIS-2520990|Brandenb
NNNNNNNNNNNNNNNNNNNNNNNNNNNNNNNNNNNNNNNNNNNNNNNNNNNNNNNNNNNN
NNNNNNNNNNNNNNNNNNNNNNNNNNNNNNNNNNNNNN---NNNNNNNNNNNNNNNNNNN
NNNNNNNNNNNNNNNNNNNNNNNNNNNNNNNNNNNNNNNNNNNNNNNNNNNNNNNNNNNN
NNNNNNNNNNNNNNNNNNNNNNNNNNNNNNNNNNNNNNNNNNNNNNNNNNNNNNNNNNNN
NNNNNNNNNNNNNAGCTTTTGGCTTCTCCCCCCCTCATTTTCATTATTAATTTTATCCTC
ATTTATAGAACTAGGTTGTGGGGCAGGGTGAACATTATACCCCCCTCTAACTTCTCTTTT
GGCCCATTCTGATGCATCTGTTGATTTAGCAATTTTTTCTTTACATTTAGCAGGAATTTC
TTCAATTTTAGGGGGGGTAAATTTTATTTCAACTGTTATAAATATACGAGACCCCACAGT
TAATTATAAATCTCTCCCACTGTTTGTTTGGGCAACTTTGATTACTGTTATTTTAATTTT
ACTAGCAATACCCGTATTAGCNNNNNNNNNNNNNNNNNNNNNNNNNNNNNNNNNNNNNNN
NNNNNNNNNNNNNNNNNNNNNNNNNNNNNNNNNNNNNNNNNNNNNNNNNNNNNNNNNN
>Chernes_hahnii|ZFMK-TIS-2553343|Saxony
AACTATATATTTAATTTTTGGGGTTTTATCAGGGTTAGTCGGAATATGTTACAGAATATT
AATCCGACTTCAATTAATTTTTCCTTCTGGATTTATTT---CAGAGCACTCTTACAATAT
TATCATTACTACCCATGCTTTAGTGATAATTTTTTTTATAGTGATACCTATAATAATTGG
TGGGTTTGGAAATTGATTAATCCCTCTAATGATCGGTTCTCCCGATATAGCTTTTCCTCG
AATGAATAATATAAGCTTTTGGCTTCTCCCCCCCTCATTTTCATTATTAATTTTATCCTC
ATTTATAGAACTAGGTTGTGGGGCAGGGTGGACATTATACCCCCCTCTAACTTCTCTTTT
GGCCCATTCTGATGCATCTGTTGATTTAGCAATTTTTTCTTTACATTTAGCAGGAATTTC
TTCAATTTTAGGGGGGGTAAATTTTATTTCAACTGTTATAAATATACGAGACCCCACAGT
TAATTATAAATCTCTCCCACTGTTTGTTTGGGCAACTTTGATTACTGTTATTTTAATTTT
ACTAGCAATACCCGTATTAGCTGGGGCAATCACTATACTTCTAACAGACCGAAATTTTAG
AACATCTTTTTTCAGACCAGTAGGAGGGGGAGACCCAATTTTATTCCAACATTTATTT
>Chernes_hahnii|ZFMK-TIS-2553344|Saxony
AACTATATATTTAATTTTTGGGGTTTTATCAGGGTTAGTCGGAATATGTTACAGAATATT
AATCCGACTTCAATTAATTTTTCCTTCTGGGTTTATTT---CAGAGCACTCTTACAATAT
TATCATTACTACCCATGCTTTAGTGATAATTTTTTTTATAGTGATACCTATAATAATTGG
TGGGTTTGGAAATTGATTAATCCCTCTAATGATCGGTTCTCCCGATATAGCTTTTCCTCG
AATGAATAATATAAGCTTTTGGCTTCTCCCCCCCTCATTTTCATTATTAATTTTATCCTC
ATTTATAGAACTAGGTTGTGGGGCAGGGTGAACATTATACCCCCCTCTAACTTCTCTTTT
GGCCCATTCTGATGCATCTGTTGATTTAGCAATTTTTTCTTTACATTTAGCAGGAATTTC
TTCAATTTTAGGGGGGGTAAATTTTATTTCAACTGTTATAAATATACGAGACCCCACAGT
TAATTATAAATCTCTCCCACTGTTTGTTTGGGCAACTTTGATTACTGTTATTTTAATTTT
ACTAGCAATACCCGTATTAGCNNNNNNNNNNNNNNNNNNNNNNNNNNNNNNNNNNNNNNN
NNNNNNNNNNNNNNNNNNNNNNNNNNNNNNNNNNNNNNNNNNNNNNNNNNNNNNNNNN
>Chernes_hahnii|ZFMK-TIS-2576426|Sax-Anhalt
AACTATATATTTAATTTTTGGGGTTTTATCAGGGTTAGTCGGAATATGTTACAGAATATT
AATCCGACTTCAATTAATTTTTCCTTCTGGGTTTATTT---CAGAGCACTCTTACAATAT
TATCATTACTACCCATGCTTTAGTGATAATTTTTTTTATAGTGATACCTATAATAATTGG
TGGGTTTGGAAATTGATTAATCCCTCTAATGATCGGTTCTCCCGATATAGCTTTTCCTCG
AATGAATAATATAAGCTTTTGGCTTCTCCCCCCCTCATTTTCATTATTAATTTTATCCTC
ATTTATAGAACTAGGTTGTGGGGCAGGGTGAACATTATACCCCCCTCTAACTTCTCTTTT
GGCCCATTCTGATGCATCTGTTGATTTAGCAATTTTTTCTTTACATTTAGCAGGAATTTC
TTCAATTTTAGGGGGGGTAAATTTTATTTCAACTGTTATAAATATACGAGACCCCACAGT
TAATTATAAATCTCTCCCACTGTTTGTTTGGGCAACTTTGATTACTGTTATTTTAATTTT
ACTAGCAATACCCGTATTAGCTGGGGCAATCACTATACTTTTAACAGACCGAAATTTTAG
AACATCTTTTTTCAGACCAGTAGGAGGGGGAGACCCAATTTTATTCCAACATTTATTT
>Chernes_hahnii|ZFMK-TIS-2586557|Lower_Sax
AACTATATATTTAATTTTTGGGGTTTTATCAGGGTTAGTCGGAATATGCTACAGAATATT
AATCCGACTTCAATTAATTTTTCCTTCTGGGTTTATTT---CAGAGCACTCTTACAATAT
TATCATTACTACCCATGCTTTAGTGATAATTTTTTTTATAGTGATACCTATAATAATTGG
TGGGTTTGGGAATTGATTAATCCCTCTAATGATCGGTTCTCCCGATATAGCTTTTCCTCG
AATGAATAATATAAGCTTTTGGCTTCTCCCCCCCTCATTTTCATTATTAATTTTATCCTC
ATTTATAGAACTAGGTTGTGGGGCAGGGTGAACATTATACCCCCCTCTAACTTCTCTTTT
GGCCCATTCTGATGCATCTGTTGATTTAGCAATTTTTTCTTTACATTTAGCAGGAATTTC
TTCAATTTTAGGGGGGGTAAATTTTATTTCAACTGTTATAAATATACGAGACCCCACAGT
TAATTATAAATCTCTCCCACTGTTTGTTTGGGCAACTTTGATTACTGTTATTTTAATTTT
ACTAGCAATACCCGTATTAGCTGGGGCAATCACTATACTTTTAACAGACCGAAATTTTAG
AACATCTTTTTTCAGACCAGTAGGAGGGGGAGACCCAATTTTATTCCAACATTTATTT
>Chernes_hahnii|ZFMK-TIS-2586558|Lower_Sax
AACTATATATTTAATTTTTGGGGTTTTATCAGGGTTAGTCGGAATATGTTACAGAATATT
AATCCGACTTCAATTAATTTTCCCTTCTGGGTTTATTT---CAGAGCACTCTTACAATAT
TATCATTACTACCCATGCTTTAGTGATAATTTTTTTTATAGTGATACCTATAATAATTGG
TGGGTTTGGAAATTGATTAATCCCTCTAATGATCGGTTCTCCCGATATAGCTTTTCCTCG
AATGAATAATATAAGCTTTTGGCTTCTCCCTCCCTCATTCTCATTATTAATTTTATCCTC
ATTTATAGAACTAGGTTGTGGGGCAGGGTGAACATTATACCCCCCTCTAACTTCTCTTTT
GGCCCATTCTGATGCATCTGTTGATTTAGCAATTTTTTCTTTACATTTAGCAGGAATTTC
TTCAATTTTAGGGGGGGTAAATTTTATTTCAACTGTTATAAATATACGAGACCCCACAGT
TAATTATAAATCTCTCCCACTGTTTGTTTGGGCAACTTTGATTACTGTTATTTTAATTTT
ACTAGCAATACCCGTATTAGCTGGGGCAATCACTATACTTTTAACAGACCGAAATTTTAG
AACATCTTTTTTCAGACCAGTAGGAGGGGGTGACCCAATTTTATTCCAACATTTATTT
>Chernes_hahnii|ZFMK-TIS-2586579|Saxony
AACTATATATTTAATTTTTGGAGTTTTATCAGGGTTAGTCGGAATATGTTACAGAATATT
AATCCGACTTCAATTAATTTTTCCTTCTGGGTTTATTT---CAGAGCACTCTTACAATAT
TATCATTACTACCCATGCTTTAGTGATAATTTTTTTTATAGTGATACCTATAATAATTGG
TGGGTTTGGAAATTGATTAATCCCTCTAATGATCGGTTCTCCCGATATAGCTTTTCCTCG
AATGAATAATATAAGCTTTTGGCTTCTCCCCCCCTCATTTTCATTATTAATTTTATCCTC
ATTTATAGAACTAGGTTGTGGGGCAGGGTGAACATTATACCCCCCTCTAACTTCTCTTTT
AGCCCATTCTGATGCATCTGTTGATTTAGCAATTTTTTCTTTACATTTAGCAGGAATTTC
TTCAATTTTAGGGGGGGTAAATTTTATTTCAACTGTTATAAATATACGAGACCCCACAGT
TAATTATAAATCTCTCCCACTGTTTGTTTGGGCAACTTTGATTACTGTTATTTTAATTTT
ACTAGCAATACCCGTATTAGCTGGGGCAATCACTATACTTTTAACAGACCGAAATTTTAG
AACATCTTTTTTCAGACCAGTAGGAGGGGGAGACCCAATTTTATTCCAACATTTATTT
>Chernes_hahnii|ZFMK-TIS-2615708|Saxony
AACTATATATTTAATTTTTGGAGTTTTATCAGGGTTAGTCGGAATATGTTACAGAATATT
AATCCGACTTCAATTAATTTTTCCTTCTGGGTTTATTT---CAGAGCACTCTTACAATAT
TATCATTACTACCCATGCTTTAGTGATAATTTTTTTTATAGTGATACCTATAATAATTGG
TGGGTTTGGAAATTGATTAATCCCTCTAATGATCGGTTCTCCCGATATAGCTTTTCCTCG
AATGAATAATATAAGCTTTTGGCTTCTCCCCCCCTCATTTTCATTATTAATTTTATCCTC
ATTTATAGAACTAGGTTGTGGGGCAGGGTGAACATTATACCCCCCTCTAACTTCTCTTTT
AGCCCATTCTGATGCATCTGTTGATTTAGCAATTTTTTCTTTACATTTAGCAGGAATTTC
TTCAATTTTAGGGGGGGTAAATTTTATTTCAACTGTTATAAATATACGAGACCCCACAGT
TAATTATAAATCTCTCCCACTGTTTGTTTGGGCAACTTTGATTACTGTTATTTTAATTTT
ACTAGCAATACCCGTATTAGCTGGGGCAATCACTATACTTTTAACAGACCGAAATTTTAG
AACATCTTTTTTCAGACCAGTAGGAGGGGGAGACCCAATTTTATTCCAACATTTATTT
>Chernes_hahnii|ZSM-BC-27399-D02|Bavaria
NNNNNNNNNNNNNNNNNNNNNNNNNNNNNNNNNNNNNNNNGGAATATGTTACAGAATATT
AATCCGACTTCAATTAATTTTTCCTTCTGGGTTTATTT---CAGAGCACTCTTATAATAT
TATCATTACTACCCATGCTTTAGTAATAATTTTTTTTATAGTGATACCTATAATAATTGG
TGGGTTTGGAAATTGATTAATCCCTCTAATGATCGGTTCTCCCGATATAGCTTTTCCTCG
AATGAATAATATAAGCTTTTGGCTTCTCCCTCCCTCATTTTCATTATTAATTTTATCCTC
ATTTATAGAACTAGGTTGTGGGGCAGGGTGAACATTATACCCCCCTCTAACTTCTCTTTT
GGCCCATTCTGATGCATCTGTTGATTTAGCAATTTTTTCTTTACATTTAGCAGGAATTTC
TTCAATTTTAGGGGGGGTAAATTTTATTTCAACTGTCATAAATATACGAGACCCCACAGT
TAATTATAAATCTCTCCCACTGTTTGTTTGGGCAACTTTGATTACTGTTATTTTAATTTT
ACTAGCAATACCCGTATTAGCTGGGGCAATCACTATACTTTTAACAGACCGAAATTTTAG
AACATCTTTTNNNNNNNNNNNNNNNNNNNNNNNNNNNNNNNNNNNNNNNNNNNNNNNN
>Chernes_nigrimanus|GBOL19949|Bavaria
NNNNNNNNNNNNNNNNNNNNNNNNNNNNNNNNNNNNNNNNNNNNNNNNTTACAGAATATT
AATTCGACTTCAATTAACTTATCCAAGAGGTTTTTTTT---CTGAACATTCATATAATAT
TATCATTACTACACATGCTTTAGTGATAATTTTTTTTATAGTTATACCTATAATAATTGG
GGGATTCGGAAATTGATTAATTCCTTTAATAATCGGTTCTCCAGACATAGCTTTTCCTCG
TATAAACAATATAAGATTTTGGTTGCTCCCTCCTTCATTTTCTTTATTAATTTTATCTTC
ATTCATAGAACTTGGATGTGGAGCAGGATGAACATTATACCCCCCTTTAACATCTCTTTT
AGCTCACTCAGATGCATCTGTAGATTTGGCAATTTTTTCCTTACATCTAGCTGGAATTTC
TTCTATCTTAGGGGGGGTAAATTTTATTTCAACTGTAATAAATATACGAGACCCTTCTAT
TAATTACAAATCCTTACCATTATTTGTTTGGGCTACTTTAATTACTGTAGTTTTAATTTT
ATTAGCTATACCAGTATTAGCCGGTGCAATTACAATACTTTTGACTGATCGAAATTTTAG
NNNNNNNNNNNNNNNNNNNNNNNNNNNNNNNNNNNNNNNNNNNNNNNNNNNNNNNNNN
>Chernes_nigrimanus|ZFMK-TIS-2579785|Styria
GACTATATATTTAATTTTTGGGGTATTATCAGGATTAATTGGTATATGTTACAGAATATT
AATTCGACTTCAATTAACTTATCCAAGAGGTTTTTTTT---CTGAACATTCATATAATAT
TATCATTACTACACATGCTTTAGTGATAATTTTTTTTATAGTTATACCTATAATAATTGG
GGGATTCGGAAATTGATTAATTCCTTTAATAATCGGTTCTCCAGACATAGCTTTTCCTCG
TATAAACAATATAAGATTTTGGTTGCTTCCTCCTTCATTTTCTTTATTAATTTTATCTTC
ATTCATAGAACTTGGATGTGGAGCAGGATGAACATTATACCCCCCTTTAACATCTCTTTT
AGCTCACTCAGATGCATCTGTAGATTTGGCAATTTTTTCCTTACATCTAGCTGGAATTTC
TTCCATCTTAGGGGGGGTAAATTTTATTTCAACTGTAATAAATATACGAGACCCTTCTAT
TAATTACAAATCCTTACCATTATTTGTTTGGGCTACTTTAATTACTGTAGTTTTAATTTT
ATTAGCTATACCAGTATTAGCCGGTGCAATTACAATACTTTTGACTGATCGAAATTTTAG
AACATCTTTTTTTAGTCCAGTAGGGGGTGGGGACCCAATTTTATTTCAACATTTATTT
>Chernes_nigrimanus|ZFMK-TIS-2579786|Styria
GACTATATATTTAATTTTTGGGGTATTATCAGGATTAATTGGTATATGTTACAGAATATT
AATTCGACTTCAATTAACTTATCCAAGAGGTTTTTTTT---CTGAACATTCATATAATAT
TATCATTACTACACATGCTTTAGTGATAATTTTTTTTATAGTTATACCTATAATAATTGG
GGGATTCGGAAATTGATTAATTCCTTTAATAATCGGTTCTCCAGACATAGCTTTTCCTCG
TATAAACAATATAAGATTTTGGTTGCTTCCTCCTTCATTTTCTTTATTAATTTTATCTTC
ATTCATAGAACTTGGATGTGGAGCAGGATGAACATTATACCCCCCTTTAACATCTCTTTT
AGCTCACTCAGATGCATCTGTAGATTTGGCAATTTTTTCCTTACATCTAGCTGGAATTTC
TTCTATCTTAGGGGGGGTAAATTTTATTTCAACTGTAATAAATATACGAGACCCTTCTAT
TAATTACAAATCCTTACCATTATTTGTTTGGGCTACTTTAATTACTGTAGTTTTAATTTT
ATTAGCTATACCAGTATTAGCCGGTGCAATTACAATACTTTTGACTGATCGAAATTTTAG
AACATCTTTTTTTAGTCCAGTAGGGGGTGGGGACCCAATTTTATTTCAACATTTATTT
>Chernes_nigrimanus|ZSM-BC-27399-E05|Bavaria
GACTATATATTTAATTTTTGGGGTATTATCAGGATTAATTGGTATATGTTACAGAATATT
AATTCGACTTCAATTAACTTATCCAAGAGGTTTTTTTT---CTGAACATTCATATAATAT
TATCATTACTACACATGCTTTAGTGATAATTTTTTTTATAGTTATACCTATAATAATTGG
GGGATTCGGAAATTGATTAATTCCTTTAATAATCGGTTCTCCAGACATAGCTTTTCCTCG
TATAAACAATATAAGATTTTGGTTGCTTCCTCCTTCATTTTCTTTATTAATTTTATCTTC
ATTCATAGAACTTGGATGTGGAGCAGGATGAACATTATACCCCCCTTTAACATCTCTTTT
AGCTCACTCAGATGCATCTGTAGATTTGGCAATTTTTTCCTTACATCTAGCTGGAATTTC
TTCTATCTTAGGGGGGGTAAATTTTATTTCAACTGTAATAAATATACGAGACCCTTCTAT
TAATTACAAATCCTTACCATTATTTGTTTGGGCTACTTTAATTACTGTAGTTTTAATTTT
ATTAGCTATACCAGTATTAGCCGGTGCAATTACAATACTTTTGACTGATCGAAATTTTAG
AACATCTTTTTTTAGTCCAGTAGGGGGTGGGGACCCAATTTTATTTCAACATTTATTT
>Chernes_nigrimanus|ZSM-BC-27399-E07|Bavaria
GACTATATATTTAATTTTTGGGGTATTATCAGGATTAATTGGCATATGTTACAGAATATT
AATTCGACTTCAATTAACTTATCCAAGAGGTTTTTTTT---CTGAACATTCATATAATAT
TATCATTACTACACATGCTTTAGTGATAATTTTTTTTATAGTTATACCTATAATAATTGG
GGGATTCGGAAATTGATTAATTCCTTTAATAATCGGTTCTCCAGACATAGCTTTTCCTCG
TATAAACAATATAAGATTTTGGTTGCTTCCTCCTTCATTTTCTTTATTAATTTTATCTTC
ATTCATAGAACTTGGATGTGGAGCAGGATGAACATTATACCCCCCTTTAACATCTCTTTT
AGCTCACTCAGATGCATCTGTAGATTTGGCAATTTTTTCCTTACATCTAGCTGGAATTTC
TTCTATCTTAGGGGGGGTAAATTTTATTTCAACTGTAATAAATATACGAGACCCTTCTAT
TAATTACAAATCCTTACCATTATTTGTTTGGGCTACTTTAATTACTGTAGTTTTAATTTT
ATTAGCTATACCAGTATTAGCCGGTGCAATTACAATACTTTTGACTGATCGAAATTTTAG
AACATCTTTTTTTAGTCCAGTAGGGGGTGGGGACCCAATTTTATTTCAACATTTATTT
>Chernes_nigrimanus|ZSM-BC-27399-F11|Bavaria
GACTATATATTTAATTTTTGGGGTATTATCAGGATTAATTGGTATATGTTACAGAATATT
AATTCGACTTCAATTAACTTATCCAAGAGGTTTTTTTT---CTGAACATTCATATAATAT
TATCATTACTACACATGCTTTAGTGATAATTTTTTTTATAGTTATACCTATAATAATTGG
GGGATTCGGAAATTGATTAATTCCTTTAATAATCGGTTCTCCAGACATAGCTTTTCCTCG
TATAAACAATATAAGATTTTGGTTGCTTCCTCCTTCATTTTCTTTATTAATTTTATCTTC
ATTCATAGAACTTGGATGTGGAGCAGGATGAACATTATACCCCCCTTTAACATCTCTTTT
AGCTCACTCAGATGCATCTGTAGATTTGGCAATTTTTTCCTTACATCTAGCTGGAATTTC
TTCTATCTTAGGGGGGGTAAATTTTATTTCAACTGTAATAAATATACGAGACCCTTCTAT
TAATTACAAATCCTTACCATTATTTGTTTGGGCTACTTTAATTACTGTAGTTTTAATTTT
ATTAGCTATACCAGTATTAGCCGGTGCAATTACAATACTTTTGACTGATCGAAATTTTAG
AACATCTTTTTTTAGTCCAGTAGGGGGTGGGGACCCAATTTTATTTCAACATTTATTT
>Chthonius_alpicola|GBOL10938|Bavaria
NNNNNNNNNNNNNNNNNNNNNNNNNNNNNNNNNNNNNNNNNNNNNNNNNTTAAGAATAAT
TATTCGTACGGAACTATCACAAACAGATAGAATTGTTGGAAGTGATCAACTCTTTAATGT
AATTGTTACAGCACATGCTTTTATTATAATTTTTTTTATAGTTATACCTATAATAATTGG
AGGGTTTGGAAACTGATTAGTACCTTTAATAATCGGAGCTCCAGATATAGCTTTTCCACG
AATAATTAATATAAGTTTTTGATTACTTCCCCCTTCTTTATTATTATTACTATTAACNTC
TTTTATTGAAATAGGTTGTGGTTCAGGTTGAACAATATACCCTCCATTAGCCAGTAATAT
AGCCCATAATGAAGGAGCTGTTGATTTAGCTATTTTTTCTTTACATCTTGCTGGAGCATC
TTCTATTCTAGGTGCAGTAAATTTTATTTCTACAATTTTTAATATACGAGCAACTAAATT
TTCCCTGGGAAAAATACCTTTATTTGTTTGATCAATCTTGATCACAACTGTTCTACTTCT
TTTAGCTTTACCTGTTTTAGCTGGAGCAATTACAATATTACTAACAGATCNNNNNNNNNN
NNNNNNNNNNNNNNNNNNNNNNNNNNNNNNNNNNNNNNNNNNNNNNNNNNNNNNNNNN
>Chthonius_boldorii|GBOL10551|Bavaria
AACAATATATTTAATTTTAGGTGTGTGATCAGGTTGTATAGGATTAAGATTAAGAATAAT
TATTCGAATAGAATTATCTCAAATCAGAAGAATTTTAAGAAGAGATCAAATATTTAATGT
TATAGTAACAGCACATGCTTTTATTATAATTTTTTTTATAGTTATACCTATAATAATTGG
AGGTTTTGGTAATTGACTTGTACCTATAATAATTGGGGCCCCTGATATAGCATTTCCTCG
TATAAACAACATAAGATTTTGAATTTTACCACCATCATTAATATTACTTTTATTTTCTGC
ATTTATAGAAATAGGATGTGGTACAGGGTGAACAATATATCCTCCTTTGGCAGGTAATAT
AGCCCATAACGGTAGAGCTGTGGATTTAGCCATTTTTTCATTACATTTAGCAGGAGCTTC
CTCAATTTTAGGGGCAGTAAATTTTATTTCAACAATTTTAAATATACGTTCAAATAACCT
ATCTTTAAAACAGTTATCTTTATTTGTATGATCAATTTTTATTACTACTGTATTACTTTT
ATTAGCTTTACCTGTATTAGCAGGTGCAATTACAATACTATTAACTGATCGTAATTTTAA
TACATCTTTTTTTGATCCATTAGGTGGAGGAGATCCTATTTTATTTCAACATTTGTTT
>Chthonius_boldorii|GBOL10923|Bavaria
AACAATATATTTAATTTTAGGTGTGTGATCAGGTTGTATAGGATTAAGATTAAGAATAAT
TATTCGAATAGAATTATCTCAAATCAGAAGAATTTTAAGAAGAGATCAAATATTTAATGT
TATAGTAACAGCACATGCTTTTATTATAATTTTTTTTATAGTTATACCTATAATAATTGG
AGGTTTTGGTAATTGACTTGTACCTATAATAATTGGGGCCCCTGATATAGCATTTCCTCG
TATAAACAACATAAGATTTTGAATTTTACCACCATCATTAATATTACTTTTATTTTCTGC
ATTTATAGAAATAGGATGTGGTACAGGGTGAACAATATATCCTCCTTTGGCAGGTAATAT
AGCCCATAACGGTAGAGCTGTGGATTTAGCCATTTTTTCATTACATTTAGCAGGAGCTTC
CTCAATTTTAGGGGCAGTAAATTTTATTTCAACAATTTTAAATATACGTTCAAATAACCT
ATCTTTAAAACAGTTATCTTTATTTGTATGATCAATTTTTATTACTACTGTATTACTTTT
ATTAGCTTTACCTGTATTAGCAGGTGCAATTACAATACTATTAACTGATCGTAATTTTAA
TACATCTTTTTTTGATCCATTAGGTGGAGGAGATCCTATTTTATTTCAACATTTGTTT
>Chthonius_boldorii|GBOL10928|Bavaria
AACAATATATTTAATTTTAGGTGTGTGATCAGGTTGTATAGGATTAAGATTAAGAATAAT
TATTCGAATAGAATTATCTCAAATCAGAAGAATTTTAAGAAGAGATCAAATATTTAATGT
TATAGTAACAGCACATGCTTTTATTATAATTTTTTTTATAGTTATACCTATAATAATTGG
AGGTTTTGGTAATTGACTTGTACCTATAATAATTGGGGCCCCTGATATAGCATTTCCTCG
TATAAACAACATAAGATTTTGAATTTTACCACCATCATTAATATTACTTTTATTTTCTGC
ATTTATAGAAATAGGATGTGGTACAGGGTGAACAATATATCCTCCTTTGGCAGGTAATAT
AGCCCATAACGGTAGAGCTGTGGATTTAGCCATTTTTTCATTACATTTAGCAGGAGCTTC
CTCAATTTTAGGGGCAGTAAATTTTATTTCAACAATTTTAAATATACGTTCAAATAACCT
ATCTTTAAAACAGTTATCTTTATTTGTATGATCAATTTTTATTACTACTGTATTACTTTT
ATTAGCTTTACCTGTATTAGCAGGTGCAATTACAATACTATTAACTGATCGTAATTTTAA
TACATCTTTTTTTGATCCATTAGGTGGAGGAGATCCTATTTTATTTCAACATTTGTTT
>Chthonius_boldorii|GBOL10940|Bavaria
AACAATATATTTAATTTTAGGTGTGTGATCAGGTTGTATAGGATTAAGATTAAGAATAAT
TATTCGAATAGAATTATCTCAAATCAGAAGAATTTTAAGAAGAGATCAAATATTTAATGT
TATAGTAACAGCACATGCTTTTATTATAATTTTTTTTATAGTTATACCTATAATAATTGG
AGGTTTTGGTAATTGACTTGTACCTATAATAATTGGGGCCCCTGATATAGCATTTCCTCG
TATAAACAATATAAGATTTTGAATTTTACCACCATCATTAATATTACTTTTATTTTCTGC
ATTTATAGAAATAGGATGTGGTACAGGGTGAACAATATATCCTCCTTTGGCAGGTAATAT
AGCCCATAACGGAAGAGCTGTGGATTTAGCCATTTTTTCATTACATTTAGCAGGAGCTTC
CTCAATTTTAGGGGCAGTAAATTTTATTTCAACAATTTTAAATATACGTTCAAATAACCT
ATCTTTAAAACAGTTATCTTTATTTGTATGATCAATTTTTATTACTACTGTATTACTTTT
ATTAGCTTTACCTGTATTAGCAGGTGCAATTACAATACTATTAACTGATCGTAATTTTAA
TACATCTTTTTTTGATCCATTAGGTGGAGGAGATCCTATTTTATTTCAACATTTGTTT
>Chthonius_boldorii|GBOL14271|Bavaria
NNNNNNNNNNNNNNNNNNNNNNGTGTGATCAGGTTGTATAGGATTAAGATTAAGAATAAT
TATTCGAATAGAATTATCTCAAATCAGAAGAATTTTAAGAAGAGATCAAATATTTAATGT
TATAGTAACAGCACATGCTTTTATTATAATTTTTTTTATAGTTATACCTATAATAATTGG
AGGTTTTGGTAATTGACTTGTACCTATAATAATTGGGGCCCCTGATATAGCATTTCCTCG
TATAAACAACATAAGATTTTGAATTTTACCACCATCATTAACATTACTTTTATTTTCTGC
ATTTATAGAAATAGGATGTGGTACAGGGTGAACAATATATCCTCCTTTGGCAGGTAATAT
AGCCCATAACGGTAGAGCTGTGGATTTAGCCATTTTTTCATTACATTTAGCAGGAGCTTC
CTCAATTTTAGGGGCAGTAAATTTTATTTCAACAATTTTAAATATACGTTCAAATAACCT
ATCTTTAAAACAGTTATCTTTATTTGTATGATCAATTTTTATTACTACTGTATTACTTTT
ATTAGCTTTACCTGTATTAGCNNNNNNNNNNNNNNNNNNNNNNNNNNNNNNNNNNNNNNN
NNNNNNNNNNNNNNNNNNNNNNNNNNNNNNNNNNNNNNNNNNNNNNNNNNNNNNNNNN
>Chthonius_boldorii|GBOL19971|Bavaria
AACAATATATTTAATTTTAGGTGTGTGATCAGGTTGTATAGGATTAAGATTAAGAATAAT
TATTCGAATAGAATTATCTCAAATCAGAAGAATTTTAAGAAGAGATCAAATATTTAATGT
TATAGTAACAGCACATGCTTTTATTATAATTTTTTTTATAGTTATACCTATAATAATTGG
AGGTTTTGGTAATTGACTTGTACCTATAATAATTGGGGCCCCTGATATAGCATTTCCTCG
TATAAACAACATAAGATTTTGAATTTTACCACCATCATTAATATTACTTTTATTTTCTGC
ATTTATAGAAATAGGATGTGGTACAGGGTGAACAATATATCCTCCTTTGGCAGGTAATAT
AGCCCATAACGGTAGAGCTGTGGATTTAGCCATTTTTTCATTACATTTAGCAGGAGCTTC
CTCAATTTTAGGGGCAGTAAATTTTATTTCAACAATTTTAAATATACGTTCAAATAACCT
ATCTTTAAAACAGTTATCTTTATTTGTATGATCAATTTTTATTACTACTGTATTACTTTT
ATTAGCTTTACCTGTATTAGCAGGTGCAATTACAATACTATTAACTGATCGTAATTTTAA
TACATCTTTTTTTGATCCATTAGGTGGAGGAGANCCTATTTTATTTCAACATTTGTTT
>Chthonius_boldorii|GBOL20039|Bavaria
AACAATATATTTAATTTTAGGTGTGTGATCAGGTTGTATAGGATTAAGATTAAGAATAAT
TATTCGAATAGAATTATCTCAAATCAGAAGAATTTTAAGAAGAGATCAAATATTTAATGT
TATAGTAACAGCACATGCTTTTATTATAATTTTTTTTATAGTTATACCTATAATAATTGG
AGGTTTTGGTAATTGACTTGTACCTATAATAATTGGGGCCCCTGATATAGCATTTCCTCG
TATAAACAACATAAGATTTTGAATTTTACCACCATCATTAATATTACTTTTATTTTCTGC
ATTTATAGAAATAGGATGTGGTACAGGGTGAACAATATATCCTCCTTTGGCAGGTAATAT
AGCCCATAACGGTAGAGCTGTGGATTTAGCCATTTTTTCATTACATTTAGCAGGAGCTTC
CTCAATTTTAGGGGCAGTAAATTTTATTTCAACAATTTTAAATATACGTTCAAATAACCT
ATCTTTAAAACAGTTATCTTTATTTGTATGATCAATTTTTATTACTACTGTATTACTTTT
ATTAGCTTTACCTGTATTAGCAGGTGCAATTACAATACTATTAACTGATCGTAATTTTAA
TACATCTTTTTTTGATCCATTAGGTGGAGGAGATCCTATTTTATTTCAACATTTGTTT
>Chthonius_boldorii|GBOL20040|Bavaria
AACAATATATTTAATTTTAGGTGTGTGATCAGGTTGTATAGGATTAAGATTAAGAATAAT
TATTCGAATAGAATTATCTCAAATCAGAAGAATTTTAAGAAGAGATCAAATATTTAATGT
TATAGTAACAGCACATGCTTTTATTATAATTTTTTTTATAGTTATACCTATAATAATTGG
AGGTTTTGGTAATTGACTTGTACCTATAATAATTGGGGCCCCTGATATAGCATTTCCTCG
TATAAACAACATAAGATTTTGAATTTTACCACCATCATTAATATTACTTTTATTTTCTGC
ATTTATAGAAATAGGATGTGGTACAGGGTGAACAATATATCCTCCTTTGGCAGGTAATAT
AGCCCATAACGGTAGAGCTGTGGATTTAGCCATTTTTTCATTACATTTAGCAGGAGCTTC
CTCAATTTTAGGGGCAGTAAATTTTATTTCAACAATTTTAAATATACGTTCAAATAACCT
ATCTTTAAAACAGTTATCTTTATTTGTATGATCAATTTTTATTACTACTGTATTACTTTT
ATTAGCTTTACCTGTATTAGCAGGTGCAATTACAATACTATTAACTGATCGTAATTTTAA
TACATCTTTTTTTGATCCATTAGGTGGAGGAGATCCTATTTTATTTCAACATTTGTTT
>Chthonius_boldorii|ZSM-BC-04120-F03|Bavaria
AACAATATATTTAATTTTAGGTGTGTGATCAGGTTGTATAGGATTAAGATTAAGAATAAT
TATTCGAATAGAATTATCTCAAATCAGAAGAATTTTAAGAAGAGATCAAATATTTAATGT
TATAGTAACAGCACATGCTTTTATTATAATTTTTTTTATAGTTATACCTATAATAATTGG
AGGTTTTGGTAATTGACTTGTACCTATAATAATTGGGGCCCCTGATATAGCATTTCCTCG
TATAAACAACATAAGATTTTGAATTTTACCACCATCATTAATATTACTTTTATTTTCTGC
ATTTATANNNNNNNNNNNNNNNNNNNNNNNNNNNNNNNNNNNNNNNNNNNNNNNNNNNNN
NNNNNNNNNNNNNNNNNNNNNNNNNNNNNNNNNNNNNNNNNNNNNNNNNNNNNNNNNNNN
NNNNNNNNNNNNNNNNNNNNNNNNNNNNNNNNNNNNNNNNNNNNNNNNNNNNNNNNNNNN
NNNNNNNNNNNNNNNNNNNNNNNNNNNNNNNNNNNNNNNNNNNNNNNNNNNNNNNNNNNN
NNNNNNNNNNNNNNNNNNNNNNNNNNNNNNNNNNNNNNNNNNNNNNNNNNNNNNNNNNNN
NNNNNNNNNNNNNNNNNNNNNNNNNNNNNNNNNNNNNNNNNNNNNNNNNNNNNNNNNN
>Chthonius_boldorii|ZSM-BC-27399-F09|Bavaria
AACAATATATTTAATTTTAGGTGTGTGATCAGGTTGTATAGGATTAAGATTAAGAATAAT
TATTCGAATAGAATTATCTCAAATCAGAAGAATTTTAAGAAGAGATCAAATATTTAATGT
TATAGTAACAGCACATGCTTTTATTATAATTTTTTTTATAGTTATACCGATAATAATTGG
AGGTTTTGGTAATTGACTTGTACCTATAATAATTGGGGCCCCTGATATAGCATTTCCTCG
TATAAACAACATAAGATTTTGAATTTTACCACCATCATTAATATTACTTTTATTTTCTGC
ATTTATAGAAATAGGATGTGGTACAGGGTGAACAATATATCCTCCTTTGGCAGGTAATAT
AGCCCATAACGGTAGAGCTGTGGATTTAGCCATTTTTTCATTACATTTAGCAGGAGCTTC
CTCAATTTTAGGGGCAGTAAATTTTATTTCAACAATTTTAAATATACGTTCAAATAACCT
ATCTTTAAAACAGTTATCTTTATTTGTATGATCAATTTTTATTACTACTGTATTACTTTT
ATTAGCTTTACCTGTATTAGCAGGTGCAATTACAATACTATTAACTGATCGTAATTTTAA
TACATCTTTTTTTGATCCATTAGGTGGAGGAGATCCTATTTTATTTCAACATTTGTTT
>Chthonius_boldorii|ZSM-BC-30209-G09|Bavaria
AACAATATATTTAATTTTAGGTGTGTGATCAGGTTGTACAGGATTAAGATTAAGAATAAT
TATTCGAATAGAATTATCTCAAATCAGAAGAATTTTAAGAAGAGATCAAATATTTAATGT
TATAGTAACAGCACATGCTTTTATTATAATTTTTTTTATAGTTATACCTATAATAATTGG
AGGTTTTGGTAATTGACTTGTACCTATAATAATTGGGGCCCCTGATATAGCATTTCCTCG
TATAAACAACATAAGATTTTGAATTTTACCACCATCATTAATATTACTTTTATTTTCTGC
ATTTATAGAAATAGGATGTGGTACAGGGTGAACAATATATCCTCCTTTGGCAGGTAATAT
AGCCCATAACGGTAGAGCTGTGGATTTAGCCATTTTTTCATTACATTTAGCAGGAGCTTC
CTCAATTTTAGGGGCAGTAAATTTTATTTCAACAATTTTAAATATACGTTCAAATAACCT
ATCTTTAAAACAGTTATCTTTATTTGTATGATCAATTTTTATTACTACTGTATTACTTTT
ATTAGCTTTACCTGTATTAGCAGGTGCAATTACAATACTATTAACTGATCGTAATTTTAA
TACATCTTTTTTTGATCCATTAGGTGGAGGAGATCCTATTTTATTTCAACATTTGTTT
>Chthonius_fuscimanus|ZFMK-TIS-2579781|Styria
AACAATATATTTAATCCTGGGTATTTGATCAGGTTGTATAGGCCTTAGACTTAGAATAAT
TATTCGTATGGAACTATCCCAAATTAGCAGAATTTTAAGAAGTGATCAAATATTTAATGT
AGTGGTAACAGCACATGCTTTTATTATAATTTTCTTTATAGTAATACCTATAATAATCGG
AGGTTTTGGAAATTGGTTAGTCCCTATTATAATTGGAGCTCCTGATATAGCATTCCCTCG
AATAAATAATATAAGATTTTGAATTTTACCACCTTCTTTAACTTTATTACTATTCTCTTC
ACTAATAGAAATAGGCTGTGGAACAGGTTGAACCATATACCCTCCATTAGCTAGAAATAT
AGCTCACAATGGTAGTGCAGTAGATCTGGCCATTTTTTCATTGCATTTAGCCGGGGCTTC
TTCAATTTTAGGGGCAGTAAATTTTATTTCTACAATTTTAAACATACGGTCAGATAATCT
GTCTTTAAAACAACTCTCTTTATTTGTATGATCAATTTTTATTACTACAGTTTTATTATT
ATTAGCACTACCTGTATTAGCAGGAGCCATTACAATGTTGTTGACTGATCGTAATTTTAA
TACATCATTTTTTGATCCTTTAGGAGGGGGAGATCCTATTTTATTCCAACACCTATTT
>Chthonius_fuscimanus|ZFMK-TIS-2579782|Styria
AACAATATATTTAATCCTGGGTATTTGATCAGGTTGTATAGGCCTTAGACTTAGAATAAT
TATTCGTATGGAACTATCCCAAATTAGCAGAATTTTAAGAAGTGATCAAATATTTAATGT
AGTGGTAACAGCACATGCTTTTATTATAATTTTCTTTATAGTAATACCTATAATAATCGG
AGGTTTTGGAAATTGGTTAGTCCCTATTATAATTGGAGCTCCTGATATAGCATTCCCTCG
AATAAATAATATAAGATTTTGAATTTTACCACCTTCTTTAACTTTATTACTATTCTCTTC
ACTAATAGAAATAGGCTGTGGAACAGGTTGAACCATATACCCTCCATTAGCTAGAAATAT
AGCTCACAATGGTAGTGCAGTAGATCTGGCCATTTTTTCATTGCATTTAGCCGGGGCTTC
TTCAATTTTAGGGGCAGTAAATTTTATTTCTACAATTTTAAACATACGGTCAGATAATCT
GTCTTTAAAACAACTCTCTTTATTTGTATGATCAATTTTTATTACTACAGTTTTATTATT
ATTAGCACTACCTGTATTAGCAGGAGCCATTACAATGTTGTTGACTGATCGTAATTTTAA
TACATCATTTTTTGATCCTTTAGGAGGGGGAGATCCTATTTTATTCCAACACCTATTT
>Chthonius_ischnocheles|GBOL10919|Baden-W
AACTATATATTTAATTTTAGGAATTTGATCAGGTTGTATAGGATTAAGTTTAAGAATAAT
TATTCGAAGAGAATTATCTCATGCTGGAGGAATTATTGGTAGAGACCAAATTTTTAATGT
AATTGTTACTGCTCATGCTTTTATTATAATTTTTTTTATAGTTATACCTATAATAATTGG
AGGATTTGGAAATTGATTAATTCCATTAATAATTGGAGCTCCAGATATAGCTTTTCCTCG
TATAAATAATATAAGATTTTGATTATTACCACCTTCTCTTATATTATTATTATTATCTTC
ATTTGTAGAGATAGGATGTGGAACAGGATGAACAATATATCCACCTTTAGCAAGAAATAT
GGCTCATAATGGAAGAGCAGTAGATTTAGCTATTTTTTCTTTACATTTAGCAGGTGCTTC
ATCAATTTTAGGTGCTGTAAATTTTATTAGAACTATTTTTAATATACGTTCAAACAACTT
TACTTTTAAAGTTGTTCCTTTATTTGTATGATCAATTTTAATTACTACAGTTTTATTACT
TTTAGCTTTGCCTGTTTTAGCAGGTGCTATTACAATATTATTAACTGATCGAAATTTTAA
TACATCTTTTTTTGATCCTATTGGAGGGGGAGATCCGATTTTATTTCAACATTTATTT
>Chthonius_ischnocheles|ZSM-BC-27399-F07|Baden-W
AACTATATATTTAATTTTAGGAATTTGATCAGGTTGTATAGGATTAAGTTTAAGAATAAT
TATTCGAAGAGAATTATCTCATGCTGGAGGAATTATTGGTAGAGACCAAATTTTTAATGT
AATTGTTACTGCTCATGCTTTTATTATAATTTTTTTTATAGTTATACCTATAATAATTGG
AGGATTTGGAAATTGATTAATTCCATTAATAATTGGAGCTCCAGATATAGCTTTTCCTCG
TATAAATAATATAAGATTTTGATTATTACCACCTTCTCTTATATTATTATTATTATCTTC
ATTTGTAGAGATAGGATGTGGAACAGGATGAACAATATATCCACCTTTAGCAAGAAATAT
GGCTCATAATGGAAGAGCAGTAGATTTAGCTATTTTTTCTTTACATTTAGCAGGTGCTTC
ATCAATTTTAGGTGCTGTAAATTTTATTAGAACTATTTTTAATATACGTTCAAACAACTT
TACTTTTAAAGTTGTTCCTTTATTTGTATGATCAATTTTAATTACTACAGTTTTATTACT
TTTAGCTTTGCCTGTTTTAGCAGGTGCTATTACAATATTATTAACTGATCGAAATTTTAA
TACATCTTTTTTTGATCCTATTGGAGGGGGAGATCCGATTTTATTTCAACATTTATTT
>Chthonius_sp|GBOL14343b|Baden-W
CACAATATATTTATTATTAGGGGTGTGAGCAGGTTGTATGGGTTTAAGTCTAAGTATACT
TATTCGTATAGAATTATCACAAGCTAGAAATATAATAGGTAGAGACCAATTATTTAATGT
TATTGTTACAGCTCATGCTTTTATTATAATTTTTTTTATAGTAATACCTATGATAATTGG
AGGTTTTGGTAATTGACTAGTACCTATAATAATTAATGCTCCTGATATAGCCTTCCCACG
AATAAATAATATAAGATTTTGATTACTCCCACCTTCTTTAATACTATTACTAATTTCTTC
TTATATTGAAATAGGTTGTGGAACAGGTTGAACAATATATCCTCCCCTAGCTAGAAATAT
AGCACATGGGGGAGGTGCTGTTGATTTAGCTATTTTTTCATTACATTTAGCTGGTGCATC
TTCTATTTTGGGGGCAGTAAACTTTATTTCTACTATTTTCAATATACGAGCAAATAATTT
TTCACTCACTCAAATACCATTATTTGTATGATCTATTTTAATTACTACCGTATTACTACT
ATTAGCCTTACCTGTTTTAGCAGGGGCTATTACTATACTATTAACAGATCGAAACTTTAA
TACATCCTTTTTTGACCCATTAGGGGGAGGTGACCCAATTTTATTTCAACACTTATTT
>Chthonius_tenuis|ZSM-BC-27570-D04|Wales
NNNNNNNNNNNNNNNNNNNNNNNNNNNNNNNNNNNNNNNNNNNNNNNNNNNNNNNNNNNN
NNNNNNNNNNNNNNNNNNNNNNNNNNNNNNNNNNNNNNNNNNNNNNNNNNNNNNNNNNNN
NNNNNNNNNNNNNNNNNNNNNNNNNNNNNNNNNNNNNNNNNNNNNNNNNNNNNNNNNNNN
NNNNNNNNNNNNNNNNNNNNNNNNNNNNNNNNNNNNNNCTCCTGATATAGCTTTCCCACG
AATAAATAATATAAGATTTTGATTATTACCTCCTTCCCTAATACTTTTATTAATATCAGC
TTCAATNGAAATAGGTTGTGGAACTGGTTGAACCATATACCCTCCTTTAGCTAGAAATAT
AGCACACAATGGCAGAGCTGTAGATCTAGCTATTTTCTCTTTGCATTTAGCAGGTGCCTC
TTCAATTTTGGGTGCAGTAAATTTTATTTCAACTATTTTCAATATACGTTCTAGAAATTT
TGATTTAAGAAAAATACCCTTATTTGTATGATCTATTTTAATTACAACAGTACTTTTATT
ATTAGCCTTACCTGTATTAGCAGGTGCTATTACNATACTATTAACAGATCGAAATTTCAA
TACTTCTTTTTTTGATCCTTTAGGGGGAGGAGATCCTATTTTATTTCAACATTTATTT
>Chthonius_tetrachelatus_(beieri)|GBOL10925|Baden-W
AACAATGTATCTATTGTTAGGTATTTGAGCTGGTTTTATAGGATTAAGATTAAGTATAAT
TATACGTATAGAATTATCTCATATTGGATTTTATATAGGAAGTGATCAGCTCTATAATGT
AATAGTTACTGCTCATGCTTTTGTTATAATTTTTTTTATAGTTATACCAATAATAATTGG
TGGATTTGGAAATTGATTAGTTCCAATAATAATTGGTTCTCCAGATATAGCATTTCCACG
AATAAATAATTTAAGTTTTTGATTATTACCTCCTTCTTTAATACTATTATTATATTCATC
TTTAGTAGAAATAGGTTGTGGAACAGGATGAACTATGTACCCACCTTTAGCTAGAAATAT
AGCACATAATGGTTCTTCAGTTGATTTAGCAATTTTTTCTTTACATTTAGCAGGAGCATC
TTCAATTTTAGGAGCAGTTAATTTTATTTCAACTATTTTTAATATACGTTCAAACAATTT
TTCTTTTTTTCATTTACCTTTATTTGTATGGTCAATTTTAATTACAACAATTTTACTTTT
ATTAGCTTTACCTGTACTTGCAGGTGCTATTACTATATTATTAACGGATCGTAATTTTAA
TACCTCTTTTTTTGATCCAGTAGGTGGAGGGGATCCTATTTTATTTCAACATTTATTT
>Chthonius_tetrachelatus_(beieri)|ZSM-BC-27399-D05|Baden-W
AACAATGTATCTATTATTAGGTATTTGAGCTGGTTTTATAGGATTAAGATTAAGTATAAT
TATACGCATAGAATTATCTCATATTGGATTTTATATAGGAAGTGATCAACTCTATAATGT
GATAGTTACTGCTCATGCTTTTGTTATAATTTTTTTTATAGTTATACCAATAATAATTGG
CGGATTTGGAAATTGATTGGTTCCAATAATAATTGGTTCTCCAGATATAGCATTTCCACG
GATAAATAATTTAAGTTTTTGATTATTACCCCCTTCTTTAATACTATTATTATATTCATC
TTTAGTAGAAATAGGTTGTGGAACAGGATGAACTATGTACCCACCTTTAGCTGGAAATAT
AGCACATAATGGTTCTTCAGTTGATTTAGCAATCTTTTCTTTACATTTAGCAGGAGCATC
TTCAATTTTAGGAGCAGTTAATTTTATTTCAACTATTTTTAATATACGTTCAAACAATTT
TTCTTTTTTTCATTTACCTTTATTTGTATGATCAATTTTAATTACAACAGTTTTACTTTT
GTTAGCTTTACCTGTACTTGCAGGTGCTATTACTATATTATTAACGGATCGTAATTTTAA
TACCTCTTTTTTTGATCCAGTAGGTGGAGGTGATCCTATTTTATTTCAACATTTATTT
>Chthonius_tetrachelatus|GBOL10929|Bavaria
AACAATATATTTAATTTTAGGAGTATGATCAGGTATTATAGGATTAAGATTAAGAATACT
AATTCGTATAGAACTTTCACAAATTGGTATTATTGTAGGAAGTGATCAATTATTTAATGT
AATTGTTACAGCTCATGCTTTTATTATAATTTTTTTTATAGTCATACCAATAATAATTGG
TGGATTTGGAAATTGATTAGTACCATTAATAATTGGAGCACCAGANATATCATTCCCACG
AATAAATAATATAAGTTTTTGACTTCTTCCNCCATCTCTAATACTATTACTCTTATCTTC
ATTTATTGAAATAGGATGTGGAACAGGATGAACTCTTTATCCTCCACTAGCTAGAAATAT
ATCCCATAATGGTGGTGCTGTAGATCTAGCAATTTTTTCTTTACATTTAGCTGGTGCTTC
CTCTATTCTTGGAGCAGTAAATTTTATTTCAACAATTTTTAATATACGTTCAAACAATTT
TAGCTTTGGGAAACTTCCTCTTTTTGTTTGATCAATTTTAATTACAACAGTTTTATTATT
ATTAGCTCTACCAGTATTAGCTGGTGCTATTACTATATTATTAACCGATCGAAATTTTAA
TACCTCTTTTTTTGATCCTGTTGGAGGAGGAGATCCAATTTTATTCCAACATTTATTT
>Chthonius_tetrachelatus|GBOL14967|Baden-W
AACAATATATTTAATTTTAGGAGTATGATCAGGTATTATAGGATTAAGATTAAGAATACT
AATTCGTATAGAACTTTCACAAATTGGTATTATTGTAGGAAGTGATCAATTATTTAATGT
AATTGTTACAGCTCATGCTTTTATTATAATTTTTTTTATAGTCATACCAATAATAATTGG
TGGATTTGGAAATTGATTAGTACCATTAATAATTGGAGCACCAGACATATCATTCCCACG
AATAAATAATATAAGTTTTTGACTTCTTCCCCCATCTCTAATACTATTACTCTTATCTTC
ATTTATTGAAATAGGATGTGGAACAGGATGAACTCTTTATCCTCCACTAGCTAGAAATAT
ATCCCATAATGGTGGTGCTGTAGATCTAGCAATTTTTTCTTTACATTTAGCTGGTGCTTC
CTCTATTCTTGGAGCAGTAAATTTTATTTCAACAATTTTTAATATACGTTCAAACAATTT
TAGCTTTGGGAAACTTCCTCTTTTTGTTTGATCAATTTTAATTACAACAGTTTTATTATT
ATTAGCTCTACCAGTATTAGCTGGTGCTATTACTATATTATTAACCGATCGAAATTTTAA
TACCTCTTTTTTTGATCCTGTTGGAGGAGGAGATCCAATTTTATTCCAACATTTATTT
>Chthonius_tetrachelatus|GBOL18656|Bavaria
AACAATATATTTAATTTTAGGAGTATGATCAGGTATTATAGGATTAAGATTAAGAATACT
AATTCGTATAGAACTTTCACAAATTGGTATTATTGTAGGAAGTGATCAATTATTTAATGT
AATTGTTACAGCTCATGCTTTTATTATAATTTTTTTTATAGTCATACCAATAATAATTGG
TGGATTTGGAAATTGATTAGTACCATTAATAATTGGAGCACCAGACATATCATTCCCACG
AATAAATAATATAAGTTTTTGACTTCTTCCCCCATCTCTAATACTATTACTCTTATCTTC
ATTTATTGAAATAGGATGTGGAACAGGATGAACTCTTTATCCTCCACTAGCTAGAAATAT
ATCCCATAATGGTGGTGCTGTAGATCTAGCAATTTTTTCTTTACATTTAGCTGGTGCTTC
CTCTATTCTTGGAGCAGTAAATTTTATTTCAACAATTTTTAATATACGTTCAAACAATTT
TAGCTTTGGGAAACTTCCTCTTTTTGTTTGATCAATTTTAATTACAACAGTTTTATTATT
ATTAGCTCTACCAGTATTAGCTGGTGCTATTACTATATTATTAACCGATCGAAATTTTAA
TACCTCTTTTTTTGATCCTGTTGGAGGAGGAGATCCAATTTTATTCCAACATTTATTT
>Chthonius_tetrachelatus|GBOL19965|Bavaria
AACAATATATTTAATTTTAGGAGTATGATCAGGTATTATAGGATTAAGATTAAGAATACT
AATTCGTATAGAACTTTCACAAATTGGTATTATTGTAGGAAGTGATCAATTATTTAATGT
AATTGTTACAGCTCATGCTTTTATTATAATTTTTTTTATAGTCATACCAATAATAATTGG
TGGATTTGGAAATTGATTAGTACCATTAATAATTGGAGCACCAGANATATCATTCCCACG
AATAAATAATATAAGTTTTTGACTTCTTCCCCCATCTCTAATACTATTACTCTTATCTTC
ATTTATTGAAATAGGATGTGGAACAGGATGAACTCTTTATCCTCCACTAGCTAGAAATAT
ATCCCATAATGGTGGTGCTGTAGATCTAGCAATTTTTTCTTTACATTTAGCTGGTGCTTC
CTCTATTCTTGGAGCAGTAAATTTTATTTCAACAATTTTTAATATACGTTCAAACAATTT
TAGCTTTGGGAAACTTCCTCTTTTTGTTTGATCAATTTTAATTACAACAGTTTTATTATT
ATTAGCTCTACCAGTATTAGCTGGTGCTATTACTATATTATTAACCGATCGAAATTTTAA
TACCTCTTTTTTTGATCCTGTTGGAGGAGGAGATCCAATTTTATTCCAACATTTATTT
>Chthonius_tetrachelatus|GBOL19967|Bavaria
AACAATATATTTAATTTTAGGAGTATGATCAGGTATTATAGGATTAAGATTAAGAATACT
AATTCGTATAGAACTTTCACAAATTGGTATTATTGTAGGAAGTGATCAATTATTTAATGT
AATTGTTACAGCTCATGCTTTTATTATAATTTTTTTTATAGTCATACCAATAATAATTGG
TGGATTTGGAAATTGATTAGTACCATTAATAATTGGAGCACCAGACATATCATTCCCACG
AATAAATAATATAAGTTTTTGACTTCTTCCCCCATCTCTAATACTATTACTCTTATCTTC
ATTTATTGAAATAGGATGTGGAACAGGATGAACTCTTTATCCTCCACTAGCTAGAAATAT
ATCCCATAATGGTGGTGCTGTAGATCTAGCAATTTTTTCTTTACATTTAGCTGGTGCTTC
CTCTATTCTTGGAGCAGTAAATTTTATTTCAACAATTTTTAATATACGTTCAAACAATTT
TAGCTTTGGGAAACTTCCTCTTTTTGTTTGATCAATTTTAATTACAACAGTTTTATTATT
ATTAGCTCTACCAGTATTAGCTGGTGCTATTACTATATTATTAACCGATCGAAATTTTAA
TACCTCTTTTTTTGATCCTGTTGGAGGAGGAGATCCAATTTTATTCCAACATTTATTT
>Chthonius_tetrachelatus|ZFMK-TIS-2501454|Hesse
AACAATATATTTAATTTTAGGAGTATGATCAGGTATTATAGGATTAAGATTAAGAATACT
AATTCGTATAGAACTTTCACAAATTGGTATTATTGTAGGAAGTGATCAATTATTTAATGT
AATTGTTACAGCTCATGCTTTTATTATAATTTTTTTTATAGTCATACCAATAATAATTGG
TGGATTTGGAAATTGATTAGTACCATTAATAATTGGAGCACCAGACATATCATTCCCACG
AATAAATAATATAAGTTTTTGACTTCTTCCCCCATCTCTAATACTATTACTCTTATCTTC
ATTTATTGAAATAGGATGTGGAACAGGATGAACTCTTTATCCTCCACTAGCTAGAAATAT
ATCCCATAATGGTGGTGCTGTAGATCTAGCAATTTTTTCTTTACATTTAGCTGGTGCTTC
CTCTATTCTTGGAGCAGTAAATTTTATTTCAACAATTTTTAATATACGTTCAAACAATTT
TAGCTTTGGGAAACTTCCTCTTTTTGTTTGATCAATTTTAATTACAACAGTTTTATTATT
ATTAGCTCTACCAGTATTAGCTGGTGCTATTACTATATTATTAACCGATCGAAATTTTAA
TACCTCTTTTTTTGATCCTGTTGGAGGAGGAGATCCAATTTTATTCCAACATTTATTT
>Chthonius_tetrachelatus|ZFMK-TIS-2528593|Meck-pomm
AACAATATATTTAATTTTAGGAGTATGATCAGGTATTATAGGATTAAGATTAAGAATACT
AATTCGTATAGAACTTTCACAAATTGGTATTATTGTAGGAAGTGATCAATTATTTAATGT
AATTGTTACAGCTCATGCTTTTATTATAATTTTTTTTATAGTCATACCAATAATAATTGG
TGGATTTGGAAATTGATTAGTACCATTAATAATTGGAGCACCAGACATATCATTCCCACG
AATAAATAATATAAGTTTTTGACTTCTTCCCCCATCTCTAATACTATTACTCTTATCTTC
ATTTATTGAAATAGGATGTGGAACAGGATGAACTCTTTATCCTCCACTAGCTAGAAATAT
ATCCCATAATGGTGGTGCTGTAGATCTAGCAATTTTTTCTTTACATTTAGCTGGTGCTTC
CTCTATTCTTGGAGCAGTAAATTTTATTTCAACAATTTTTAATATACGTTCAAACAATTT
TAGCTTTGGGAAACTTCCTCTTTTTGTTTGATCAATTTTAATTACAACAGTTTTATTATT
ATTAGCTCTACCAGTATTAGCTGGTGCTATTACTATATTATTAACCGATCGAAATTTTAA
TACCTCTTTTTTTGATCCTGTTGGAGGAGGAGATCCAATTTTATTCCAACATTTATTT
>Chthonius_tetrachelatus|ZFMK-TIS-2528594|Meck-pomm
AACAATATATTTAATTTTAGGAGTATGATCAGGTATTATAGGATTAAGATTAAGAATACT
AATTCGTATAGAACTTTCACAAATTGGTATTATTGTAGGAAGTGATCAATTATTTAATGT
AATTGTTACAGCTCATGCTTTTATTATAATTTTTTTTATAGTCATACCAATAATAATTGG
TGGATTTGGAAATTGATTAGTACCATTAATAATTGGAGCACCAGACATATCATTCCCACG
AATAAATAATATAAGTTTTTGACTTCTTCCCCCATCTCTAATACTATTACTCTTATCTTC
ATTTATTGAAATAGGATGTGGAACAGGATGAACTCTTTATCCTCCACTAGCTAGAAATAT
ATCCCATAATGGTGGTGCTGTAGATCTAGCAATTTTTTCTTTACATTTAGCTGGTGCTTC
CTCTATTCTTGGAGCAGTAAATTTTATTTCAACAATTTTTAATATACGTTCAAACAATTT
TAGCTTTGGGAAACTTCCTCTTTTTGTTTGATCAATTTTAATTACAACAGTTTTATTATT
ATTAGCTCTACCAGTATTAGCTGGTGCTATTACTATATTATTAACCGATCGAAATTTTAA
TACCTCTTTTTTTGATCCTGTTGGAGGAGGAGATCCAATTTTATTCCAACATTTATTT
>Chthonius_tetrachelatus|ZFMK-TIS-2553341|Saxony
AACAATATATTTAATTTTAGGAGTATGATCAGGTATTATAGGATTAAGATTAAGAATACT
AATTCGTATAGAACTTTCACAAATTGGTATTATTGTAGGAAGTGATCAATTATTTAATGT
AATTGTTACAGCTCATGCTTTTATTATAATTTTTTTTATAGTCATACCAATAATAATTGG
TGGATTTGGAAATTGATTAGTACCATTAATAATTGGAGCACCAGACATATCATTCCCACG
AATAAATAATATAAGTTTTTGACTTCTTCCCCCATCTCTAATACTATTACTCTTATCTTC
ATTTATTGAAATAGGATGTGGAACAGGATGAACTCTTTATCCTCCACTAGCTAGAAATAT
ATCCCATAATGGTGGTGCTGTAGATCTAGCAATTTTTTCTTTACATTTAGCTGGTGCTTC
CTCTATTCTTGGAGCAGTAAATTTTATTTCAACAATTTTTAATATACGTTCAAACAATTT
TAGCTTTGGGAAACTTCCTCTTTTTGTTTGATCAATTTTAATTACAACAGTTTTATTATT
ATTAGCTCTACCAGTATTAGCTGGTGCTATTACTATATTATTAACCGATCGAAATTTTAA
TACCTCTTTTTTTGATCCTGTTGGAGGAGGAGATCCAATTTTATTCCAACATTTATTT
>Chthonius_tetrachelatus|ZFMK-TIS-2553342|Saxony
AACAATATATTTAATTTTAGGAGTATGATCAGGTATTATAGGATTAAGATTAAGAATACT
AATTCGTATAGAACTTTCACAAATTGGTATTATTGTAGGAAGTGATCAATTATTTAATGT
AATTGTTACAGCTCATGCTTTTATTATAATTTTTTTTATAGTCATACCAATAATAATTGG
TGGATTTGGAAATTGATTAGTACCATTAATAATTGGAGCACCAGACATATCATTCCCACG
AATAAATAATATAAGTTTTTGACTTCTTCCCCCATCTCTAATACTATTACTCTTATCTTC
ATTTATTGAAATAGGATGTGGAACAGGATGAACTCTTTATCCTCCACTAGCTAGAAATAT
ATCCCATAATGGTGGTGCTGTAGATCTAGCAATTTTTTCTTTACATTTAGCTGGTGCTTC
CTCTATTCTTGGAGCAGTAAATTTTATTTCAACAATTTTTAATATACGTTCAAACAATTT
TAGCTTTGGGAAACTTCCTCTTTTTGTTTGATCAATTTTAATTACAACAGTTTTATTATT
ATTAGCTCTACCAGTATTAGCTGGTGCTATTACTATATTATTAACCGATCGAAATTTTAA
TACCTCTTTTTTTGATCCTGTTGGAGGAGGAGATCCAATTTTATTCCAACATTTATTT
>Chthonius_tetrachelatus|ZFMK-TIS-2576364|Thuringia
AACAATATATTTAATTTTAGGAGTATGATCAGGTATTATAGGATTAAGATTAAGAATACT
AATTCGTATAGAACTTTCACAAATTGGTATTATTGTAGGAAGTGATCAATTATTTAATGT
AATTGTTACAGCTCATGCTTTTATTATAATTTTTTTTATAGTCATACCAATAATAATTGG
TGGATTTGGAAATTGATTAGTACCATTAATAATTGGAGCACCAGACATATCATTCCCACG
AATAAATAATATAAGTTTTTGACTTCTTCCCCCATCTCTAATACTATTACTCTTATCTTC
ATTTATTGAAATAGGATGTGGAACAGGATGAACTCTTTATCCTCCACTAGCTAGAAATAT
ATCCCATAATGGTGGTGCTGTAGATCTAGCAATTTTTTCTTTACATTTAGCTGGTGCTTC
CTCTATTCTTGGAGCAGTAAATTTTATTTCAACAATTTTTAATATACGTTCAAACAATTT
TAGCTTTGGGAAACTTCCTCTTTTTGTTTGATCAATTTTAATTACAACAGTTTTATTATT
ATTAGCTCTACCAGTATTAGCTGGTGCTATTACTATATTATTAACCGATCGAAATTTTAA
TACCTCTTTTTTTGATCCTGTTGGAGGAGGAGATCCAATTTTATTCCAACATTTATTT
>Chthonius_tetrachelatus|ZSM-BC-27399-F08|Baden-W
AACAATATATTTAATTTTAGGAGTATGATCAGGTATTATAGGATTAAGATTAAGAATACT
AATTCGTATAGAACTTTCACAAATTGGTATTATTGTAGGAAGTGATCAATTATTTAATGT
AATTGTTACAGCTCATGCTTTTATTATAATTTTTTTTATAGTCATACCAATAATAATTGG
TGGATTTGGAAATTGATTAGTACCATTAATAATTGGAGCACCAGACATATCATTCCCACG
AATAAATAATATAAGTTTTTGACTTCTTCCCCCATCTCTAATACTATTACTCTTATCTTC
ATTTATTGAAATAGGATGTGGAACAGGATGAACTCTTTATCCTCCACTAGCTAGAAATAT
ATCCCATAATGGTGGTGCTGTAGATCTAGCAATTTTTTCTTTACATTTAGCTGGTGCTTC
CTCTATTCTTGGAGCAGTAAATTTTATTTCAACAATTTTTAATATACGTTCAAACAATTT
TAGCTTTGGGAAACTTCCTCTTTTTGTTTGATCAATTTTAATTACAACAGTTTTATTATT
ATTAGCTCTACCAGTATTAGCTGGTGCTATTACTATATTATTAACCGATCGAAATTTTAA
TACCTCTTTTTTTGATCCTGTTGGAGGAGGAGATCCAATTTTATTCCAACATTTATTT
>Chthonius_tetrachelatus|ZSM-BC-27570-H01|Bavaria
AACAATATATTTAATTTTAGGAGTATGATCAGGTATTATAGGATTAAGATTAAGAATACT
AATTCGTATAGAACTTTCACAAATTGGTATTATTGTAGGAAGTGATCAATTATTTAATGT
AATTGTTACAGCTCATGCTTTTATTATAATTTTTTTTATAGTCATACCAATAATAATTGG
TGGATTTGGAAATTGATTAGTACCATTAATAATTGGAGCACCAGACATATCATTCCCACG
AATAAATAATATAAGTTTTTGACTTCTTCCCCCATCTCTAATACTATTACTCTTATCTTC
ATTTATTGAAATAGGATGTGGAACAGGATGAACTCTTTATCCTCCACTAGCTAGAAATAT
ATCCCATAATGGTGGTGCTGTAGATCTAGCAATTTTTTCTTTACATTTAGCTGGTGCTTC
CTCTATTCTTGGAGCAGTAAATTTTATTTCAACAATTTTTAATATACGTTCAAACAATTT
TAGCTTTGGGAAACTTCCTCTTTTTGTTTGATCAATTTTAATTACAACAGTTTTATTATT
ATTAGCTCTACCAGTATTAGCTGGTGCTATTACTATATTATTAACCGATCGAAATTTTAA
TACCTCTTTTTTTGATCCTGTTGGAGGAGGAGATCCAATTTTATTCCAACATTTATTT
>Dactylochelifer_latreillei|ZFMK-TIS-2586561|Lower_Sax
TACCCTTTATTTAATTTTTGGTATCTTCGCTGGTTTTGTTGGTATATGTTACAGAATGTT
AATTCGATTACAGTTATTCTTTCCTGGAGGAATTTTAA---ATGAACATTCTTATAATGT
AGTTATTACTACACATGCTTTATTAATAATTTTCTTTATAGTTATACCCATTATAATCGG
AGGTTTTGGAAATTGATTAGTCCCTTTAATAATTGCAGCACCTGACATAGCATTCCCTCG
TATAAATAATATAAGATTTTGGTTGTTACCACCTTCTCTTATATTACTTGTTATATCCTC
TCTAATTGAACTAGGTTGCGGTGCTGGTTGAACAATTTATCCTCCTTTAACTAATGCTAC
TGGTCACCCAGGTGGCTCAGTAGATTTAGTAATTTTCTCTTTACATTTAGCAGGAATTTC
TTCAATTTTAGGGGGGGTAAATTTTATTACCACTATTATTAATATACGTGACCCTTCTGT
TTCTTTCAAAATTATACCTTTATTTGTTTGGTCAGTGTTAGTAACTGTAGTTTTAATTTT
ATTAGCTATACCAGTTTTAGCAGGTGCTATCACTATATTATTAACAGATCGAAATTTTAG
TACATCTTTTTTTGAACCAGCTGGTGGTGGGGACCCAATCTTATTTCAACATTTATTT
>Dendrochernes_cyrneus|ZFMK-TIS-2568637|Rhine-P
AACTATATATTTAATTTTTGGAGTTTTAGCCGGGTTTGTCGGAATATGCTATAGAATATT
AATTCGTTTTCAACTTGTTTATCCTACTGGTTTTCTAA---GAGAGCACTCTTATAATAT
TATCATTACTACACATGCATTAGTTATGATTTTTTTCATAGTGATACCTATAATAATTGG
GGGTTTCGGTAATTGATTGATCCCACTAATGATTGGTTCTCCTGATATAGCTTTCCCTCG
TATAAATAATATAAGTTTTTGACTTCTCCCCCCTTCTTTTTCTTTGCTTATTCTTTCCTC
ATTCTTAGAATTAGGTTGCGGAGCTGGGTGGACCCTTTATCCCCCTTTGACATCTATTTT
AGCTCACTCAGATGCCTCAGTGGACTTAGCTATCTTTTCTCTTCATTTAGCTGGAATTTC
CTCAATTTTAGGGGGGGTAAACTTTATTTCTACCATTATAAATATACGAGATCCAACCGT
TGAATACAAAATTCTCCCTCTTTTTGTTTGAGCAACACTAGTGACTGTTGTTTTAATTCT
ATTAGCAATACCAGTGCTGGCTGGGGCTATTACAATACTTCTTACAGATCGGAACTTTAG
AACTTCTTTTTTCAATCCAGTTGGGGGGGGGGATCCTATCTTATTCCAACATTTATTT
>Dendrochernes_cyrneus|ZFMK-TIS-2568640|Rhine-P
AACTATATATTTAATTTTTGGGGTTTTAGCCGGGTTTATCGGAATATGCTATAGAATATT
AATTCGTTTTCAACTTGTTTATCCTACCGGTTTTCTAA---GAGAGCACTCTTATAATAT
TATCATTACTACACATGCATTAGTTATGATTTTTTTCATAGTGATACCTATAATAATTGG
GGGTTTCGGGAATTGATTGATCCCACTAATGATTGGTTCTCCTGATATAGCTTTCCCTCG
TATAAATAATATAAGTTTTTGACTTCTCCCTCCTTCTTTTTCTTTGCTTATTCTTTCCTC
ATTCTTAGAATTAGGTTGTGGGGCTGGGTGGACCCTTTATCCTCCTTTGACATCTATTTT
AGCTCACTCAGATGCCTCAGTGGACTTAGCTATCTTTTCTCTTCATTTAGCTGGAATTTC
CTCAATATTAGGGGGGGTAAACTTTATTTCTACCATTATAAATATACGAGACCCAACCGT
TGAATACAAAATTCTCCCTCTTTTTGTTTGAGCAACACTAGTGACTGTTGTTTTAATTCT
ATTAGCAATACCAGTGCTGGCTGGGGCTATTACAATACTTCTTACAGATCGGAACTTTAG
AACTTCTTTTTTCAATCCAGTTGGGGGGGGGGATCCTATCTTATTTCAACATTTATTT
>Dendrochernes_cyrneus|ZFMK-TIS-2568701|Rhine-P
AACTATATATTTAATTTTTGGGGTTTTAGCCGGGTTTATCGGAATATGCTATAGAATATT
AATTCGTTTTCAACTTGTTTATCCTACCGGTTTTCTAA---GAGAGCACTCTTATAATAT
TATCATTACTACACATGCATTAGTTATGATTTTTTTCATAGTGATACCTATAATAATTGG
GGGTTTCGGGAATTGATTGATCCCACTAATGATTGGTTCTCCTGATATAGCTTTCCCTCG
TATAAATAATATAAGTTTTTGACTTCTCCCTCCTTCTTTTTCTTTGCTTATTCTTTCCTC
ATTCTTAGAATTAGGTTGTGGGGCTGGGTGGACCCTTTATCCTCCTTTGACATCTATTTT
AGCTCACTCAGATGCCTCAGTGGACTTAGCTATCTTTTCTCTTCATTTAGCTGGAATTTC
CTCAATTTTAGGGGGGGTAAACTTTATTTCTACCATTATAAATATACGAGACCCAACCGT
TGAATACAAAATTCTCCCTCTTTTTGTTTGAGCAACACTAGTGACTGTTGTTTTAATTCT
ATTAGCAATACCAGTGCTGGCTGGGGCTATTACAATACTTCTTACAGATCGGAACTTTAG
AACTTCTTTTTTCAATCCAGTTGGGGGGGGGGATCCTATCTTATTTCAACATTTATTT
>Dendrochernes_cyrneus|ZFMK-TIS-2568702|Rhine-P
AACTATATATTTAATTTTTGGGGTTTTAGCCGGGTTTATCGGAATATGCTATAGAATATT
AATTCGTTTTCAACTTGTTTATCCTACCGGTTTTCTAA---GAGAGCACTCTTATAATAT
TATCATTACTACACATGCATTAGTTATGATTTTTTTCATAGTGATACCTATAATAATTGG
GGGTTTCGGGAATTGATTGATTCCACTAATGATTGGTTCTCCTGATATAGCTTTCCCTCG
TATAAATAATATAAGTTTTTGACTTCTACCTCCTTCTTTTTCTTTGCTTATTCTTTCCTC
ATTCTTAGAATTAGGTTGTGGGGCTGGGTGGACCCTTTATCCTCCCTTGACATCTATTTT
AGCTCACTCAGATGCCTCAGTGGACTTAGCTATCTTTTCTCTTCATTTAGCTGGAATTTC
CTCAATTTTAGGGGGGGTAAACTTTATTTCTACCATTATAAATATACGAGACCCAACCGT
TGAATACAAAATTCTCCCTCTTTTTGTTTGAGCAACACTAGTGACTGTTGTTTTAATTCT
ATTAGCAATACCAGTGCTGGCTGGGGCTATTACAATACTTCTTACAGATCGGAACTTTAG
AACTTCTTTTTTCAATCCAGTTGGGGGGGGGGATCCTATCTTATTTCAACATTTATTT
>Dendrochernes_cyrneus|ZFMK-TIS-2568734|Rhine-P
AACTATATATTTAATTTTTGGGGTTTTAGCCGGGTTTATCGGAATATGCTATAGAATATT
AATTCGTTTTCAACTTGTTTATCCTACCGGTTTTCTAA---GAGAGCACTCTTATAATAT
TATCATTACTACACATGCATTAGTTATGATTTTTTTCATAGTGATACCTATAATAATTGG
GGGTTTCGGGAATTGATTGATTCCACTAATGATTGGTTCTCCTGATATAGCTTTCCCTCG
TATAAATAATATAAGTTTTTGACTTCTCCCTCCTTCTTTTTCTTTGCTTATTCTTTCCTC
ATTCTTAGAATTAGGTTGTGGGGCTGGGTGGACCCTTTATCCTCCTTTGACATCTATTTT
AGCTCACTCAGATGCCTCAGTGGACTTAGCTATCTTTTCTCTTCATTTAGCTGGAATTTC
CTCAATTTTAGGGGGGGTAAACTTTATTTCTACCATTATAAATATACGAGACCCAACCGT
TGAATACAAAATTCTCCCTCTTTTTGTTTGAGCAACACTAGTGACTGTTGTTTTAATTCT
ATTAGCAATACCAGTGCTGGCTGGGGCTATTACAATACTTCTTACAGATCGGAACTTTAG
AACTTCTTTTTTCAACCCAGTTGGGGGGGGGGATCCTATCTTATTCCAACATTTATTT
>Dendrochernes_cyrneus|ZFMK-TIS-2568735|Rhine-P
AACTATATATTTAATTTTTGGGGTTTTAGCCGGGTTTATCGGAATATGCTATAGAATATT
AATTCGTTTTCAACTTGTTTATCCTACCGGTTTTCTAA---GAGAGCACTCTTATAATAT
TATCATTACTACACATGCATTAGTTATGATTTTTTTCATAGTGATACCTATAATAATTGG
GGGTTTCGGGAATTGATTGATCCCACTAATGATTGGTTCTCCTGATATAGCTTTCCCTCG
TATAAATAATATAAGTTTTTGACTTCTCCCTCCTTCTTTTTCTTTGCTTATTCTTTCCTC
ATTCTTAGAATTAGGTTGTGGGGCTGGGTGGACCCTTTATCCTCCTTTGACATCTATTTT
AGCTCACTCAGATGCCTCAGTGGACTTAGCTATCTTTTCTCTTCATTTAGCTGGAATTTC
CTCAATTTTAGGGGGGGTAAACTTTATTTCTACCATTATAAATATACGAGACCCAACCGT
TGAATACAAAATTCTCCCTCTTTTTGTTTGAGCAACACTAGTGACTGTTGTTTTAATTCT
ATTAGCAATACCAGTGCTGGCTGGGGCTATTACAATACTTCTTACAGATCGGAACTTTAG
AACTTCTTTTTTCAATCCAGTTGGGGGGGGGGATCCTATCTTATTTCAACATTTATTT
>Dendrochernes_cyrneus|ZFMK-TIS-2568740|Rhine-P
AACTATATATTTAATTTTTGGGGTTTTAGCCGGGTTTATCGGAATATGCTATAGAATATT
AATTCGTTTTCAACTTGTTTATCCTACCGGTTTTCTAA---GAGAGCACTCTTATAATAT
TATCATTACTACACATGCATTAGTTATGATTTTTTTCATAGTGATACCTATAATAATTGG
GGGTTTCGGGAATTGATTGATCCCACTAATGATTGGTTCTCCTGATATAGCTTTCCCTCG
TATAAATAATATAAGTTTTTGACTTCTCCCTCCTTCTTTTTCTTTGCTTATTCTTTCCTC
ATTCTTAGAATTAGGTTGTGGGGCTGGGTGGACCCTTTATCCTCCTTTGACATCTATTTT
AGCTCACTCAGATGCCTCAGTGGACTTAGCTATCTTTTCTCTTCATTTAGCTGGAATTTC
CTCAATTTTAGGGGGGGTAAACTTTATTTCTACCATTATAAATATACGAGACCCAACCGT
TGAATACAAAATTCTCCCTCTTTTTGTTTGAGCAACACTAGTGACTGTTGTTTTAATTCT
ATTAGCAATACCAGTGCTGGCTGGGGCTATTACAATACTTCTTACAGATCGGAACTTTAG
AACTTCTNNNNNNNNNNNNNNNNNNNNNNNNNNNNNNNNNNNNNNNNNNNNNNNNNNN
>Dendrochernes_cyrneus|ZFMK-TIS-2568747|Rhine-P
AACTATATATTTAATTTTTTGAATTTTAGCCGGGTTTGTCGGAATATGCTATAGAATATT
AATTCGTTTTCAACTTGTTTATCCTACTGGTTTTCTAA---GAGAGCACTCTTATAATAT
TATCATTACTACACACGCATTAGTTATGATTTTTTTCATAGTGATACCTATAATAATTGG
GGGTTTCGGTAATTGATTGATCCCACTAATGATTGGTTCTCCTGATATAGCTTTCCCTCG
TATAAATAATATAAGTTTTTGACTTCTCCCTCCTTCTTTTTCTTTGCTTATTCTTTCCTC
ATTCTTAGAATTAGGTTGCGGAGCTGGGTGGACCCTTTATCCCCCTTTAACATCTATTTT
AGCTCACTCAGATGCCTCAGTGGACTTAGCTATCTTTTCTCTTCATTTAGCTGGAATTTC
CTCAATTTTAGGGGGGGTAAACTTTATCTCTACCATTATAAATATACGAGATCCAACCGT
TGAATACAAAATTCTCCCTCTTTTTGTTTGAGCAACACTAGTGACTGTTGTTTTAATTTT
ATTAGCAATACCAGTACTGGCTGGGGCTATTACAATACTTCTTACAGATCGGAACTTTAG
AACTTCTTTTTTCAACCCAGTTGGGGGGGGGGATCCTATTTTATTCCAACATTTATTT
>Dendrochernes_cyrneus|ZFMK-TIS-2568748|Rhine-P
AACTATATATTTAATTTTTTGAGTTTTAGCCGGGTTTGTCGGAATATGCTATAGAATATT
AATTCGTTTTCAACTTGTTTATCCTACTGGTTTTCTAA---GAGAGCACTCTTATAATAT
TATCATTACTACACATGCATTAGTTATGATTTTTTTCATAGTGATACCTATAATAATTGG
GGGTTTCGGTAATTGATTGATCCCGCTAATGATTGGTTCTCCTGATATAGCTTTCCCTCG
TATAAATAATATAAGTTTTTGACTTCTCCCCCCTTCTTTTTCTTTGCTTATTCTTTCCTC
ATTCTTAGAATTAGGTTGCGGAGCTGGGTGGACCCTTTATCCCCCTTTGACATCTATTTT
AGCTCACTCAGATGCCTCAGTGGACTTAGCTATCTTTTCTCTTCATTTAGCTGGAATTTC
CTCAATTTTAGGGGGGGTAAACTTTATTTCTACCATTATAAATATACGAGATCCAACCGT
TGAATACAAAATTCTCCCTCTTTTTGTTTGAGCAACACTAGTGACTGTTGTTTTAATTCT
ATTAGCAATACCAGTGCTGGCTGGGGCTATTACAATACTTCTTACAGATCGGAACTTTAG
AACTTCTTTTTTCAATCCAGTTGGGGGGGGGGATCCTATCTTATTCCAACATTTATTT
>Dendrochernes_cyrneus|ZFMK-TIS-2568758|Rhine-P
AACTATATATTTAATTTTTGGGGTTTTAGCCGGGTTTGTCGGAATATGCTATAGAATATT
AATTCGTTTTCAACTTGTTTATCCTACTGGTTTTCTAA---GAGAGCACTCTTATAATAT
TATCATTACCACACACGCATTAGTTATGATTTTTTTCATAGTGATACCTATAATAATTGG
GGGTTTCGGGAATTGATTGATTCCACTAATGATTGGTTCTCCTGATATAGCTTTTCCTCG
TATAAATAATATAAGTTTTTGACTTCTCCCCCCTTCTTTTTCTTTGCTTATTCTTTCCTC
ATTCTTAGAATTAGGTTGCGGAGCTGGGTGGACCCTTTACCCTCCTTTGACATCTATTTT
AGCTCACTCGGATGCCTCAGTGGATTTAGCTATCTTTTCTCTTCATTTAGCTGGAATTTC
CTCAATTTTGGGGGGGGTAAACTTTATTTCTACCATTATAAATATACGAGACCCAACCGT
TGAATACAAAATTCTCCCTCTTTTTGTTTGAGCAACACTAGTGACTGTTGTTTTAATTCT
ATTAGCAATACCAGTGCTGGCTGGGGCTATTACTATACTTCTTACAGATCGAAACTTTAG
AACTTCTTTTTTCAATCCAGTGGGAGGGGGGGATCCTATCTTATTTCAACATTTATTT
>Dendrochernes_cyrneus|ZFMK-TIS-2568759|Rhine-P
AACTATATATTTAATTTTTTGAGTTTTAGCCGGGTTTGTCGGAATATGCTATAGAATATT
AATTCGTTTTCAACTTGTTTATCCTACTGGTTTTCTAA---GAGAGCACTCTTATAATAT
TATCATTACTACACATGCATTAGTTATGATTTTTTTCATAGTGATACCTATAATAATTGG
GGGTTTCGGTAATTGATTGATCCCACTAATGATTGGTTCTCCTGATATAGCTTTCCCTCG
TATAAATAATATAAGTTTTTGACTTCTCCCCCCTTCTTTTTCTTTGCTTATTCTTTCCTC
ATTCTTAGAATTAGGTTGCGGAGCTGGGTGGACCCTTTATCCCCCTTTGACATCTATTTT
AGCTCACTCAGATGCCTCAGTGGACTTAGCTATCTTTTCTCTTCATTTAGCTGGAATTTC
CTCAATTTTAGGGGGGGTAAACTTTATTTCTACCATTATAAATATACGAGATCCAACCGT
TGAATACAAAATTCTCCCTCTTTTTGTTTGAGCAACACTAGTGACTGTTGTTTTAATTCT
ATTAGCAATACCAGTGCTGGCTGGGGCTATTACAATACTTCTTACAGATCGGAACTTTAG
AACTTCTTTTTTCAATCCAGTTGGGGGGGGGGATCCTATCTTATTCCAACATTTATTT
>Dendrochernes_cyrneus|ZFMK-TIS-2568777|Rhine-P
AACTATATATTTAATTTTTGGAGTTTTAGCCGGGTTTGTCGGAATATGCTATAGAATATT
AATTCGTTTTCAACTTGTTTATCCTACTGGTTTTCTAA---GAGAGCACTCTTATAATAT
TATCATTACTACACATGCATTAGTTATGATTTTTTTCATAGTGATACCTATAATAATTGG
GGGTTTCGGTAATTGATTGATCCCACTAATGATTGGTTCTCCTGATATAGCTTTCCCTCG
TATAAATAATATAAGTTTTTGACTTCTCCCCCCTTCTTTTTCTTTGCTTATTCTTTCCTC
ATTCATAGAATTAGGTTGCGGAGCTGGGTGGACCCTTTATCCCCCTTTGACATCTATTTT
AGCTCACTCAGATGCCTCAGTGGACTTAGCTATCTTTTCTCTTCATTTAGCTGGAATTTC
CTCAATTTTAGGGGGGGTAAACTTTATTTCTACCATTATAAATATACGAGATCCAACCGT
TGAATACAAAATTCTCCCTCTTTTTGTTTGAGCAACACTAGTGACTGTTGTTTTAATTCT
ATTAGCAATACCAGTGCTGGCTGGGGCTATTACAATACTTCTTACAGATCGGAACTTTAG
AACTTCTTTTTTCAATCCAGTTGGGGGGGGGGATCCTATCTTATTCCAACATTTATTT
>Dendrochernes_cyrneus|ZFMK-TIS-2568778|Rhine-P
AACTATATATTTAATTTTTGTGGTTTTAGCCGGGTTTATCGGAATATGCTATAGAATATT
AATTCGTTTTCAACTTGTTTATCCTACCGGTTTTCTAA---GAGAGCACTCTTATAATAT
TATCATTACTACACATGCATTAGTTATGATTTTTTTCATAGTGATACCTATAATAATTGG
GGGTTTCGGGAATTGATTGATCCCACTAATGATTGGTTCTCCTGATATAGCTTTCCCTCG
TATAAATAATATAAGTTTTTGACTTCTCCCTCCTTCTTTTTCTTTGCTTATTCTTTCCTC
ATTCTTAGAATTAGGTTGTGGGGCTGGGTGGACCCTTTATCCTCCTTTGACATCTATTTT
AGCTCACTCAGATGCCTCAGTGGACTTAGCTATCTTTTCTCTTCATTTAGCTGGAATTTC
CTCAATTTTAGGGGGGGTAAACTTTATTTCTACCATTATAAATATACGAGACCCAACCGT
TGAATACAAAATTCTCCCTCTTTTTGTTTGAGCAACACTAGTGACTGTTGTTTTAATTCT
ATTAGCAATACCAGTGCTGGCTGGGGCTATTACAATACTTCTTACAGATCGGAACTTTAG
AACTTCTTTTTTCAATCCAGTTGGGGGGGGGGATCCTATCTTATTTCAACATTTATTT
>Dendrochernes_cyrneus|ZFMK-TIS-2568779|Rhine-P
AACTATATATTTAATTTTTGGAGTTTTAGCCGGGTTTGTCGGAATATGCTATAGAATATT
AATTCGTTTTCAACTTGTTTATCCTACTGGTTTTCTAA---GAGAGCACTCTTATAATAT
TATCATTACTACACATGCATTAGTTATGATTTTTTTCATAGTGATACCTATAATAATTGG
GGGTTTCGGTAATTGATTGATCCCACTAATGATTGGTTCTCCTGATATAGCTTTCCCTCG
TATAAATAATATAAGTTTTTGACTTCTCCCCCCTTCTTTTTCTTTGCTTATTCTTTCCTC
ATTCATAGAATTAGGTTGCGGAGCTGGGTGGACCCTTTATCCCCCTTTGACATCTATTTT
AGCTCACTCAGATGCCTCAGTGGACTTAGCTATCTTTTCTCTTCATTTAGCTGGAATTTC
CTCAATTTTAGGGGGGGTAAACTTTATTTCTACCATTATAAATATACGAGATCCAACCGT
TGAATACAAAATTCTCCCTCTTTTTGTTTGAGCAACACTAGTGACTGTTGTTTTAATTCT
ATTAGCAATACCAGTGCTGGCTGGGGCTATTACAATACTTCTTACAGATCGGAACTTTAG
AACTTCTTTTTTCAATCCAGTTGGGGGGGGGGATCCTATCTTATTCCAACATTTATTT
>Dinocheirus_panzeri|ZFMK-TIS-2553317|Meck-pomm
GACAATATATTTAATTTTTGGTTCAATAGCTGGGTTTATTGGTATATGTTATAGAATATT
AATTCGATTACAATTAATCTACCCTTCGGGGTTTATTT---CTGAACACTCGTATAATAT
TATTATTACAACCCATGCCTTACTAATAATTTTCTTTATAGTTATACCTATAATAATCGG
TGGGTTTGGGAACTGATTAATTCCTTTAATAATCGGATCCCCTGATATGGCTTTTCCTCG
AATAAATAATATAAGATTTTGACTTTTACCACCCTCATTTTCTTTAATCATTCTTTCTTC
ATTTATAGAATTAGGATGTGGGGCAGGGTGAACACTTTACCCTCCTTTAACCTCTATTTT
GGCACACCCAGATGCATCTGTAGATTTAGCTATTTTTTCCCTTCATCTAGCCGGAATTTC
ATCTATTTTAGGTGGGGTAAATTTTATTTCTACTGTGATAAATATACGAGATCCCTCAAT
TAACTATAAATCTTTATCTTTATTTGTATGAGCTTCATTAATTACAGTTGTACTAATTTT
ACTGGCAATACCCGTTTTAGCCGGAGCAATCACTATACTTTTAGTAGATCGAAATTTTAG
AACATCTTTTTTTAATCCTATGGGAGGAGGGGATCCTATTTTATTCCAACATTTATTT
>Dinocheirus_panzeri|ZFMK-TIS-2553318|Meck-pomm
GACAATATATTTTATTTTTGGTTCAATAGCTGGGTTTATTGGTATATGCTATAGAATATT
AATTCGATTACAATTAATCTACCCTTCGGGGTTTATTT---CTGAACACTCGTATAATAT
TATTATTACAACCCATGCCTTACTAATAATTTTCTTTATAGTTATACCTATAATAATCGG
TGGGTTTGGGAACTGATTAATTCCTTTAATAATCGGATCCCCTGATATGGCTTTTCCTCG
AATAAATAATATAAGATTCTGACTTTTACCACCCTCATTTTCTTTAATCATTCTTTCTTC
ATTTATAGAATTAGGGTGTGGGGCAGGATGAACACTTTACCCTCCTTTAACCTCTATTTT
GGCACACCCAGATGCATCTGTAGATTTAGCTATTTTTTCCCTTCATCTAGCCGGAATTTC
ATCTATTTTAGGTGGGGTAAATTTTATTTCTACTGTGATAAATATACGAGATCCCTCAAT
TAACTATAAATCTTTATCTTTATTTGTATGAGCTTCATTAATTACAGTTGTACTAATTTT
ACTGGCAATACCCGTTTTAGCCGGAGCAATCACTATACTTTTAGTAGATCGAAATTTTAG
AACATCTTTTTTTAATCCTATGGGAGGAGGGGATCCTATTTTATTCCAACATTTATTT
>Dinocheirus_panzeri|ZFMK-TIS-2568719|Rhine-P
AACAATATACTTAATTTTTTGGTCATTAGCCGGATTTATTGGGATATGTTATAGAATATT
AATTCGACTTCAATTAATTTATCCTTCAGGGTTTATCT---CTGAACACTCCTATAATAT
TATTATTACAACTCATGCTTTATTAATAATTTTTTTCATAGTGATACCAATAATAATTGG
GGGTTTTGGGAACTGATTAATTCCTCTAATAATTGGCTCGCCTGATATAGCTTTTCCTCG
TATAAATAATATAAGATTTTGACTTTTACCACCATCATTCTCTTTAATTATTCTCTCCTC
ATTTATAGAATTGGGGTGTGGGGCAGGATGGACTTTATACCCTCCTCTAACTTCTATTTT
AGCTCACCCAGATGCATCTGTAGATCTAGCAATTTTTTCCCTCCATCTAGCAGGAGTGTC
CTCTATCTTAGGGGGGGTGAATTTTATTTCCACTGTAATAAATATACGAGACTCCTCAAT
TAATTATAAATCTCTATCTTTATTTGTATGGGCTACCTTAATTACAGTTGTGTTAATTTT
ATTAGCAATACCTGTATTAGCCGGGGCAATTACCATACTCTTAGTAGATCGAAATTTTAG
AACGTCCTTTTTTAATCCTATAGGAGGGGGGGACCCAATTTTATTTCAACATTTATTT
>Dinocheirus_panzeri|ZFMK-TIS-2579794|Styria
GACAATATATTTAATTTTTGGTTCAATAGCTGGGTTTATTGGTATATGTTATAGAATATT
AATTCGATTACAATTAATCTACCCTTCGGGGTTTATTT---CTGAACACTCGTATAATAT
TATTATTACAACCCATGCCTTACTAATAATTTTCTTTATAGTTATACCTATAATAATCGG
TGGGTTTGGGAACTGATTAATTCCTTTAATAATCGGATCCCCTGATATGGCTTTTCCTCG
AATAAATAATATAAGATTCTGACTTTTACCACCCTCATTTTCTTTAATCATTCTTTCTTC
ATTTATAGAATTAGGGTGTGGGGCAGGATGAACACTTTACCCTCCTTTAACCTCTATTTT
GGCACACCCAGATGCATCTGTAGATTTAGCTATTTTTTCCCTTCATCTAGCCGGAATTTC
ATCTATTTTAGGTGGGGTAAATTTTATTTCTACTGTGATAAATATACGAGATCCCTCAAT
TAACTATAAATCTTTATCTTTATTTGTATGAGCTTCATTAATTACAGTTGTACTAATTTT
ACTGGCAATACCCGTTTTAGCCGGAGCAATCACTATACTTTTAGTAGATCGAAATTTTAG
TACATCTTTTTTTAATCCTATGGGAGGAGGGGATCCTATTTTATTCCAACATTTATTT
>Dinocheirus_panzeri|ZFMK-TIS-2579795|Styria
GACAATATATTTAATTTTTGGTTCAATAGCTGGGTTTATTGGTATATGTTATAGAATATT
AATTCGATTACAATTAATCTACCCTTCGGGGTTTATTT---CTGAACACTCGTATAATAT
TATTATTACAACCCATGCCTTACTAATAATTTTCTTTATAGTTATACCTATAATAATCGG
TGGGTTTGGGAACTGATTAATTCCTTTAATAATCGGATCCCCTGATATGGCTTTTCCTCG
AATAAATAATATAAGATTCTGACTTTTACCACCCTCATTTTCTTTAATCATTCTTTCTTC
ATTTATAGAATTAGGGTGTGGGGCAGGATGAACACTTTACCCTCCTTTAACCTCTATTTT
GGCACACCCAGATGCATCTGTAGATTTAGCTATTTTTTCCCTTCATCTAGCCGGAATTTC
ATCTATTTTAGGTGGGGTAAATTTTATTTCTACTGTGATAAATATACGAGATCCCTCAAT
TAACTATAAATCTTTATCTTTATTTGTATGAGCTTCATTAATTACAGTTGTACTAATTTT
ACTGGCAATACCCGTTTTAGCCGGAGCAATCACTATACTTTTAGTAGATCGAAATTTTAG
TACATCTTTTTTTAATCCTATGGGAGGAGGGGATCCTATTTTATTCCAACATTTATTT
>Dinocheirus_panzeri|ZFMK-TIS-2586550|Lower_Sax
GACAATATATTTAATTTTTGGTTCAATAGCTGGGTTTATTGGTATATGCTATAGAATATT
AATTCGATTACAATTAATCTACCCTTCGGGGTTTATTT---CTGAACACTCGTATAATAT
TATTATTACAACCCATGCCTTACTAATAATTTTCTTTATAGTTATACCTATAATAATCGG
TGGGTTTGGGAACTGATTAATTCCTTTAATAATCGGATCCCCTGATATGGCTTTTCCTCG
AATAAATAATATAAGATTCTGACTTTTACCACCCTCATTTTCTTTAATCATTCTTTCTTC
ATTTATAGAATTAGGGTGTGGGGCAGGATGAACACTTTACCCTCCTTTAACCTCTATTTT
GGCACACCCAGATGCATCTGTAGATTTAGCTATTTTTTCCCTTCATCTAGCCGGAATTTC
ATCTATTTTAGGTGGGGTAAATTTTATTTCTACTGTGATAAATATACGAGATCCCTCAAT
TAACTATAAATCTTTATCTTTATTTGTATGAGCTTCATTAATTACAGTTGTACTAATTTT
ACTGGCAATACCCGTTTTAGCCGGAGCAATCACTATACTTTTAGTAGATCGAAATTTTAG
AACATCTTTTTTTAATCCTATGGGAGGAGGGGATCCTATTTTATTCCAACATTTATTT
>Dinocheirus_panzeri|ZFMK-TIS-2586551|Lower_Sax
GACAATATATTTAATTTTTGGTTCAATAGCTGGGTTTATTGGTATATGCTATAGAATATT
AATTCGATTACAATTAATCTACCCTTCGGGGTTTATTT---CTGAACACTCGTATAATAT
TATTATTACAACCCATGCCTTACTAATAATTTTCTTTATAGTTATACCTATAATAATCGG
TGGGTTTGGGAACTGATTAATTCCTTTAATAATCGGATCCCCTGATATGGCTTTTCCTCG
AATAAATAATATAAGATTCTGACTTTTACCACCCTCATTTTCTTTAATCATTCTTTCTTC
ATTTATAGAATTAGGGTGTGGGGCAGGATGAACACTTTACCCTCCTTTAACCTCTATTTT
GGCACACCCAGATGCATCTGTAGATTTAGCTATTTTTTCCCTTCATCTAGCCGGAATTTC
ATCTATTTTAGGTGGGGTAAATTTTATTTCTACTGTGATAAATATACGAGATCCCTCAAT
TAACTATAAATCTTTATCTTTATTTGTATGAGCTTCATTAATTACAGTTGTACTAATTTT
ACTGGCAATACCCGTTTTAGCCGGAGCAATCACTATACTTTTAGTAGATCGAAATTTTAG
AACATCTTTTTTTAATCCTATGGGAGGAGGGGATCCTATTTTATTCCAACATTTATTT
>Dinocheirus_panzeri|ZFMK-TIS-2586573|Brandenb
AACAATATACTTAATTTTTGGGTCATTAGCCGGATTTATTGGGATATGTTATAGAATATT
AATTCGACTTCAATTAATTTATCCTTCAGGGTTTATCT---CTGAACACTCCTATAATAT
TATTATTACAACTCATGCTTTATTAATAATTTTTTTCATAGTGATACCAATAATAATTGG
GGGTTTTGGGAACTGATTAATTCCTCTAATAATTGGCTCGCCTGATATAGCTTTTCCTCG
TATAAATAATATAAGATTTTGACTTTTACCACCATCATTCTCTTTAATTATTCTCTCCTC
ATTTATAGAATTGGGGTGTGGGGCAGGATGGACTTTATACCCTCCTCTAACTTCTATTTT
AGCTCACCCAGATGCATCTGTAGATCTAGCAATTTTTTCCCTCCATCTAGCAGGAGTGTC
CTCTATCTTAGGGGGGGTGAATTTTATTTCCACTGTAATAAATATACGAGACTCCTCAAT
TAATTATAAATCTCTATCTTTATTTGTATGGGCTACCTTAATTACAGTTGTGTTAATTTT
ATTAGCAATACCTGTATTAGCCGGGGCAATTACCATACTCTTAGTAGATCGAAATTTTAG
AACGTCCTTTTTTAATCCTATAGGAGGGGGGGACCCAATTTTATTTCAACATTTATTT
>Dinocheirus_panzeri|ZFMK-TIS-2586574|Brandenb
AACAATATACTTAATTTTTGGGTCATTAGCCGGATTTATTGGGATATGTTATAGAATATT
AATTCGACTTCAATTAATTTATCCTTCAGGGTTTATCT---CTGAACACTCCTATAATAT
TATTATTACAACTCATGCTTTATTAATAATTTTTTTCATAGTGATACCAATAATAATTGG
GGGTTTTGGGAACTGATTAATTCCTCTAATAATTGGCTCGCCTGATATAGCTTTTCCTCG
TATAAATAATATAAGATTTTGACTTTTACCACCATCATTCTCTTTAATTATTCTCTCCTC
ATTTATAGAATTGGGGTGTGGGGCAGGATGGACTTTATACCCTCCTCTAACTTCTATTTT
AGCTCACCCAGATGCATCTGTAGATCTAGCAATTTTTTCCCTCCATCTAGCAGGAGTGTC
CTCTATCTTAGGGGGGGTGAATTTTATTTCCACTGTAATAAATATACGAGACTCCTCAAT
TAATTATAAATCTCTATCTTTATTTGTATGGGCTACCTTAATTACAGTTGTGTTAATTTT
ATTAGCAATACCTGTATTAGCCGGGGCAATTACCATACTCTTAGTAGATCGAAATTTTAG
AACGTCCTTTTTTAATCCTATAGGAGGGGGGGACCCAATTTTATTTCAACATTTATTT
>Dinocheirus_panzeri|ZFMK-TIS-2586607|Meck-pomm
GACAATATATTTAATTTTTGGTTCAATAGCTGGGTTTATTGGTATATGTTATAGAATATT
AATTCGATTACAATTAATCTACCCTTCGGGGTTTATTT---CTGAACACTCGTATAATAT
TATTATTACAACCCATGCCTTACTAATAATTTTCTTTATAGTTATACCTATAATAATCGG
TGGGTTTGGGAACTGATTAATTCCTTTAATAATCGGATCCCCTGATATGGCTTTTCCTCG
AATAAATAATATAAGATTCTGACTTTTACCACCCTCATTTTCTTTAATCATTCTTTCTTC
ATTTATAGAATTAGGATGTGGGGCAGGGTGAACACTTTACCCTCCTTTAACCTCTATTTT
GGCACACCCAGATGCATCTGTAGATTTAGCTATTTTTTCCCTTCATCTAGCCGGAATTTC
ATCTATTTTAGGTGGGGTAAATTTTATTTCTACTGTGATAAATATACGAGATCCCTCAAT
TAACTATAAATCTTTATCTTTATTTGTATGAGCTTCATTAATTACAGTTGTACTAATTTT
ACTGGCAATACCCGTTTTAGCCGGAGCAATCACTATACTTTTAGTAGATCGAAATTTTAG
AACATCTTTTTTTAATCCTATGGGAGGAGGGGATCCTATTTTATTCCAACATTTATTT
>Dinocheirus_panzeri|ZFMK-TIS-2586617|Hesse
AACAATATACTTAATTTTTGGGTCATTAGCCGGATTTATTGGGATATGTTATAGAATATT
AATTCGACTTCAATTAATTTATCCTTCAGGGTTTATCT---CTGAACACTCCTATAATAT
TATTATTACAACTCATGCTTTATTAATAATTTTTTTCATAGTGATACCAATAATAATTGG
GGGTTTTGGGAACTGATTAATTCCTCTAATAATTGGCTCGCCTGATATAGCTTTTCCTCG
TATAAATAATATAAGATTTTGACTTTTACCACCATCATTCTCTTTAATTATTCTCTCCTC
ATTTATAGAATTGGGGTGTGGGGCAGGATGGACTTTATACCCTCCTCTAACTTCTATTTT
AGCTCACCCAGATGCATCTGTAGATCTAGCAATTTTTTCCCTCCATCTAGCAGGAGTGTC
CTCTATCTTAGGGGGGGTGAATTTTATTTCCACTGTAATAAATATACGAGACTCCTCAAT
TAATTATAAATCTCTATCTTTATTTGTATGGGCTACCTTAATTACAGTTGTGTTAATTTT
ATTAGCAATACCTGTATTAGCCGGGGCAATTACCATACTCTTAGTAGATCGAAATTTTAG
AACGTCCTTTTTTAATCCTATAGGAGGGGGGGACCCAATTTTATTTCAACATTTATTT
>Dinocheirus_panzeri|ZFMK-TIS-2586618|Hesse
AACAATATACTTAATTTTTGGGTCATTAGCCGGATTTATTGGGATATGTTATAGAATATT
AATTCGACTTCAATTAATTTATCCTTCAGGGTTTATCT---CTGAACACTCCTATAATAT
TATTATTACAACTCATGCTTTATTAATAATTTTTTTCATAGTGATACCAATAATAATTGG
GGGTTTTGGGAACTGATTAATTCCTCTAATAATTGGCTCGCCTGATATAGCTTTTCCTCG
TATAAATAATATAAGATTTTGACTTTTACCACCATCATTCTCTTTAATTATTCTCTCCTC
ATTTATAGAATTGGGGTGTGGGGCAGGATGGACTTTATACCCTCCTCTAACTTCTATTTT
AGCTCACCCAGATGCATCTGTAGATCTAGCAATTTTTTCCCTCCATCTAGCAGGAGTGTC
CTCTATCTTAGGGGGGGTGAATTTTATTTCCACTGTAATAAATATACGAGACTCCTCAAT
TAATTATAAATCTCTATCTTTATTTGTATGGGCTACCTTAATTACAGTTGTGTTAATTTT
ATTAGCAATACCTGTATTAGCCGGGGCAATTACCATACTCTTAGTAGATCGAAATTTTAG
AACGTCCTTTTTTAATCCTATAGGAGGGGGGGACCCAATTTTATTTCAACATTTATTT
>Dinocheirus_panzeri|ZFMK-TIS-2586619|Hesse
GACAATATATTTAATTTTTGGTTCAATAGCTGGGTTTATTGGTATATGTTATAGAATATT
AATTCGATTACAATTAATCTACCCTTCGGGGTTTATTT---CTGAACACTCGTATAATAT
TATTATTACAACCCATGCCTTACTAATAATTTTCTTTATAGTTATACCTATAATAATCGG
TGGGTTTGGGAACTGATTAATTCCTTTAATAATCGGATCCCCTGATATGGCTTTTCCTCG
AATAAATAATATAAGATTCTGACTTTTACCACCCTCATTTTCTTTAATCATTCTTTCTTC
ATTTATAGAATTAGGGTGTGGGGCAGGATGAACACTTTACCCTCCTTTATCCTCTATTTT
GGCACACCCAGATGCATCTGTAGATTTAGCTATTTTTTCCCTTCATCTAGCCGGAATTTC
ATCTATTTTAGGTGGGGTAAATTTTATTTCTACTGTGATAAATATACGAGATCCCTCAAT
TAACTATAAATCTTTATCTTTATTTGTATGAGCTTCATTAATTACAGTTGTACTAATTTT
ACTGGCAATACCCGTTTTAGCCGGAGCAATCACTATACTTTTAGTAGATCGAAATTTTAG
AACATCTTTTTTTAATCCTATGGGAGGAGGGGATCCTATTTTATTCCAACATTTATTT
>Dinocheirus_panzeri|ZFMK-TIS-2627371|Hesse
AACAATATACTTAATTTTTGGGTCATTAGCCGGATTTATTGGGATATGTTATAGAATATT
AATTCGACTTCAATTAATTTATCCTTCAGGGTTTATCT---CTGAACACTCCTATAATAT
TATTATTACAACTCATGCTTTATTAATAATTTTTTTCATAGTGATACCAATAATAATTGG
GGGTTTTGGGAACTGATTAATTCCTCTAATAATTGGCTCGCCTGATATAGCTTTTCCTCG
TATAAATAATATAAGATTTTGACTTTTACCACCATCATTCTCTTTAATTATTCTCTCCTC
ATTTATAGAATTGGGGTGTGGGGCAGGGTGGACTTTATACCCTCCTCTAACTTCTATTTT
AGCTCACCCAGATGCATCTGTAGATCTAGCAATTTTTTCCCTCCATCTAGCAGGAGTGTC
CTCTATCTTAGGGGGGGTGAATTTTATTTCCACTGTAATAAATATACGAGACTCCTCAAT
TAATTATAAATCTCTATCTTTATTTGTATGGGCTACCTTAATTACAGTTGTGTTAATTTT
ATTAGCAATACCTGTATTAGCCGGGGCAATTACCATACTCTTAGTAGATCGAAATTTTAG
AACGTCCTTTTTTAATCCTATAGGAGGGGGGGACCCAATTTTATTTCAACATTTATTT
>Lamprochernes_chyzeri|GBOL19839|Bavaria
TACATTATATTTAATTTTAGGGGGTTTGTCAGGTTTTATTGGAATGTGTTATAGTATGTT
AATTCGAATACAGTTATTCATCCCTGGGGGATGTATAT---CTGATATGTCTTATAACAT
TATTATTACTACTCATGCTTTAATTATAATTTTTTTTATAGTTATGCCAATAATAATTGG
TGGGTTTGGAAATTGACTTCTTCCGTTAATGATTGGTTCCCCGGATATAGCATTTCCCCG
GATAAATAATTTAAGATTTTGACTTCTTCCTCCTTCATTATCAATGTTAATCTTGTCTTC
TTCTTTAGAGATGGGTTGTGGTGCTGGTTGAACAATTTACCCCCCTCTAACTTCTTTATT
TGCTCACCCCGGCAGATCAGTTGACATTGTTATTTTTTCTCTTCATTTAGCTGGAATTTC
TTCAATTTTAGGGGGGGTTAATTTTATTACAACAGTAATAAATATACGAGATGCTTCTGT
AAGATATAAGACTATACCTTTATTTGTGTGATCTGTTCTTATTACTGTAATTTTGATTTT
ATTAGCAATACCTGTATTAGCAGGGGCTATTACAATATTATTAACTGACCGAAATTTTAG
AACTTCATTTTTTGACCCTAGAGGAGGTGGAGACCCTATTTTATTTCAACATTTATTT
>Lamprochernes_chyzeri|ZFMK-TIS-2568633|Saxony
TACATTATATTTAATTTTAGGGGGTTTGTCAGGTTTTATTGGAATGTGTTATAGTATGTT
AATTCGAATACAGTTATTCATCCCTGGGGGATGTATGT---CTGATATGTCTTATAACAT
TATTATTACTACTCATGCTTTAATTATAATTTTTTTTATAGTTATGCCAATAATAATTGG
TGGGTTTGGAAATTGACTTCTTCCGTTAATGATTGGTTCCCCGGATATAGCATTTCCCCG
GATAAATAATTTAAGATTTTGACTTCTTCCTCCTTCATTATCAATGTTAATCTTGTCTTC
TTCTTTAGAGATGGGTTGTGGTGCTGGTTGAACAATTTACCCCCCTCTAACTTCTTTATT
TGCTCACCCCGGCAGATCAGTTGACATTGTTATTTTTTCTCTTCATTTAGCTGGAATTTC
TTCAATTTTAGGGGGGGTTAATTTTATTACAACAGTAATAAATATACGAGATGCTTCTGT
AAGATATAAGACTATACCTTTATTTGTGTGATCTGTTCTTATTACTGTAATTTTGATTTT
ATTAGCAATACCTGTATTAGCAGGGGCTATTACAATATTATTAACTGACCGAAATTTTAG
AACTTCATTTTTTGACCCTAGAGGAGGTGGAGACCCTATTTTATTTCAACATTTATTT
>Lamprochernes_chyzeri|ZFMK-TIS-2568650|Rhine-P
TACATTATATTTAATTTTAGGGGGTTTGTCAGGTTTTATTGGAATGTGTTATAGTATGTT
AATTCGAATACAATTATTCATCCCTGGGGGATGTATGT---CTGATATGTCTTATAACAT
TATTATTACTACTCATGCTTTAATTATAATTTTTTTTATAGTTATGCCAATAATAATTGG
TGGGTTTGGAAATTGACTTCTTCCGTTAATGATTGGTTCCCCGGATATAGCATTTCCTCG
GATAAATAATTTAAGATTTTGACTTCTTCCTCCTTCATTATCAATGTTAATCTTGTCTTC
TTCTTTAGAGATGGGTTGTGGTGCTGGTTGAACAATTTACCCCCCTCTAACTTCTTTATT
TGCTCACCCCGGCAGATCAGTTGACATTGTTATTTTTTCTCTTCATTTAGCTGGAATTTC
TTCAATTTTAGGGGGGGTTAATTTTATTACAACAGTAATAAATATACGAGATGCTTCTGT
AAGATATAAGACTATACCTTTATTTGTGTGATCTGTTTTTATTACTGTAATTTTGATTTT
ATTAGCAATACCTGTATTAGCAGGGGCTATTACAATATTATTAACTGACCGAAATTTTAG
AACTTCATTTTTTGACCCTAGAGGAGGTGGAGACCCTATTTTATTTCAACATTTATTT
>Lamprochernes_chyzeri|ZFMK-TIS-2568675|Sax-Anhalt
TACATTATATTTAATTTTAGGGGGTTTGTCAGGTTTTATTGGAATGTGTTATAGTATGTT
AATTCGAATACAATTATTCATCCCTGGGGGATGTATGT---CTGATATGTCTTATAACAT
TATTATTACTACTCATGCTTTAATTATAATTTTTTTTATAGTTATGCCAATAATAATTGG
TGGGTTTGGAAATTGACTTCTTCCGTTAATGATTGGTTCCCCGGATATAGCATTTCCTCG
GATAAATAATTTAAGATTTTGACTTCTTCCTCCTTCATTATCAATGTTAATCTTGTCTTC
TTCTTTAGAGATGGGTTGTGGTGCTGGTTGAACAATTTACCCCCCTCTAACTTCTTTATT
TGCTCACCCCGGCAGATCAGTTGACATTGTTATTTTTTCTCTTCATTTAGCTGGAATTTC
TTCAATTTTAGGGGGGGTTAATTTTATTACAACAGTAATAAATATACGAGATGCTTCTGT
AAGATATAAGACTATACCTTTATTTGTGTGATCTGTTTTTATTACTGTAATTTTGATTTT
ATTAGCAATACCTGTATTAGCAGGGGCTATTACAATATTATTAACTGACCGAAATTTTAG
AACTTCATTTTTTGACCCTAGAGGAGGTGGAGACCCTATTTTATTTCAACATTTATTT
>Lamprochernes_chyzeri|ZFMK-TIS-2568676|Sax-Anhalt
TACATTATATTTAATTTTAGGGGGTTTGTCAGGTTTTATTGGAATGTGTTATAGTATGTT
AATTCGAATACAATTATTCATCCCTGGGGGATGTATGT---CTGATATGTCTTATAACAT
TATTATTACTACTCATGCTTTAATTATAATTTTTTTTATAGTTATACCAATAATAATTGG
TGGATTTGGAAATTGACTTCTTCCGTTAATGATTGGTTCCCCGGATATAGCATTTCCTCG
GATAAATAATTTAAGATTTTGACTTCTTCCTCCTTCATTATCAATGTTAATCTTGTCTTC
TTCTTTAGAGATGGGTTGTGGTGCTGGTTGAACAATTTACCCCCCTCTAACTTCTTTATT
TGCTCACCCCGGCAGATCAGTTGACATTGTTATTTTTTCTCTTCATTTAGCTGGAATTTC
TTCAATTTTAGGGGGGGTTAATTTTATTACAACAGTAATAAATATACGAGATGCTTCTGT
AAGATATAAGACTATACCTTTATTTGTGTGATCTGTTTTTATTACTGTAATTTTGATTTT
ATTAGCAATACCTGTATTAGCAGGGGCTATTACAATATTATTAACTGACCGAAATTTTAG
AACTTCATTTTTTGACCCTAGAGGAGGTGGAGACCCTATTTTATTTCAACATTTATTT
>Lamprochernes_chyzeri|ZFMK-TIS-2568718|Rhine-P
TACATTATATTTAATTTTAGGGGGTTTGTCAGGTTTTATTGGAATGTGTTATAGTATGTT
AATTCGAATACAGTTATTCATCCCTGGGGGATGTATGT---CTGATATGTCTTATAACAT
TATTATTACTACTCATGCTTTAATTATAATTTTTTTTATAGTTATGCCAATAATAATTGG
TGGGTTTGGAAATTGACTTCTTCCGTTAATGATTGGTTCCCCGGATATAGCATTTCCCCG
GATAAATAATTTAAGATTTTGACTTCTTCCTCCTTCATTATCAATGTTAATCTTGTCTTC
TTCTTTAGAGATGGGTTGTGGTGCTGGTTGAACAATTTACCCCCCTCTAACTTCTTTATT
TGCTCACCCCGGCAGATCAGTTGACATTGTTATTTTTTCTCTTCATTTAGCTGGAATTTC
TTCAATTTTAGGGGGGGTTAATTTTATTACAACAGTAATAAATATACGAGATGCTTCTGT
AAGATATAAGACTATACCTTTATTTGTGTGATCTGTTCTTATTACTGTAATTTTGATTTT
ATTAGCAATACCTGTATTAGCAGGGGCTATTACAATATTATTAACTGACCGAAATTTTAG
AACTTCATTTTTTGACCCTAGAGGAGGTGGAGACCCTATTTTATTTCAACATTTATTT
>Lamprochernes_chyzeri|ZFMK-TIS-2568722|Rhine-P
TACATTATATTTAATTTTAGGGGGTTTTTCAGGTTTTATTGGGATGTGTTATAGTATGTT
AATTCGAATACAATTATTCATCCCTGGGGGATGTATGT---CTGATATGTCTTATAACAT
TATTATTACTACTCATGCTTTAATTATAATTTTTTTTATAGTTATGCCAATAATAATTGG
TGGGTTTGGAAATTGACTTCTTCCGTTAATGATTGGTTCCCCGGATATAGCATTTCCTCG
GATAAATAATTTAAGATTTTGACTTCTTCCTCCTTCATTATCAATGTTAATCTTGTCTTC
TTCTTTAGAGATGGGTTGTGGTGCTGGTTGAACAATTTACCCCCCTCTAACTTCTTTATT
TGCTCACCCCGGCAGATCAGTTGACATTGTTATTTTTTCTCTTCATTTAGCTGGAATTTC
TTCAATTTTAGGGGGGGTTAATTTTATTACAACAGTAATAAATATACGAGATGCTTCTGT
AAGATATAAGACTATACCTTTATTTGTGTGATCTGTTTTTATTACTGTAATTTTGATTTT
ATTAGCAATACCTGTATTAGCAGGGGCTATTACAATATTATTAACTGACCGAAATTTTAG
AACTTCATTTTTTGACCCTAGAGGAGGTGGAGACCCTATTTTATTTCAACATTTATTT
>Lamprochernes_chyzeri|ZFMK-TIS-2607698|NRhine-W
TACATTATATTTAATTTTAGGGGGTTTTTCAGGTTTTATTGGGATGTGTTATAGTATGTT
AATTCGAATACAATTATTCATCCCTGGGGGATGTATGT---CTGATATGTCTTATAACAT
TATTATTACTACTCATGCTTTAATTATAATTTTTTTTATAGTTATGCCAATAATAATTGG
TGGGTTTGGAAATTGACTTCTTCCGTTAATGATTGGTTCCCCGGATATAGCATTTCCTCG
GATAAATAATTTAAGATTTTGACTTCTTCCTCCTTCATTATCAATGTTAATCTTGTCTTC
TTCTTTAGAGATGGGTTGTGGTGCTGGTTGAACAATTTACCCCCCTCTAACTTCTTTATT
TGCTCACCCCGGCAGATCAGTTGACATTGTTATTTTTTCTCTTCATTTAGCTGGAATTTC
TTCAATTTTAGGGGGGGTTAATTTTATTACAACAGTAATAAATATACGAGATGCTTCTGT
AAGATATAAGACTATACCTTTATTTGTGTGATCTGTTTTTATTACTGTAATTTTGATTTT
ATTAGCAATACCTGTATTAGCAGGGGCTATTACAATATTATTAACTGACCGAAATTTTAG
AACTTCATTTTTTGACCCTAGAGGAGGTGGAGACCCTATTTTATTTCAACATTTATTT
>Lamprochernes_chyzeri|ZFMK-TIS-2627374|Bavaria
TACGTTATATTTAATTTTAGGGGGTTAGTCAGGTTTTATTGGAATGTGTTATAGTATGTT
AATTCGAATACAATTATTCATCCCTGGGGGATGTATGT---CTGATATGTCTTATAACAT
TATTATTACTACTCATGCTTTAATTATAATTTTTTTTATAGTTATGCCAATAATAATTGG
TGGGTTTGGAAATTGACTTCTTCCGTTAATGATTGGTTCCCCGGATATAGCATTTCCTCG
GATAAATAATTTAAGATTTTGACTTCTTCCTCCTTCATTATCAATGTTAATCTTGTCTTC
TTCTTTAGAGATGGGTTGTGGTGCTGGTTGAACAATTTACCCCCCTCTAACTTCTTTATT
TGCTCACCCCGGCAGATCAGTTGACATTGTTATTTTTTCTCTTCATTTAGCTGGAATTTC
TTCAATTTTAGGGGGGGTTAATTTTATTACAACAGTAATAAATATACGAGATGCTTCTGT
AAGATATAAGACTATACCTTTATTTGTGTGATCTGTTTTTATTACTGTAATTTTGATTTT
ATTAGCAATACCTGTATTAGCAGGGGCTATTACAATATTATTAACTGACCGAAATTTTAG
AACTTCATTTTTTGACCCTAGAGGAGGTGGAGACCCTATTTTATTTCAACATTTATTT
>Lamprochernes_nodosus|BIOUG16998-H05|Rhine-P
NNNNNNNNNNNNNNNNNNNNNNNNNNNNNNNNNNNNNNNNNNNNNNNNNNNNAGAATATT
AATTCGTTTGCAGTTATTTACTCCTGGTGGGTGTATCT---CGGATACTTCGTATAATAT
TATTATTACAACTCATGCATTGATTATAATTTTCTTTATAGTGATACCGATGATAATCGG
TGGTTTTGGTAATTGACTTGTGCCATTAATAATTGGAGCTCCAGATATGGCATTTCCACG
AATAAATAATTTAAGTTTTTGATTATTACCTCCTTCATTATCTATGTTAGTTTTATCTTC
TTCTTTAGAGATAGGTTGTGGGGCAGGGTGAACAATCTACCCTCCTCTAACTTCGTTATT
TGCTCATCCTGGAAGAGCTGTGGACATTGTAATTTTTTCTCTACATTTGGCCGGAGTATC
TTCAATTTTAGGAGGGATTAATTTTATTACTACAGTAATAAATATACGGGATAGATCAAT
TTCATATAAGACTATACCTTTATTTGTGTGATCTGTACTAATTACTGTAATTTTAATTTT
ATTAGCTATGCCAGTGTTAGCTGGGGCAATTACTATACTTTTGACAGATCGAAACTTTAG
AACTTCATTTTTTGATCCAAGAGGAGGTGGTGATCCTATTTTATTTCAACATTTGTTT
>Lamprochernes_nodosus|GBOL19960|Bavaria
TACTCTTTATTTAATTTTAGGTGCAATTTCAGGTTTCATTGGAATATGTTATAGAATATT
AATTCGTTTGCAGTTATTTACTCCTGGTGGGTGTATCT---CGGATACTTCGTATAATAT
TATTATTACAACTCATGCATTGATTATAATTTTCTTTATAGTGATACCGATGATAATCGG
TGGTTTTGGTAATTGACTTGTGCCATTAATAATTGGAGCTCCAGATATGGCATTTCCACG
AATAAATAATTTAAGTTTTTGATTATTACCTCCTTCATTATCTATGTTAGTTTTATCTTC
TTCTTTAGAGATAGGTTGTGGGGCAGGGTGAACAATCTACCCTCCTCTAACTTCGTTATT
TGCTCATCCTGGAAGAGCTGTGGACATTGTAATTTTTTCTCTACATTTGGCCGGAGTATC
TTCAATTTTAGGAGGGATTAATTTTATTACTACAGTAATAAATATACGGGATAGATCAAT
CTCATATAAGACTATACCTTTATTTGTGTGATCTGTACTAATTACTGTAATTTTAATTTT
ATTAGCTATGCCAGTGTTAGCTGGGGCAATTACTATACTTTTGACAGATCGAAACTTTAG
AACTTCGTTTTTTGATCCAAGAGGAGGNNNNNNNNNNNNNNNNNNNNNNNNNNNNNNN
>Lamprochernes_nodosus|ZSM-BC-27399-D11|Bavaria
TACTCTTTATTTAATTTTAGGTGCAATTTCAGGTTTCATTGGAATATGTTATAGAATATT
AATTCGTTTGCAGTTATTTACTCCTGGTGGGTGTATCT---CGGATACTTCGTATAATAT
TATTATTACAACTCATGCATTGATTATAATTTTCTTTATAGTGATACCGATGATAATCGG
TGGTTTTGGTAATTGACTTGTGCCATTAATAATTGGAGCTCCAGATATGGCATTTCCACG
AATAAATAATTTAAGTTTTTGATTATTACCTCCTTCATTATCTATGTTAGTTTTATCTTC
TTCTTTAGAGATAGGTTGTGGGGCAGGGTGAACAATCTACCCTCCTCTAACTTCGTTATT
TGCTCATCCTGGAAGAGCTGTGGACATTGTAATTTTTTCTCTACATTTGGCCGGAGTATC
TTCAATTTTAGGAGGGATTAATTTTATTACTACAGTAATAAATATACGGGATAGATCAAT
CTCATATAAGACTATACCTTTATTTGTGTGATCTGTACTAATTACTGTAATTTTAATTTT
ATTAGCTATGCCAGTGTTAGCTGGGGCAATTACTATACTTTTGACAGATCGAAACTTTAG
AACTTCATTTTTTGATCCAAGAGGAGGTGGTGATCCTATTTTATTTCAACATTTATTT
>Lamprochernes_savignyi|ZFMK-TIS-2568746|Hesse
AACATTATATTTAATTTTAGGAGGTCTTTCAGGTTTTATTGGTATATGTTATAGAATATT
AATTCGTATACAATTATTTATTCCAGGTGGTTGTGTTT---CTGATATATCTTATAATAT
TATTATTACTACTCATGCTTTAATTATAATTTTTTTTATGGTTATACCAATAATAATTGG
AGGTTTTGGTAATTGATTAATTCCATTAATAATTGGAGCTCCTGATATAGCTTTTCCTCG
TATGAATAATTTAAGATTTTGATTACTACCCCCTTCTTTATCTATGTTAATTCTATCTTC
TTCGCTTGAAATAGGCTGTGGTGCAGGTTGAACAATCTACCCTCCATTAACTGCTTTAAT
AGCACACCCAGGTAGTGCGGTTGATATTGTAATTTTTTCTTTACATTTGGCTGGAGTTTC
GTCCATTTTAGGTGGGATTAATTTTATTACGACTGTAATAAACATACGAGATGCATCAGT
CACCTATAAAACTATGCCTTTGTTTGTGTGGTCTGCATTTGTTACTGTTATTTTAATTCT
TCTGGCTATACCAGTGTTAGCTGGAGCTATTACTATATTATTAACAGACCGAAATTTTAG
AACATCATTTTTTGACCCAAGAGGTGGGGGAGACCCAATTTTATTTCAACATTTATTT
>Larca_lata|ZFMK-TIS-2568615|Meck-pomm
AACTCTATATATTATTTTTTTGATCTATGCTGGAGTAATTGGAATAGGATACAGAATAAT
CATCCGAAGCCAGATATTAAGCTCTGGTGGACTGATCT---CTGAACACTCATACAATGT
AGTAATTACAACTCATGCATTTATTATAATTTTCTTTATAGTTATGCCTTTGATAATTGG
TGGGTTTGGAAATTGATTAACTCCTTTGATAATTGGTGCGCCAGATATAGCATTTCCTCG
AATAAACAATTTAAGATTTTGGCTTCTTCCACCGTCTTTTTCATTGTTAATTCTTTCTTC
ACATATAGAAATAGGATGTGGAACTGGATGAACTATTTATCCTCCCCTTGCAGGAATTTT
AGCTCACCCCTCAAAAGCTATAGACATAGTAATTTTTTCTTTACATTTAGCGGGTATTTC
TTCTATTTTAGGTGCAGTAAATTTTATTTCAACAATTTTTAATATGCGAGGGGCGGAGAT
TTCCTTTAAATTTTTACCTTTATTTGTGTGATCGATTTTAATTACCACAATTTTAGTATT
ACTTGCTATGCCAGTTCTTGCTGGGGCTATTACAATACTTCTTACTGACCGGAATTTTAA
TACATCCTTTTTTTCTCCATTAGGGGGAGGAGACCCAATTTTATTTCAACATTTATTT
>Microbisium_brevifemoratum|ZSM-BC-27399-C03|Bavaria
AACTTTATATTTAATTTTTGGTGTATGATCAGGGATTATAGGTATAAGCTTGAGAATAAT
TATTCGGTTGCAAATAATAATACCTGGAATATTAATCT---CGGATCATAATTATAATGT
TGTGGTAACCACACATGCCTTTATTATAATTTTTTTTATAATTATACCAATAATGATTGG
TGGGTTTGGAAACTGATTAGTTCCTTTAATAATTGGTTCACCTGATATAGCATTTCCTCG
AATAAATAATTTGAGATTCTGACTACTTCCCCCATCATTAAGTTTGTTAATTTTATCCTC
TACCCTTGAAATAGGGTCTGGAACAGGATGGACTATTTATCCCCCTCTTGCTAGTAATAT
ATTTCACCCTGGAAAATCCATAGATTTATTAATTTTTTCTTTACATTTAGCAGGGGTATC
TTCAATTTTAGGAGCTGTAAATTTTATTTCAACTATTATAAATATACGAATGCCTGCTAT
AAAATTGAAGATAATACCTTTATTTGTTTGATCAATTTTCTTTACAACAATTTTACTTCT
CTTAGCAATTCCTGTATTAGCTGGAGCTATTACTATATTACTAACTGATCGAAATTTTAA
TACTTCATTTTTTGTGCCAGCAGGTGGAGGTGACCCTATTTTATTTCAACATTTATTT
>Microbisium_brevifemoratum|ZSM-BC-27399-D09|Bavaria
AACTTTATATTTAATTTTTGGTGTATGATCAGGAATTATAGGTATAAGCTTGAGAATAAT
TATTCGGTTGCAAATAATAATACCTGGAATATTAATCT---CGGATCATAATTATAATGT
TGTGGTAACCACACATGCCTTTATTATAATTTTTTTTATAATTATACCAATAATGATTGG
TGGGTTTGGAAACTGATTAGTTCCTTTAATAATTGGTTCACCTGATATAGCATTTCCTCG
AATAAATAATTTGAGATTCTGACTACTTCCCCCATCATTAAGTTTGTTAATTTTATCCTC
TACCCTTGAAATAGGGTCTGGAACAGGATGGACTATTTATCCCCCTCTTGCTAGTAATAT
ATTTCACCCTGGAAAATCCATAGATTTATTAATTTTTTCTTTACATTTAGCAGGGGTATC
TTCAATTTTAGGAGCTGTAAATTTTATTTCAACTATTATAAATATACGAATGCCTGCTAT
AAAATTGAAGATAATACCTTTATTTGTTTGATCAATTTTCTTTACAACAATTTTACTTCT
CTTAGCAATTCCTGTATTAGCTGGAGCTATTACTATATTACTAACTGATCGAAATTTTAA
TACTTCATTTTTTGTGCCAGCAGGTGGAGGTGACCCTATTTTATTTCAACATTTATTT
>Microbisium_suecicum|ZFMK-TIS-2568620|Meck-pomm
AACTTTATATTTAATTTTTGGTGTATGATCAGGTATTATAGGAATAAGCTTAAGAATAAT
TATTCGATTACAAATAATAATACCAGGAATATTAATTT---CTGATCATAATTATAATGT
TGTAGTAACAACACATGCCTTTATTATAATTTTTTTTATAATTATACCAATAATAATTGG
AGGTTTTGGTAATTGATTAGTTCCTTTAATAATTGGATCACCTGATATAGCTTTTCCACG
AATAAATAATTTAAGATTTTGATTATTACCTCCATCTTTAAGTTTATTAATTTTATCATC
CACTCTTGAAATAGGATCAGGAACAGGATGAACAATTTACCCTCCTCTTGCTAGAAATAT
CTTCCATCCTGGAAAATCTATAGATTTATTAATTTTTTCTTTACACTTAGCTGGAGTTTC
ATCTATTTTAGGGGCAGTTAATTTTATTTCAACTATTATAAATATACGTATACCTGCAAT
GAAGTTAAAGATAATGCCTTTGTTTGTATGATCAATTTTATTTACTACTGTGCTTCTTCT
TTTAGCTATTCCTGTATTGGCAGGAGCCATTACTATACTATTAACTGATCGAAATTTTAA
TACTTCTTTTTTTGTACCAGCAGGCGGGGGTGATCCAATTTTATTTCAACACTTATTT
>Neobisium_carcinoides|GBOL10539|Bavaria
TACATTATATTTAATTTTTGGGGTGTGGGCAGGTATTATAGGAATAAGATTAAGAATAAT
TATTCGTCTTCAATTAATAGTACCTGGGATATTAATTT---CAGACCATAATTATAATGT
TGTAGTAACTACACATGCTTTTATTATAATTTTTTTTATAATTATACCAATAATAATTGG
GGGTTTTGGGAATTGATTAGTACCAATAATAATTGGTTCTCCAGATATAGCTTTTCCTCG
AATAAATAATTTAAGATTTTGACTTTTACCTCCTTCTTTTGGCCTTTTAGTAATATCCTC
CATACTTGAAATAGGAGCAGGTACTGGATGAACCATCTATCCTCCTTTAGCTAGAAATAT
ATTTCATTCTGGAAAATCTATAGATTTATTAATTTTTTCCCTTCATTTAGCAGGTATCTC
TTCTATTTTGGGAGCAGTAAATTTTATTTCTACTATTTTTAATATGCGAATACCTTCTAT
AAAGTTAAAAATAATACCATTATTTGTTTGATCTATCCTATTTACTACTATTCTTTTACT
ATTAGCAATTCCTGTATTAGCGGGAGCTATCACCATACTTTTAACTGATCGTAATTTTAA
TACTTCTTTTTTTGTACCAGCTGGGGGTGGAGATCCTATTTTATTTCAACATTTATTT
>Neobisium_carcinoides|GBOL10576|Bavaria
TACATTATATTTAATTTTTGGGGTGTGGGCAGGTATTATAGGAATAAGATTAAGAATAAT
TATTCGTCTTCAATTAATAGTACCTGGGATATTAATTT---CAGACCATAATTATAATGT
TGTAGTAACTACACATGCTTTTATTATAATTTTTTTTATAATTATACCAATAATAATTGG
GGGTTTTGGGAATTGATTAGTACCAATAATAATTGGTTCTCCAGATATAGCTTTTCCTCG
AATAAATAATTTAAGATTTTGACTTTTACCTCCTTCTTTTGGCCTTTTAGTAATATCCTC
CATACTTGAAATAGGAGCAGGTACTGGATGAACCATCTATCCTCCTTTAGCTAGAAATAT
ATTTCATTCTGGAAAATCTATAGATTTATTAATTTTTTCCCTTCATTTAGCAGGTATCTC
TTCTATTTTGGGAGCAGTAAATTTTATTTCTACTATTTTTAACATGCGAATACCTTCTAT
AAAGTTAAAAATAATACCATTATTTGTTTGATCTATCCTATTTACTACTATTCTTTTACT
ATTAGCAATTCCTGTATTAGCGGGAGCTATCACCATACTTTTAACTGATCGTAATTTTAA
TACTTCTTTTTTTGTACCAGCTGGGGGTGGAGATCCTATTTTATTTCAACATTTATTT
>Neobisium_carcinoides|GBOL10910|Bavaria
TACATTATATTTAATTTTTGGGGTGTGGGCAGGTATTATAGGAATAAGATTAAGAATAAT
TATTCGTCTTCAATTAATAGTACCTGGGATATTAATTT---CAGACCATAATTATAATGT
TGTAGTAACTACACATGCTTTTATTATAATTTTTTTTATAATTATACCAATAATAATTGG
GGGTTTTGGGAATTGATTAGTACCAATAATAATTGGTTCCCCAGATATAGCTTTTCCTCG
AATAAATAATTTAAGATTTTGACTTTTACCTCCTTCTTTTGGCCTTTTAGTAATATCCTC
CATACTTGAAATAGGAGCAGGTACTGGATGAACCATCTATCCTCCTTTAGCTAGAAATAT
ATTTCATTCTGGAAAATCTATAGATTTATTAATTTTTTCCCTTCATTTAGCAGGTATCTC
TTCTATTTTGGGAGCAGTAAATTTTATTTCTACTATTTTTAATATGCGAATACCTTCTAT
AAAGTTAAAAATAATACCATTATTTGTTTGATCTATCCTATTTACTACTATTCTTTTACT
ATTAGCAATTCCTGTATTAGCGGGAGCTATCACCATACTTTTAACTGATCGTAATTTTAA
TACTTCTTTTTTTGTACCAGCTGGGGGTGGAGATCCTATTTTATTTCAACATTTATTT
>Neobisium_carcinoides|GBOL10912|Bavaria
AACATTATATTTAATTTTTGGTGTTTGAGCAGGAATTATAGGAATAAGATTAAGAATAAT
TATTCGTTTACAACTAATAATTCCAGGAATATTAATTT---CTGATCATAATTACAATGT
TGTAGTGACAACACATGCATTTGTTATAATTTTTTTTATAATCATACCTATAATAATTGG
AGGTTTTGGAAATTGATTAGTACCTATAATAATTGGTTCTCCAGATATAGCTTTTCCTCG
AATAAATAATTTAAGTTTTTGATTATTACCCCCTTCATTTAGCTTATTAATTATATCTTC
TATATTAGAGATAGGTTCAGGTACCGGATGGACTATTTATCCTCCTTTATCAAGAAATAT
ATTTCATTCAGGTAAATCTATAGATTTATTAATTTTTTCTTTACATTTAGCAGGGATTTC
TTCTATTTTAGGAGCAGTTAATTTTATTTCAACTATTTTTAATATACGTATACCTTCAAT
AAAAATAAAAATAATACCATTATTTGTTTGATCAATTCTTTTTACTACTATTCTTTTATT
ACTAGCTATTCCAGTATTAGCTGGGGCAATTACTATATTATTAACTGATCGTAATTTTAA
TACAGCTTTTTTTGTACCTGCTGGTGGAGGAGATCCTATTTTATTTCAACATTTATTT
>Neobisium_carcinoides|GBOL10913|Bavaria
AACATTATATTTAATTTTTGGTGTTTGAGCAGGAATTATAGGAATAAGATTAAGAATAAT
TATTCGTTTACAACTAATAATTCCAGGAATATTAATTT---CTGATCATAATTACAATGT
TGTAGTGACAACACATGCATTTGTTATAATTTTTTTTATAATCATACCTATAATAATTGG
AGGTTTTGGGAATTGATTAGTACCTATAATAATTGGTTCTCCAGATATAGCTTTTCCTCG
AATAAATAATTTAAGTTTTTGATTATTACCCCCTTCATTTAGCTTATTAATTATATCTTC
TATATTAGAAATAGGTTCAGGTACCGGATGGACTATTTATCCTCCTTTATCAAGAAATAT
ATTTCATTCAGGTAAATCTATAGATTTATTAATTTTTTCTTTACATTTAGCAGGGATTTC
TTCTATTTTAGGAGCAGTTAATTTTATTTCAACTATTTTTAATATACGTATACCTTCAAT
AAAAATAAAAATAATACCATTATTTGTTTGATCAATTCTTTTTACTACTATTCTTTTATT
ACTAGCTATTCCAGTATTAGCTGGGGCAATTACTATATTATTAACTGATCGTAATTTTAA
TACAGCTTTTTTTGTACCTGCTGGTGGAGGAGATCCTATTTTATTTCAACATTTATTT
>Neobisium_carcinoides|GBOL10914|Bavaria
AACATTATATTTAATTTTTGGTGTTTGAGCAGGAATTATAGGAATAAGATTAAGAATAAT
TATTCGTTTACAACTAATAATTCCAGGAATATTAATTT---CTGATCATAATTACAATGT
TGTAGTGACAACACATGCATTTGTTATAATTTTTTTTATAATCATACCTATAATAATTGG
AGGTTTTGGTAATTGATTAGTACCTATAATAATTGGTTCCCCAGATATAGCTTTTCCTCG
AATAAATAATTTAAGTTTTTGATTATTACCCCCTTCATTTAGCTTATTAATTATATCTTC
TATATTAGAGATAGGTTCAGGTACCGGATGGACTATTTATCCTCCTTTATCAAGAAATAT
ATTTCATTCAGGTAAATCTATAGATTTATTAATTTTTTCTTTACATTTAGCAGGGATTTC
TTCTATTTTAGGGGCAGTTAATTTTATTTCAACTATTTTTAATATACGTATACCTTCAAT
AAAAATAAAAATAATACCATTATTTGTTTGATCAATTCTTTTTACTACTATTCTTTTATT
ACTAGCTATTCCAGTATTAGCTGGGGCAATTACTATACTATTAACTGATCGTAATTTTAA
TACAGCTTTTTTTGTACCTGCTGGTGGAGGNNNNNNNNNNNNNNNNNNNNNNNNNNNN
>Neobisium_carcinoides|GBOL10915|Bavaria
AACATTATATTTAATTTTTGGTGTTTGAGCAGGAATTATAGGAATAAGATTAAGAATAAT
TATTCGTTTACAACTAATAATTCCAGGAATATTAATTT---CTGATCATAATTACAATGT
TGTAGTGACAACACATGCATTTGTTATAATTTTTTTTATAATCATACCTATAATAATTGG
AGGTTTTGGGAATTGATTAGTACCTATAATAATTGGTTCTCCAGATATAGCTTTTCCTCG
AATAAATAATTTAAGTTTTTGATTATTACCCCCTTCATTTAGCTTATTAATTATATCTTC
TATATTAGAGATAGGTTCAGGTACCGGATGGACTATTTATCCTCCTTTATCAAGAAATAT
ATTTCATTCAGGTAAATCTATAGATTTATTAATTTTTTCTTTACATTTAGCAGGGATTTC
TTCTATTTTAGGAGCAGTTAATTTTATTTCAACTATTTTTAATATACGTATATCTTCAAT
AAAAATAAAAATAATACCATTATTTGTTTGATCAATTCTTTTTACTACTATTCTTTTATT
ACTAGCTATTCCAGTATTAGCTGGGGCAATTACTATATTATTAACTGATCGTAATTTTAA
TACAGCTTTTTTTGTACCTGCTGGTGGAGGAGATCCTATTTTATTTCAACATTTATTT
>Neobisium_carcinoides|GBOL10917|Bavaria
AACATTATATTTAATTTTTGGTGTTTGAGCAGGAATTATAGGAATAAGATTAAGAATAAT
TATTCGTTTACAACTAATAATTCCAGGAATATTAATTT---CTGATCATAATTACAATGT
TGTAGTGACAACACATGCATTTGTTATAATTTTTTTTATAATCATACCTATAATAATTGG
AGGTTTTGGGAATTGATTAGTACCTATAATAATTGGTTCTCCAGATATAGCTTTTCCTCG
AATAAATAATTTAAGTTTTTGATTATTACCCCCTTCATTTAGCTTATTAATTATATCTTC
TATATTAGAGATAGGTTCAGGTACCGGATGGACTATTTATCCTCCTTTATCAAGAAATAT
ATTTCATTCAGGTAAATCTATAGATTTATTAATTTTTTCTTTACATTTAGCAGGGATTTC
TTCTATTTTAGGAGCAGTTAATTTTATTTCAACTATTTTTAATATACGTATACCTTCAAT
AAAAATAAAAATAATACCATTATTTGTTTGATCAATTCTTTTTACTACTATTCTTTTATT
ACTAGCTATTCCAGTATTAGCTGGGGCAATTACTATATTATTAACTGATCGTAATTTTAA
TACAGCTTTTTTTGTACCTGCTGGTGGAGGAGATCCTATTTTATTTCAACATTTATTT
>Neobisium_carcinoides|GBOL10920|Bavaria
AACATTATATTTAATTTTTGGTGTTTGAGCAGGAATTATAGGAATAAGATTAAGAATAAT
TATTCGTTTACAACTAATAATTCCAGGAATATTAATTT---CTGATCATAATTACAATGT
TGTAGTGACAACACATGCATTTGTTATAATTTTTTTTATAATCATACCTATAATAATTGG
AGGTTTTGGTAATTGATTAGTACCTATAATAATTGGTTCTCCAGATATAGCTTTTCCTCG
AATAAATAATTTAAGTTTTTGATTATTACCCCCTTCATTTAGCTTATTAATTATATCTTC
TATATTAGAGATAGGTTCAGGTACCGGATGGACTATTTATCCTCCTTTATCAAGAAATAT
ATTTCATTCAGGTAAATCTATAGATTTATTAATTTTTTCTTTACATTTAGCAGGGATTTC
TTCTATTTTAGGAGCAGTTAATTTTATTTCAACTATTTTTAATATACGTATACCTTCAAT
AAAAATAAAAATAATACCATTATTTGTTTGATCAATTCTTTTTACTACTATTCTTTTATT
AATAGCTATTCCAGTATTAGCTGGGGCAATTACTATACTATTAACTGATCGTAATTTTAA
TACAGCTTTTTTTGTACCTGCTGGTGGAGGAGATCCTATTTTATTTCAACATTTATTT
>Neobisium_carcinoides|GBOL10926|Baden-W
TACATTATATTTAATTTTTGGGGTATGGGCAGGAATTATAGGGATAAGATTGAGAATGAT
TATTCGTCTTCAATTGATAATACCTGGAATATTAATTT---CAGATCATAATTACAATGT
TGTAGTTACAACTCATGCTTTTATTATAATTTTTTTTATAATTATACCTATAATAATTGG
AGGTTTTGGAAATTGGTTAGTACCAATAATAATCGGCTCTCCTGATATAGCTTTTCCACG
AATAAATAATTTAAGTTTTTGACTACTTCCCCCCTCTTTTGGTCTTTTAATTTTATCATC
TATACTTGAAATAGGAGCAGGAACTGGATGAACTATTTACCCTCCTTTAGCTAGTAATAT
ATTTCATTCTGGAAAGTCAATAGATCTTTTAATTTTTTCTTTACATTTAGCAGGTATCTC
TTCTATTTTAGGGGCGGTAAACTTTATTTCTACTATTTTTAATATACGGATACCTTCTAT
AAAATTAAAAATAATACCTTTATTTGTTTGATCTATTTTATTTACTACTATTCTTTTATT
ACTAGCTATTCCTGTACTAGCAGGAGCCATTACTATACTTTTAACTGATCGTAATTTTAA
TACTTCTTTCTTTGTGCCAGCTGGAGGAGGGGATCCTATTTTATTTCAACATTTATTT
>Neobisium_carcinoides|GBOL10927|Baden-W
AACATTATATTTAATTTTTGGTGTTTGAGCAGGAATTATAGGAATAAGATTAAGAATAAT
TATTCGTTTACAACTAATAATTCCAGGAATATTAATTT---CTGATCATAATTACAATGT
TGTAGTGACAACACATGCATTTGTTATAATTTTTTTTATAATCATACCTATAATAATTGG
AGGTTTTGGTAATTGATTAGTACCTATAATAATTGGTTCCCCAGATATAGCTTTTCCTCG
AATAAATAATTTAAGTTTTTGATTATTACCCCCTTCATTTAGCTTATTAATTATATCTTC
TATATTAGAGATAGGTTCAGGTACCGGATGGACTATTTATCCTCCTTTATCAAGAAATAT
ATTTCATTCAGGTAAATCTATAGATTTATTAATTTTTTCTTTACATTTAGCAGGGATTTC
TTCTATTTTAGGGGCAGTTAATTTTATTTCAACTATTTTTAATATACGTATACCTTCAAT
AAAAATAAAAATAATACCATTATTTGTTTGATCAATTCTTTTTACTACTATTCTTTTATT
ACTAGCTATTCCAGTATTAGCTGGGGCAATTACTATACTATTAACTGATCGTAATTTTAA
TACAGCTTTTTTTGTACCTGCTGGTGGAGGAGATCCTATTTTATTTCAACATTTATTT
>Neobisium_carcinoides|GBOL10930|Bavaria
AACATTATATTTAATTTTTGGTGTTTGAGCAGGAATTATAGGAATAAGATTAAGAATAAT
TATTCGTTTACAACTAATAATTCCAGGAATATTAATTT---CTGATCATAATTACAATGT
TGTAGTGACAACACATGCATTTGTTATAATTTTTTTTATAATCATACCTATAATAATTGG
AGGTTTTGGTAATTGATTAGTACCTATAATAATTGGTTCCCCAGATATAGCTTTTCCTCG
AATAAATAATTTAAGTTTTTGATTATTACCCCCTTCATTTAGCTTATTAATTATATCTTC
TATATTAGAGATAGGTTCAGGTACCGGATGGACTATTTATCCTCCTTTATCAAGAAATAT
ATTTCATTCAGGTAAATCTATAGATTTATTAATTTTTTCTTTACATTTAGCAGGGATTTC
TTCTATTTTAGGGGCAGTTAATTTTATTTCAACTATTTTTAATATACGTATACCTTCAAT
AAAAATAAAAATAATACCATTATTTGTTTGATCAATTCTTTTTACTACTATTCTTTTATT
ACTAGCTATTCCAGTATTAGCTGGGGCAATTACTATACTATTAACTGATCGTAATTTTAA
TACAGCTTTTTTTGTACCTGCTGGTGGAGGNNNNNNNNNNNNNNNNNNNNNNNNNNNN
>Neobisium_carcinoides|GBOL10931|Bavaria
TACATTATATTTAATTTTTGGGGTGTGGGCAGGTATTATAGGAATAAGATTAAGAATAAT
TATTCGTCTTCAATTAATAGTACCTGGGATATTAATTT---CAGACCATAATTATAATGT
TGTAGTAACTACACATGCTTTTATTATAATTTTTTTTATAATTATACCAATAATAATTGG
GGGTTTTGGGAATTGATTAGTACCAATAATAATTGGTTCTCCAGATATAGCTTTTCCTCG
AATAAATAATTTAAGATTTTGACTTTTACCTCCTTCTTTTGGCCTTTTAGTAATATCCTC
CATACTTGAAATAGGAGCAGGTACTGGATGAACCATCTATCCTCCTTTAGCTAGAAATAT
ATTTCATTCTGGAAAATCTATAGATTTATTAATTTTTTCCCTTCATTTAGCAGGTATCTC
TTCTATTTTGGGAGCAGTAAATTTTATTTCTACTATTTTTAATATGCGAATACCTTCTAT
AAAGTTAAAAATAATACCATTATTTGTTTGATCTATCCTATTTACTACTATTCTTTTACT
ATTAGCAATTCCTGTATTAGCGGGAGCTATCACCATACTTTTAACTGATCGTAATTTTAA
TACTTCTTTTTTTGTACCAGCTGGGGGGGGAGATCCTATTTTATTTCAACATTTATTT
>Neobisium_carcinoides|GBOL10932|Bavaria
AACTTTATATTTAATTTTTGGTGTATGGGCAGGTATCTTAGGTATAAGATTAAGAATAAT
TATTCGTCTTCAATTAATAGTACCAGGAATATTAATTT---CTGATCATAATTATAATGT
AGTAGTAACTACTCATGCTTTTATTATAATTTTTTTTATAATTATACCAATAATAATTGG
AGGTTTTGGAAACTGATTAGTACCAATAATAATTGGTTCACCTGATATAGCTTTTCCTCG
TATAAATAATTTAAGTTTTTGGTTACTACCTCCTTCTTTAGGACTATTAATTATGTCTTC
TGTTTTAGAAATGGGGGCAGGAACTGGATGAACAATTTATCCTCCTCTTGCTAGTAATAT
ATTCCATTCTGGTAAATCTATAGATTTATTAATTTTTTCTTTACACTTGGCAGGTATCTC
TTCTATTTTAGGGGCAGTAAATTTTATTTCTACTATTTTTAATATACGAATACCTTCTAT
AAAATTAAAAATAATACCTTTATTTGTTTGATCAATTTTATTTACTACAGTATTATTACT
ATTAGCAATTCCAGTATTAGCTGGGGCAATTACCATACTATTAACAGATCGTAATTTTAA
TACTTCTTTCTTTGTACCAGCAGGAGGGGGAGATCCTATTTTATTTCAACATTTATTT
>Neobisium_carcinoides|GBOL10934|Baden-W
AACTTTATATTTAATTTTTGGTGTTTGAGCGGGAGTATTGGGAATAAGATTAAGAATAAT
TATTCGTCTTCAATTAATAGTACCAGGAATATTAATCT---CTGATCATAACTATAATGT
AGTTGTAACTACACATGCTTTTATTATAATTTTTTTTATAATCATACCAATAATAATTGG
AGGTTTCGGAAATTGACTTGTACCAATAATGATTGGTTCTCCAGATATAGCTTTTCCACG
TATAAATAATTTAAGTTTTTGATTATTGCCACCTTCATTAGGATTATTAATTTTATCCTC
TACCTTAGAAATAGGATCGGGAACTGGATGAACTATTTATCCTCCTCTTGCTAGCAACAT
ATTTCATTCAGGTAAATCAATAGATTTATTAATTTTTTCTCTTCATTTGGCAGGTATTTC
TTCTATTTTAGGGGCTGTAAACTTTATTTCAACTATCTTTAACATACGTATACCATCAAT
AAAATTAAAAATAATACCTTTATTTGTTTGATCAATTTTATTTACTACAGTATTATTATT
ATTAGCAATCCCAGTTTTAGCTGGGGCAATTACCATATTGCTAACAGATCGAAATTTTAA
TACTTCTTTTTTTGTACCTGCCGGTGGGGGGGATCCTATTTTATTTCAACATTTATTT
>Neobisium_carcinoides|GBOL10936|Bavaria
TACTTTATATTTAATTTTTGGGGTCTGAGCAGGGATCATAGGAATAAGATTAAGAATAAT
TATTCGCTTACAATTAATAGTTCCTGGAATATTAATCT---CAGACCATAATTACAACGT
TGTAGTAACAACTCACGCATTTATTATAATTTTTTTTATAATCATACCAATAATAATTGG
AGGATTTGGTAACTGGCTAGTTCCTATAATAATTGGTTCCCCTGATATAGCATTCCCTCG
AATAAATAATCTAAGATTTTGACTATTACCTCCTTCTTTTGGACTTTTAATCATATCTTC
TATATTAGAAATAGGAGCAGGTACAGGATGAACAATTTACCCACCTTTAGCTAGAAATAT
ATTTCATTCAGGAAAGTCTATAGATTTATTAATTTTTTCCCTTCATTTAGCTGGAATTTC
ATCTATTTTGGGGGCAGTAAACTTTATTTCTACTATTTTTAATATACGAATACCATCTAT
AAAAATAAAAATAATGCCCCTATTTGTATGATCAATTTTATTTACTACTATTTTATTACT
ATTAGCTATTCCTGTTTTAGCTGGAGCTATTACCATACTTTTAACTGATCGTAATTTTAA
TACTTCTTTTTTTGTACCAGCTGGGGGAGGGGATCCTATTTTATTCCAACATTTATTT
>Neobisium_carcinoides|GBOL10939|Bavaria
TACTTTATATTTAATTTTTGGGGTCTGAGCAGGGATCATAGGAATAAGATTAAGAATAAT
TATTCGCTTACAATTAATAGTTCCTGGAATATTAATCT---CAGACCATAATTACAACGT
TGTAGTAACAACTCACGCATTTATTATAATTTTTTTTATAATCATACCAATAATAATTGG
AGGATTTGGTAACTGGCTAGTTCCTATAATAATTGGTTCCCCTGATATAGCATTCCCTCG
AATAAATAATCTAAGATTTTGACTATTACCTCCTTCTTTTGGACTTTTAATCATATCTTC
TATATTAGAAATAGGAGCAGGTACAGGATGAACAATTTACCCACCTTTAGCTAGAAATAT
ATTTCATTCAGGAAAGTCTATAGATTTATTAATTTTTTCCCTTCATTTAGCTGGAATTTC
ATCTATTTTGGGGGCAGTAAACTTTATTTCTACTATTTTTAATATACGAATACCATCTAT
AAAAATAAAAATAATGCCCCTATTTGTATGATCAATTTTATTTACTACTATTTTATTACT
ATTAGCTATTCCTGTTTTAGCTGGAGCTATTACCATACTTTTAACTGATCGTAATTTTAA
TACTTCTTTTTTTGTACCAGCTGGGGGAGGGGATCCTATTTTATTCCAACATTTATTT
>Neobisium_carcinoides|GBOL14273|Baden-W
NNNNNNNNNNNNNNNNNNNNNNNNNNNNNNNNNGGTGTTAGGAATAAGATTAAGAATAAT
TATTCGCCTTCAATTAATAGTACCTGGAATATTAATTT---CCGATCATAATTATAATGT
TGTTGTAACTACACATGCTTTTATTATAATTTTTTTTATAATTATACCTATAATAATTGG
GGGTTTTGGTAATTGACTTGTACCAATAATAATTGGTTCCCCAGATATAGCTTTTCCACG
TATAAACAATTTAAGTTTTTGGTTATTACCACCTTCTTTAGGGTTGTTGATTTTGTCTTC
AACTTTAGAAATAGGATCAGGAACTGGATGAACTATTTACCCCCCTCTTGCCAGTAATAT
ATTTCATTCAGGAAAATCAATGGATTTATTAATTTTTTCTCTTCACTTGGCAGGTATTTC
TTCTATTTTAGGGGCTGTAAATTTCATTTCAACTATTTTTAATATACGTATACCATCAAT
AAAATTAAAAATAATACCTTTATTTGTTTGATCAATTTTATTTACTACGGTATTATTATT
ATTAGCAATTCCGGTTTTGGCTGGAGCAATTACTATACTATTAACAGATCGAAATTTTAA
TACCTCATTTTTTGTACCTGCTGGAGGGGGAGACCCTATTTTATTTCAACATTTATTT
>Neobisium_carcinoides|GBOL14275|Saxony
TACATTATATTTAATTTTTGGGGTGTGGGCAGGTATTATAGGAATAAGATTAAGAATAAT
TATTCGTCTTCAATTAATGGTACCTGGGATATTAATTT---CAGACCATAATTATAATGT
TGTAGTAACTACACATGCTTTTATTATAATTTTTTTTATAATTATACCAATAATAATTGG
GGGTTTTGGGAATTGATTAGTACCAATAATAATTGGTTCTCCAGATATAGCTTTTCCTCG
AATAAATAATTTAAGATTTTGACTTTTACCTCCTTCTTTTGGCCTTTTAGTAATATCCTC
CATACTTGAAATAGGAGCAGGTACTGGATGAACCATCTATCCTCCTTTAGCTAGAAATAT
ATTTCATTCTGGAAAATCTATAGATTTATTAATTTTTTCCCTTCATTTAGCAGGTATCTC
TTCTATTTTGGGAGCAGTAAATTTTATTTCTACTATTTTTAATATGCGAATACCTTCTAT
AAAGTTAAAAATAATACCATTATTTGTTTGATCTATCCTATTTACTACTATTCTTTTACT
ATTAGCAATTCCTGTATTAGCGGGAGCCATCACCATACTTTTAACTGATCGTAATTTTAA
TACTTCTTTTTTTGTACCAGCTGGGGGTGGAGATCCTATTTTATTTCAACATTTATTT
>Neobisium_carcinoides|GBOL14276|Saxony
TACATTATATTTAATTTTTGGGGTGTGGGCAGGTATTATAGGAATAAGATTAAGAATAAT
TATTCGTCTTCAATTAATAGTACCTGGGATATTAATTT---CAGACCATAATTATAATGT
TGTAGTAACTACACATGCTTTTATTATAATTTTTTTTATAATTATACCAATAATAATTGG
GGGTTTTGGGAATTGATTAGTACCAATAATAATTGGTTCTCCAGATATAGCTTTTCCTCG
AATAAATAATTTAAGATTTTGACTTTTACCTCCTTCTTTTGGCCTTTTAGTAATATCCTC
CATACTTGAAATAGGAGCAGGTACTGGATGAACCATCTATCCTCCTTTAGCTAGAAATAT
ATTTCATTCTGGAAAATCTATAGATTTATTAATTTTTTCCCTTCATTTAGCAGGTATCTC
TTCTATTTTGGGAGCAGTAAATTTTATTTCTACTATTTTTAATATGCGAATACCTTCTAT
AAAGTTAAAAATAATACCATTATTTGTTTGATCTATCCTATTTACTACTATTCTTTTACT
ATTAGCAATTCCTGTATTAGCGGGAGCTATCACCATACTTTTAACTGATCGTAATTTTAA
TACTTCTTTTTTTGTACCAGCTGGGGGTGGAGATCCTATTTTATTTCAACATTTATTT
>Neobisium_carcinoides|GBOL14278|Bavaria
TACACTATATTTAATTTTTGGGGTGTGGGCAGGTATTATAGGAATAAGATTAAGAATAAT
TATTCGTCTTCAATTAATAGTACCTGGGATATTAATTT---CAGACCATAATTATAATGT
TGTAGTAACTACACATGCTTTTATTATAATTTTTTTTATAATTATACCAATAATAATTGG
GGGTTTTGGGAATTGATTAGTACCAATAATAATTGGTTCTCCAGATATAGCTTTTCCTCG
AATAAATAATTTAAGATTTTGACTTTTACCTCCTTCTTTTGGCCTTTTAGTAATATCCTC
CATACTTGAAATAGGAGCAGGTACTGGATGAACCATCTATCCTCCTTTAGCTAGAAATAT
ATTTCATTCTGGAAAATCTATAGATTTATTAATTTTTTCCCTTCATTTAGCAGGTATCTC
TTCTATTTTGGGAGCAGTAAATTTTATTTCTACTATTTTTAATATGCGAATACCTTCTAT
AAAGTTAAAAATAATACCATTATTTGTTTGATCTATCCTATTTACTACTATTCTTTTACT
ATTAGCAATTCCTGTATTAGCGGGAGCTATCACCATACTTTTAACTGATCGTAATTNNNN
NNNNNNNNNNNNNNNNNNNNNNNNNNNNNNNNNNNNNNNNNNNNNNNNNNNNNNNNNN
>Neobisium_carcinoides|GBOL14279|Baden-W
AACATTATATTTAATTTTTGGTGTTTGAGCAGGAATTATAGGAATAAGATTAAGAATAAT
TATTCGTTTACAACTAATAATTCCAGGAATATTAATTT---CTGATCATAATTACAATGT
TGTAGTGACAACACATGCATTTGTTATAATTTTTTTTATAATCATACCTATAATAATTGG
AGGTTTTGGGAATTGATTAGTACCTATAATAATTGGTTCTCCAGATATAGCTTTTCCTCG
AATAAATAATTTAAGTTTTTGATTATTACCCCCTTCATTTAGCTTATTAATTATATCTTC
TATATTAGAGATAGGTTCAGGTACCGGATGGACTATTTATCCTCCTTTATCAAGAAATAT
ATTTCATTCAGGTAAATCTATAGATTTATTAATTTTTTCTTTACATTTAGCAGGGATTTC
TTCTATTTTAGGAGCAGTTAATTTTATTTCAACTATTTTTAATATACGTATACCTTCAAT
AAAAATAAAAATAATACCATTATTTGTTTGATCAATTCTTTTTACTACTATTCTTTTATT
ACTAGCTATTCCAGTATTAGCTGGGGCAATTACTATATTATTAACTGATCGTAATTTTAA
TACAGCTTTTTTTGTACCTGCTGGTGGAGGAGATCCTATTTTATTTCAACATTTATTT
>Neobisium_carcinoides|GBOL14280|Bavaria
AACTTTATATTTAATTTTTGGTGTATGGGCAGGTATCTTAGGAATAAGATTAAGAATAAT
TATTCGTCTTCAATTAATAGTACCAGGAATATTAATTT---CTGATCATAATTATAATGT
AGTAGTAACTACTCATGCTTTTATTATAATTTTTTTTATAATTATACCAATAATAATTGG
AGGTTTTGGAAACTGATTAGTACCAATAATAATTGGTTCACCTGATATAGCTTTTCCTCG
TATAAATAATTTAAGTTTTTGGTTACTACCTCCTTCTTTAGGATTATTAATTATGTCTTC
TGTTTTAGAAATGGGGGCAGGAACTGGATGAACAATTTATCCTCCTCTTGCTAGTAATAT
ATTCCATTCTGGTAAATCTATAGATTTATTAATTTTTTCTTTACACTTGGCAGGTATCTC
TTCTATTTTAGGGGCAGTAAATTTTATTTCTACTATTTTTAATATACGAATACCTTCTAT
AAAATTAAAAATAATACCTTTATTTGTTTGATCAATTTTATTTACTACAATATTATTATT
ATTAGCAATTCCAGTATTAGCTGGGGCAATTACCATATTATTAACAGATCGTAATTTTAA
TACTTCTTTCTTTGTACCAGCAGGAGGGGGAGATCCTATTTTATTTCAACATTTATTT
>Neobisium_carcinoides|GBOL14342|Baden-W
NNNNNNNNNNNNNNNNNNNNNNNNNTGAGCAGGAGTATTGGGAATAAGATTGAGAATAAT
TATTCGTCTTCAATTAATAGTACCAGGAATATTAATTT---CTGATCATAATTATAATGT
AGTTGTAACTACACATGCCTTTATTATAATTTTTTTTATAATTATACCAATAATAATTGG
AGGTTTCGGAAATTGACTTGTACCAATAATGATTGGTTCTCCAGATATAGCTTTTCCACG
TATAAATAATTTAAGTTTTTGATTATTACCACCTTCATTAGGATTATTAATTTTATCCTC
TACCTTAGAAATAGGATCAGGAACTGGATGAACTATTTATCCCCCTCTTGCTAGTAATAT
ATTTCATTCAGGTAAATCAATAGATTTATTAATTTTTTCTCTGCATTTGGCAGGTATTTC
TTCTATTTTAGGGGCTGTAAACTTTATTTCAACTATTTTTAATATACGTATACCATCAAT
AAAATTAAAAATAATACCTTTATTTGTCTGATCAATTTTGTTTACTACAGTATTATTATT
GTTAGCAATCCCAGTTTTAGCTGGGGCAATCACTATATTGTTAACAGATCGAAATTTTAA
TACTTCTTTTTTTGTACCTGCTGGTGGAGGGGACCCTATTTTATTTCAACATTTATTT
>Neobisium_carcinoides|GBOL14346|Schlesw-H
TACATTATATTTAATTTTTGGGGTATGAGCAGGAATTATGGGGATAAGATTGAGAATAAT
TATTCGTCTTCAATTGATAATACCTGGAATATTAATTT---CAGATCATAATTATAATGT
TGTAGTGACAACGCATGCCTTTATTATAATTTTTTTTATAATTATACCTATAATAATTGG
AGGTTTCGGAAATTGGTTAGTACCAATAATAATCGGTTCTCCTGATATAGCTTTTCCACG
AATAAATAATTTAAGTTTTTGACTACTTCCTCCCTCTTTTGGTCTTTTAATTTTATCATC
TATACTTGAAATAGGGGCAGGAACTGGATGAACTATTTACCCTCCTTTAGCTAGTAATAT
ATTTCATTCTGGAAAATCAATAGATCTTTTAATTTTTTCTTTACATTTAGCAGGTATCTC
TTCTATTTTAGGGGCAGTAAACTTTATTTCTACTATTTTTAATATACGAATACCTTCTAT
AAAATTAAAAATAATACCTTTATTTGTTTGATCTATTTTATTTACTACTATTCTTTTATT
ACTAGCTATTCCTGTATTAGCAGGAGCCATTACTATACTTTTAACTGATCGTAATTTTAA
TACTTCTTTCTTTGTGCCGGCTGGAGGAGGGGATCCTATTTTATTTCAACATTTATTT
>Neobisium_carcinoides|GBOL14349|Bavaria
NNNNNNNNNNNNNNNNNNNNNNNNNNGAGCAGGAATTATAGGAATAAGATTAAGAATAAT
TATTCGTTTACAACTAATAATTCCAGGAATATTAATTT---CTGATCATAATTACAATGT
TGTAGTGACAACACATGCATTTGTTATAATTTTTTTTATAATCATACCTATAATAATTGG
AGGTTTTGGGAATTGATTAGTACCTATAATAATTGGTTCTCCAGATATAGCTTTTCCTCG
AATAAATAATTTAAGTTTTTGATTATTACCCCCTTCATTTAGCTTATTAATTATATCTTC
TATATTAGAGATAGGTTCAGGTACCGGATGGACTATTTATCCTCCTTTATCAAGAAATAT
ATTTCATTCAGGTAAATCTATAGATTTATTAATTTTTTCTTTACATTTAGCAGGGATTTC
TTCTATTTTAGGAGCAGTTAATTTTATTTCAACTATTTTTAATATACGTATACCTTCAAT
AAAAATAAAAATAATACCATTATTTGTTTGATCAATTCTTTTTACTACTATTCTTTTATT
ACTAGCTATTCCAGTATTAGCTGGGGCAATTACTATATTATTAACTGATCGTAATTTTAA
TACAGCTTTTTTTGTACCTGCTGGTGGAGGAGATCCTATTTTATTTCAACATTTATTT
>Neobisium_carcinoides|GBOL14351|Baden-W
AACATTATATTTAATTTTTGGTGTTTGAGCAGGAATTATAGGAATAAGATTAAGAATAAT
TATTCGTTTACAACTAATAATTCCAGGTATATTAATTT---CTGATCATAATTACAATGT
TGTAGTGACAACACATGCATTTGTTATAATTTTTTTTATAATCATACCTATAATAATTGG
AGGTTTTGGTAATTGATTAGTACCTATAATAATTGGTTCCCCAGATATAGCTTTTCCTCG
AATAAATAATTTAAGTTTTTGATTATTACCCCCTTCATTTAGCTTATTAATTATATCTTC
TATATTAGAGATAGGTTCAGGTACCGGATGGACTATTTATCCTCCTTTATCAAGAAATAT
ATTTCATTCAGGTAAATCTATAGATTTATTAATTTTTTCTTTACATTTAGCAGGGATTTC
TTCTATTTTAGGGGCAGTTAATTTTATTTCAACTATTTTTAATATACGTATACCTTCAAT
AAAAATAAAAATAATACCATTATTTGTTTGATCAATTCTTTTTACTACTATTCTTTTATT
ACTAGCTATTCCAGTATTAGCTGGGGCAATTACTATACTATTAACTGATCGTAATTTTAA
TACAGCTTTTTTTGTACCTGCTGGTGGAGGAGATCCTATTTTATTTCAACATTTATTT
>Neobisium_carcinoides|GBOL14965|Saxony
TACATTATATTTAATTTTTGGGGTGTGGGCAGGTATTATAGGAATAAGATTAAGAATAAT
TATTCGTCTTCAATTAATAGTACCTGGGATATTAATTT---CAGACCATAATTATAATGT
TGTAGTAACTACACATGCTTTTATTATAATTTTTTTTATAATTATACCAATAATAATTGG
GGGTTTTGGGAATTGATTAGTACCAATAATAATTGGTTCTCCAGATATAGCTTTTCCTCG
AATAAATAATTTAAGATTTTGACTTTTACCTCCTTCTTTTGGCCTTTTAGTAATATCCTC
CATACTTGAAATAGGAGCAGGTACTGGATGAACCATCTATCCTCCTTTAGCTAGAAATAT
ATTTCATTCTGGAAAATCTATAGATTTATTAATTTTTTCCCTTCATTTAGCAGGTATCTC
TTCTATTTTGGGAGCAGTAAATTTTATTTCTACTATTTTTAATATGCGAATACCTTCTAT
AAAGTTAAAAATAATACCATTATTTGTTTGATCTATCCTATTTACTACTATTCTTTTACT
ATTAGCAATTCCTGTATTAGCGGGAGCTATCACCATACTTTTAACTGATCGTAATTTTAA
TACTTCTTTTTTTGTACCAGCTGGGGGTGGAGATCCTATTTTATTTCAACATTTATTT
>Neobisium_carcinoides|GBOL18538|Bavaria
TACATTATATTTAATTTTTGGGGTATGAGCAGGAATTATGGGAATAAGATTGAGAATAAT
TATTCGTCTTCAATTGATAATACCTGGAATATTAATTT---CAGATCATAATTATAATGT
TGTAGTGACAACGCATGCCTTTATTATAATTTTTTTTATAATTATACCTATAATAATCGG
AGGTTTTGGGAATTGGTTAGTGCCAATAATAATCGGTTCTCCTGATATAGCTTTTCCACG
AATAAATAATTTAAGTTTTTGACTACTTCCTCCCTCTTTTGGTCTTTTAATTTTATCATC
TATACTTGAAATAGGAGCAGGAACTGGATGAACTATTTATCCTCCCTTAGCTAGCAATAT
ATTTCATTCTGGAAAATCAATAGATCTTTTAATTTTTTCTTTACATTTAGCAGGTATCTC
TTCTATTTTAGGGGCGGTAAACTTTATTTCTACTATTTTTAACATACGGATACCTTCTAT
AAAATTAAAAATAATACCTTTATTTGTTTGATCTATTTTATTTACTACTATTCTTTTATT
ACTAGCTATTCCTGTATTAGCAGGAGCCATTACTATACTTTTAACTGATCGTAATTTTAA
TACTTCTTTCTTTGTGCCAGCTGGAGGGGGGGATCCTATTTTATTTCAACACTTATTT
>Neobisium_carcinoides|GBOL18650|Bavaria
AACATTATATTTAATTTTTGGTGTTTGAGCAGGAATTATAGGAATAAGATTAAGAATAAT
TATTCGTTTACAACTAATAATTCCAGGAATATTAATTT---CTGATCATAATTACAATGT
TGTAGTGACAACACATGCATTTGTTATAATTTTTTTTATAATCATACCTATAATAATTGG
AGGTTTTGGTAATTGATTAGTACCTATAATAATTGGTTCTCCAGATATAGCTTTTCCTCG
AATAAATAATTTAAGTTTTTGATTATTACCCCCTTCATTTAGCTTATTAATTATATCTTC
TATATTAGAGATAGGTTCAGGTACCGGATGGACTATTTATCCTCCTTTATCAAGAAATAT
ATTTCATTCAGGTAAATCTATAGATTTATTAATTTTTTCTTTACATTTAGCAGGGATTTC
TTCTATTTTAGGAGCAGTTAATTTTATTTCAACTATTTTTAATATACGTATACCTTCAAT
AAAAATAAAAATAATACCATTATTTGTTTGATCAATTCTTTTTACTACTATTCTTTTATT
ACTAGCTATTCCAGTATTAGCTGGGGCAATTACTATACTATTAACTGATCGTAATTTTAA
TACAGCTTTTTTTGTACCTGCTGGTGGAGGAGATCCTATTTTATTTCAACATTTATTT
>Neobisium_carcinoides|GBOL18660|Bavaria
AACATTATATTTAATTTTTGGTGTTTGAGCAGGAATTATAGGAATAAGATTAAGAATAAT
TATTCGTTTACAACTAATAATTCCAGGAATATTAATTT---CTGATCATAATTACAATGT
TGTAGTGACAACACATGCATTTGTTATAATTTTTTTTATAATTATACCTATAATAATTGG
AGGTTTTGGTAATTGATTAGTACCTATAATAATTGGTTCCCCAGATATAGCTTTTCCTCG
AATAAATAATTTAAGTTTTTGATTATTACCCCCTTCATTTAGCTTATTAATTATATCTTC
TATATTAGAGATAGGTTCAGGTACCGGATGGACTATTTATCCTCCTTTATCAAGAAATAT
ATTTCATTCAGGTAAATCTATAGATTTATTAATTTTTTCTTTACATTTAGCAGGGATTTC
TTCTATTTTAGGAGCAGTTAATTTTATTTCAACTATTTTTAATATACGTATACCTTCAAT
AAAAATAAAAATAATACCATTATTTGTTTGATCAATTCTTTTTACTACTATTCTTTTATT
ACTAGCTATTCCAGTATTAGCTGGGGCAATTACTATACTATTAACTGATCGTAATTTTAA
TACAGCTTTTTTTGTACCTGCTGGTGGAGGAGATCCTATTTTATTTCAACATTTATTT
>Neobisium_carcinoides|GBOL19899|Bavaria
TACATTATATTTAATTTTTGGGGTATGAGCAGGAATTATGGGAATAAGATTGAGAATAAT
TATTCGTCTTCAATTGATAATACCTGGAATATTAATTT---CAGATCATAATTATAATGT
TGTAGTGACAACGCATGCCTTTATTATAATTTTTTTTATAATTATACCTATAATAATCGG
AGGTTTTGGGAATTGGTTAGTGCCAATAATAATCGGTTCTCCTGATATAGCTTTTCCACG
AATAAATAATTTAAGTTTTTGACTACTTCCTCCCTCTTTTGGTCTTTTAATTTTATCATC
TATACTTGAAATAGGAGCAGGAACTGGATGAACTATTTATCCTCCCTTAGCTAGCAATAT
ATTTCATTCTGGAAAATCAATAGATCTTTTAATTTTTTCTTTACATTTAGCAGGTATCTC
TTCTATTTTAGGGGCGGTAAACTTTATTTCTACTATTTTTAACATACGGATACCTTCTAT
AAAATTAAAAATAATACCTTTATTTGTTTGATCTATTTTATTTACTACTATTCTTTTATT
ACTAGCTATTCCTGTATTAGCAGGAGCCATTACTATACTTTTAACTGATCGTAATTTTAA
TACTTCTTTCTTTGTGCCAGCTGGAGGGGGGGATCCTATTTTATTTCAACACTTATTT
>Neobisium_carcinoides|GBOL19962|Bavaria
AACATTATATTTAATTTTTGGTGTTTGAGCAGGAATTATAGGAATAAGATTAAGAATAAT
TATTCGTTTACAACTAATAATTCCAGGAATATTAATTT---CTGATCATAATTACAATGT
TGTAGTGACAACACATGCATTTGTTATAATTTTTTTTATAATCATACCTATAATAATTGG
AGGTTTTGGTAATTGATTAGTACCTATAATAATTGGTTCCCCAGATATAGCTTTTCCTCG
AATAAATAATTTAAGTTTTTGATTATTACCCCCTTCATTTAGCTTATTAATTATATCTTC
TATATTAGAGATAGGTTCAGGTACCGGATGAACTATTTATCCTCCTTTATCAAGAAATAT
ATTTCATTCAGGTAAATCTATAGATTTATTAATTTTTTCTTTACATTTAGCAGGGATTTC
TTCTATTTTAGGGGCAGTTAATTTTATTTCAACTATTTTTAATATACGTATACCTTCAAT
AAAAATAAAAATAATACCATTATTTGTTTGATCAATTCTTTTTACTACTATTCTTTTATT
ACTAGCTATTCCAGTATTAGCTGGGGCAATTACTATACTATTAACTGATCGTAATTTTAA
TACAGCTTTTTTTGTACCTGCTGGTGGAGGAGATCCTATTTTATTTCAACATTTATTT
>Neobisium_carcinoides|GBOL19964|Bavaria
AACATTATATTTAATTTTTGGTGTTTGAGCAGGAATTATAGGAATAAGATTAAGAATAAT
TATTCGTTTACAACTAATAATTCCAGGAATATTAATTT---CTGATCATAATTACAATGT
TGTAGTGACAACACATGCATTTGTTATAATTTTTTTTATAATCATACCTATAATAATTGG
AGGTTTTGGGAATTGATTAGTACCTATAATAATTGGTTCTCCAGATATATCTTTTCCTCG
AATAAATAATTTAAGTTTTTGATTATTACCCCCTTCATTTAGCTTATTAATTATATCTTC
TATATTAGAGATAGGTTCAGGTACCGGATGGACTATTTATCCTCCTTTATCAAGAAATAT
ATTTCATTCAGGTAAATCTATAGATTTATTAATTTTTTCTTTACATTTAGCAGGGATTTC
TTCTATTTTAGGAGCAGTTAATTTTATTTCAACTATTTTTAATATACGTATACCTTCAAT
AAAGATAAAAATAATACCATTATTTGTTTGATCAATTCTTTTTACTACTATTCTTTTATT
ACTAGCTATTCCAGTATTAGCTGGGGCAATTACTATATTATTAACTGATCGTAATTTTAA
TACAGCTTTTTTTGTACCTGCTGGTGGAGGAGATCCTATTTTATTTCAACATTTATTT
>Neobisium_carcinoides|GBOL19966|Bavaria
AACATTATATTTAATTTTTGGTGTTTGAGCAGGGATTATAGGAATAAGATTAAGAATAAT
TATTCGTTTACAACTAATAATTCCAGGAATATTAATTT---CTGATCATAATTACAATGT
TGTAGTGACAACACATGCATTTGTTATAATTTTTTTTATAATCATACCTATAATAATTGG
AGGTTTTGGGAATTGATTAGTACCTATAATAATTGGTTCTCCAGATATAGCTTTTCCTCG
AATAAATAATTTAAGTTTTTGATTATTACCCCCTTCATTTAGCTTATTAATTATATCTTC
TATATTAGAGATAGGTTCAGGTACCGGATGGACTATTTATCCTCCTTTATCAAGAAATAT
ATTTCATTCAGGTAAATCTATAGATTTATTAATTTTTTCTTTACATTTAGCAGGGATTTC
TTCTATTTTAGGAGCAGTTAATTTTATTTCAACTATTTTTAATATACGTATACCTTCAAT
AAAAATAAAAATAATACCATTATTTGTTTGATCAATTCTTTTTACTACTATTCTTTTATT
ACTAGCTATTCCAGTATTAGCTGGGGCAATTACTATATTATTAACTGATCGTAATTTTAA
TACAGCTTTTTTTGTACCTGCTGGTGGAGGAGATCCTATTTTATTTCAACATTTATTT
>Neobisium_carcinoides|GBOL19982|Bavaria
AACATTATATTTAATTTTTGGTGTTTGAGCAGGAATTATAGGAATAAGATTAAGAATAAT
TATTCGTTTACAACTAATAATTCCAGGAATATTAATTT---CTGATCATAATTACAATGT
TGTAGTGACAACACATGCATTTGTTATAATTTTTTTTATAATCATACCTATAATAATTGG
AGGTTTTGGTAATTGATTAGTACCTATAATAATTGGTTCTCCAGATATAGCTTTTCCTCG
AATAAATAATTTAAGTTTTTGATTATTACCCCCTTCATTTAGCTTATTAATTATATCTTC
TATATTAGAGATAGGTTCAGGTACCGGATGGACTATTTATCCTCCTTTATCAAGAAATAT
ATTTCATTCAGGTAAATCTATAGATTTATTAATTTTTTCTTTACATTTAGCAGGGATTTC
TTCTATTTTAGGGGCAGTTAATTTTATTTCAACTATTTTTAATATACGTATACCTTCAAT
AAAAATAAAAATAATACCATTATTTGTTTGATCAATTCTTTTTACTACTATTCTTTTATT
ACTAGCTATTCCAGTATTAGCTGGGGCAATTACTATATTATTAACTGATCGTAATTTTAA
TACAGCTTTTTTTGTACCTGCTGGTGGAGGAGATCCTATTTTATTTCAACATTTATTT
>Neobisium_carcinoides|GBOL19984|Bavaria
TACATTATATTTAATTTTTGGGGTGTGGGCAGGTATTATAGGAATAAGATTAAGAATAAT
TATTCGTCTTCAATTAATAGTACCTGGGATATTAATTT---CAGACCATAATTATAATGT
TGTAGTAACTACACATGCTTTTATTATAATTTTTTTTATAATTATACCAATAATAATTGG
GGGTTTTGGGAATTGATTAGTACCAATAATAATTGGTTCTCCAGATATAGCTTTTCCTCG
AATAAATAATTTAAGATTTTGACTTTTACCTCCTTCTTTTGGCCTTTTAGTAATATCCTC
CATACTTGAAATAGGAGCAGGTACTGGATGAACCATTTATCCTCCTTTAGCTAGAAATAT
ATTTCATTCTGGAAAATCTATAGATTTATTAATTTTTTCCCTTCATTTAGCAGGTATCTC
TTCTATTTTGGGAGCAGTAAATTTTATTTCTACTATTTTTAATATGCGAATACCTTCTAT
AAAGTTAAAAATAATACCATTATTTGTTTGATCTATCCTATTTACTACTATTCTTTTACT
ATTAGCAATTCCTGTATTAGCGGGAGCTATCACCATACTTTTAACTGATCGTAATTTTAA
TACTTCTTTTTTTGTACCAGCTGGGGGTGGAGATCCTATTTTATTTCAACATTTATTT
>Neobisium_carcinoides|GBOL19986|Bavaria
AACATTATATTTAATTTTTGGTGTTTGAGCAGGAATTATAGGAATAAGATTAAGAATAAT
TATTCGTTTACAACTAATAATTCCAGGAATATTAATTT---CTGATCATAATTACAATGT
TGTAGTGACAACACATGCATTTGTTATAATTTTTTTTATAATCATACCTATAATAATTGG
AGGTTTTGGTAATTGATTAGTACCTATAATAATTGGTTCTCCAGATATAGCTTTTCCTCG
AATAAATAATTTAAGTTTTTGATTATTACCCCCTTCATTTAGCTTATTAATTATATCTTC
TATATTAGAGATAGGTTCAGGTACCGGATGGACTATTTATCCTCCTTTATCAAGAAATAT
ATTTCATTCAGGTAAATCTATAGATTTATTAATTTTTTCTTTACATTTAGCAGGGATTTC
TTCTATTTTAGGGGCAGTTAATTTTATTTCAACTATTTTTAATATACGTATACCTTCAAT
AAAAATAAAAATAATACCATTATTTGTTTGATCAATTCTTTTTACTACTATTCTTTTATT
ACTAGCTATTCCAGTATTAGCTGGGGCAATTACTATACTATTAACTGATCGTAATTTTAA
TACAGCTTTTTTTGTACCTGCTGGTGGAGGAGATCCTATTTTATTTCAACATTTATTT
>Neobisium_carcinoides|GBOL20005|Bavaria
NNNNNNNNNNNNNNNNNNNNNNNNNNNNNNNNNNATTATAGGAATAAGATTAAGAATAAT
TATTCGTTTACAACTAATAATTCCAGGAATATTAATTT---CTGATCATAATTACAATGT
TGTAGTGACAACACATGCATTTGTTATAATTTTTTTTATAATCATACCTATAATAATTGG
AGGTTTTGGTAATTGATTAGTACCTATAATAATTGGTTCTCCAGATATAGCTTTTCCTCG
AATAAATAATTTAAGTTTTTGATTATTACCCCCTTCATTTAGCTTATTAATTATATCTTC
TATATTAGAGATAGGTTCAGGTACCGGATGGACTATTTATCCTCCTTTATCAAGAAATAT
ATTTCATTCAGGTAAATCTATAGATTTATTAATTTTTTCTTTACATTTAGCAGGGATTTC
TTCTATTTTAGGAGCAGTTAATTTTATTTCAACTATTTTTAATATACGTATACCTTCAAT
AAAAATAAAAATAATACCATTATTTGTTTGATCAATTCTTTTTACTACTATTCTTTTATT
ACTAGCTATTCCAGTATTAGCTGGGGCAATTACTATACTATTAACTGATCGTAATTTTAA
TACAGCTTTTTTTGTACCTGCTGGTGGAGGAGATCCTATTTTATTTCAACATTTATTT
>Neobisium_carcinoides|GBOL20028|Bavaria
AACATTATATTTAATTTTTGGTGTTTGAGCAGGAATTATAGGAATAAGATTAAGAATAAT
TATTCGTTTACAACTAATAATTCCAGGAATATTAATTT---CTGATCATAATTACAATGT
TGTAGTGACAACACATGCATTTGTTATAATTTTTTTTATAATCATACCTATAATAATTGG
AGGTTTTGGGAATTGATTAGTACCTATAATAATTGGTTCTCCAGATATAGCTTTTCCTCG
AATAAATAATTTAAGTTTTTGATTATTACCCCCTTCATTTAGCTTATTAATTATATCTTC
TATATTAGAGATAGGTTCAGGTACCGGATGGACTATTTATCCTCCTTTATCAAGAAATAT
ATTTCATTCAGGTAAATCTATAGATTTATTAATTTTTTCTTTACATTTAGCAGGGATTTC
TTCTATTTTAGGAGCAGTTAATTTTATTTCAACTATTTTTAATATACGTATACCTTCAAT
AAAGATAAAAATAATACCATTATTTGTTTGATCAATTCTTTTTACTACTATTCTTTTATT
ACTAGCTATTCCAGTATTAGCTGGGGCAATTACTATATTATTAACTGATCGTAATTTTAA
TACAGCTTTTTTTGTACCTGCTGGTGGAGGAGATCCTATTTTATTTCAACATTTATTT
>Neobisium_carcinoides|GBOL20029|Bavaria
AACATTATATTTAATTTTTGGTGTTTGAGCAGGAATTATAGGAATAAGATTAAGAATAAT
TATTCGTTTACAACTAATAATTCCAGGAATATTAATTT---CTGATCATAATTACAATGT
TGTAGTGACAACACATGCATTTGTTATAATTTTTTTTATAATCATACCTATAATAATTGG
AGGTTTTGGGAATTGATTAGTACCTATAATAATTGGTTCTCCAGATATAGCTTTTCCTCG
AATAAATAATTTAAGTTTTTGATTATTACCCCCTTCATTTAGCTTATTAATTATATCTTC
TATATTAGAGATAGGTTCAGGTACCGGATGGACTATTTATCCTCCTTTATCAAGAAATAT
ATTTCATTCAGGTAAATCTATAGATTTATTAATTTTTTCTTTACATTTAGCAGGGATTTC
TTCTATTTTAGGAGCAGTTAATTTTATTTCAACTATTTTTAATATACGTATACCTTCAAT
AAAGATAAAAATAATACCATTATTTGTTTGATCAATTCTTTTTACTACTATTCTTTTATT
ACTAGCTATTCCAGTATTAGCTGGGGCAATTACTATATTATTAACTGATCGTAATTTTAA
TACAGCTTTTTTTGTACCTGCTGGTGGAGGAGATCCTATTTTATTTCAACATTTATTT
>Neobisium_carcinoides|ZFMK-TIS-18345|Meck-pomm
AACTTTATATTTAATTTTTGGGGTATGGGCAGGAGTATTGGGAATAAGATTAAGAATAAT
CATTCGTCTCCAATTAATAGTACCAGGAATATTAATCT---CTGATCATAACTATAATGT
AGTTGTAACTACGCACGCTTTTATTATAATTTTTTTTATAATTATACCTATAATAATTGG
GGGTTTTGGTAATTGACTTGTACCCATAATAATTGGTTCTCCAGATATAGCTTTTCCACG
TATAAATAATTTAAGTTTTTGATTATTGCCACCTTCTTTAGGATTATTAATTTTATCTTC
TACTTTAGAAATAGGGGCAGGTACTGGATGAACTATTTATCCCCCTCTTGCTAGTAATAT
ATTTCATTCAGGAAAATCAATAGATTTGTTGATTTTCTCTCTTCATTTGGCAGGTATTTC
TTCTATTTTAGGGGCTGTAAATTTTATTTCAACTATTTTTAATATACGAATACCATCAAT
AAAACTTAAAATAATACCTTTATTTGTTTGATCAATTTTATTCACTACAGTATTACTTCT
ACTAGCAATTCCTGTTTTAGCCGGAGCAATCACTATACTATTAACAGATCGTAATTTTAA
CACTTCATTTTTTGTTCCTGCTGGAGGTGGAGACCCTATTTTATTTCAACATTTATTT
>Neobisium_carcinoides|ZFMK-TIS-22248|Saxony
TACATTATATTTAATTTTTGGGGTGTGGGCAGGCATTATAGGAATAAGATTAAGAATAAT
TATTCGTCTTCAATTAATAGTACCTGGGATATTAATTT---CAGACCATAATTATAATGT
TGTAGTAACTACACATGCTTTTATTATAATTTTTTTTATAATTATACCAATAATAATTGG
GGGTTTTGGGAATTGATTAGTACCAATAATAATTGGTTCTCCAGATATAGCTTTTCCTCG
AATAAATAATTTAAGATTTTGACTTTTACCTCCTTCTTTTGGCCTTTTAGTAATATCCTC
CATACTTGAAATAGGAGCAGGTACTGGATGAACCATCTATCCTCCTTTAGCTAGAAATAT
ATTTCATTCTGGAAAATCTATAGATTTATTAATTTTTTCCCTTCATTTAGCAGGTATCTC
TTCTATTTTGGGAGCAGTAAATTTTATTTCTACTATTTTTAATATGCGAATACCTTCTAT
AAAGTTAAAAATAATACCATTATTTGTTTGATCTATCCTATTTACTACTATTCTTTTACT
ATTAGCAATTCCTGTATTAGCGGGAGCTATCACCATACTTTTAACTGATCGTAATTTTAA
TACTTCTTTTTTTGTACCAGCTGGGGGTGGAGATCCTATTTTATTTCAACATTTATTT
>Neobisium_carcinoides|ZFMK-TIS-22249|Saxony
TACATTATATTTAATTTTTGGGGTGTGGGCAGGCATTATAGGAATAAGATTAAGAATAAT
TATTCGTCTTCAATTAATAGTACCTGGGATATTAATTT---CAGACCATAATTATAATGT
TGTAGTAACTACACATGCTTTTATTATAATTTTTTTTATAATTATACCAATAATAATTGG
GGGTTTTGGGAATTGATTAGTACCAATAATAATTGGTTCTCCAGATATAGCTTTTCCTCG
AATAAATAATTTAAGATTTTGACTTTTACCTCCTTCTTTTGGCCTTTTAGTAATATCCTC
CATACTTGAAATAGGAGCAGGTACTGGATGAACCATCTATCCTCCTTTAGCTAGAAATAT
ATTTCATTCTGGAAAATCTATAGATTTATTAATTTTTTCCCTTCATTTAGCAGGTATCTC
TTCTATTTTGGGAGCAGTAAATTTTATTTCTACTATTTTTAATATGCGAATACCTTCTAT
AAAGTTAAAAATAATACCATTATTTGTTTGATCTATCCTATTTACTACTATTCTTTTACT
ATTAGCAATTCCTGTATTAGCGGGAGCTATCACCATACTTTTAACTGATCGTAATTTTAA
TACTTCTTTTTTTGTACCAGCTGGGGGTGGAGATCCTATTTTATTTCAACATTTATTT
>Neobisium_carcinoides|ZFMK-TIS-2490|Saxony
TACATTATATTTAATTTTTGGGGTGTGGGCAGGTATTATAGGAATAAGATTAAGAATAAT
TATTCGTCTTCAATTAATAGTACCTGGGATATTAATTT---CAGACCATAATTATAATGT
TGTAGTAACTACACATGCTTTTATTATAATTTTTTTTATAATTATACCAATAATAATTGG
GGGTTTTGGGAATTGATTAGTACCAATAATAATTGGTTCTCCAGATATAGCTTTTCCTCG
AATAAATAATTTAAGATTTTGACTTTTACCTCCTTCTTTTGGCCTTTTAGTAATATCCTC
CATACTTGAAATAGGAGCAGGTACTGGATGAACCATCTATCCTCCTTTAGCTAGAAATAT
ATTTCATTCTGGAAAATCTATAGATTTATTAATTTTTTCCCTTCATTTAGCAGGTATCTC
TTCTATTTTGGGAGCAGTAAATTTTATTTCTACTATTTTTAATATGCGAATACCTTCTAT
AAAGTTAAAAATAATACCATTATTTGTTTGATCTATCCTATTTACTACTATTCTTTTACT
ATTAGCAATTCCTGTATTAGCGGGAGCTATCACCATACTTTTAACTGATCGTAATTTTAA
TACTTCTTTTTTTGTACCAGCTGGGGGTGGAGATCCTATTTTATTTCAACATTTATTT
>Neobisium_carcinoides|ZFMK-TIS-2501459|Hesse
TACATTATATTTAATTTTTGGGGTGTGGGCAGGTATTATAGGAATAAGATTAAGAATAAT
TATTCGTCTTCAATTAATAGTACCTGGGATATTAATTT---CAGACCATAATTATAATGT
TGTAGTAACTACACATGCTTTTATTATAATTTTTTTTATAATTATACCAATAATAATTGG
GGGTTTTGGGAATTGATTAGTACCAATAATAATTGGTTCTCCAGATATAGCTTTTCCTCG
AATAAATAATTTAAGATTTTGACTTTTACCTCCTTCTTTTGGCCTTTTAGTAATATCCTC
CATACTTGAAATAGGAGCAGGTACTGGATGAACCATTTATCCTCCTTTAGCTAGAAATAT
ATTTCATTCTGGAAAATCTATAGATTTATTAATTTTTTCCCTTCATTTAGCAGGTATCTC
TTCTATTTTGGGAGCAGTAAATTTTATTTCTACTATTTTTAATATGCGAATACCTTCTAT
AAAGTTAAAAATAATACCATTATTTGTTTGATCTATCCTATTTACTACTATTCTTTTACT
ATTAGCAATTCCTGTATTAGCGGGAGCTATCACCATACTTTTAACTGATCGTAATTTTAA
TACTTCTTTTTTTGTACCAGCTGGGGGTGGAGATCCTATTTTATTTCAACATTTATTT
>Neobisium_carcinoides|ZFMK-TIS-2501460|Hesse
TACATTATATTTAATTTTTGGGGTGTGGGCAGGTATTATAGGAATAAGATTAAGAATAAT
TATTCGTCTTCAATTAATAGTACCTGGGATATTAATTT---CAGACCATAATTATAATGT
TGTAGTAACTACACATGCTTTTATTATAATTTTTTTTATAATTATACCAATAATAATTGG
GGGTTTTGGGAATTGATTAGTACCAATAATAATTGGTTCTCCAGATATAGCTTTTCCTCG
AATAAATAATTTAAGATTTTGACTTTTACCTCCTTCTTTTGGCCTTTTAGTAATATCCTC
CATACTTGAAATAGGAGCAGGTACTGGATGAACCATTTATCCTCCTTTAGCTAGAAATAT
ATTTCATTCTGGAAAATCTATAGATTTATTAATTTTTTCCCTTCATTTAGCAGGTATCTC
TTCTATTTTGGGAGCAGTAAATTTTATTTCTACTATTTTTAATATGCGAATACCTTCTAT
AAAGTTAAAAATAATACCATTATTTGTTTGATCTATCCTATTTACTACTATTCTTTTACT
ATTAGCAATTCCTGTATTAGCGGGAGCTATCACCATACTTTTAACTGATCGTAATTTTAA
TACTTCTTTTTTTGTACCAGCTGGGGGTGGAGATCCTATTTTATTTCAACATTTATTT
>Neobisium_carcinoides|ZFMK-TIS-2501461|Baden-W
AACTTTATATTTAATTTTTGGTGTTTGAGCGGGAGTATTGGGAATAAGATTAAGAATAAT
TATTCGTCTTCAATTAATAGTACCAGGAATATTAATCT---CTGATCATAACTATAATGT
AGTTGTAACTACACATGCTTTTATTATAATTTTTTTTATAATCATACCAATAATAATTGG
GGGTTTCGGAAATTGACTTGTACCAATAATGATTGGTTCTCCAGATATAGCTTTTCCACG
TATAAATAATTTAAGTTTTTGATTATTGCCACCTTCATTAGGATTATTAATTTTATCCTC
TACCTTAGAAATAGGATCGGGAACTGGATGAACTATTTATCCTCCTCTTGCTAGCAACAT
ATTTCATTCAGGTAAATCAATAGATTTATTAATTTTTTCTCTTCATTTGGCAGGTATTTC
TTCTATTTTAGGGGCTGTAAACTTTATTTCAACTATCTTTAACATACGTATACCATCAAT
AAAATTAAAAATAATACCTTTATTTGTTTGATCAATTTTATTTACTACAGTATTATTATT
ATTAGCAATCCCAGTTTTAGCTGGGGCAATTACCATATTGCTAACAGATCGAAATTTTAA
TACTTCTTTTTTTGTACCTGCCGGTGGGGGGGATCCTATTTTATTTCAACATTTATTT
>Neobisium_carcinoides|ZFMK-TIS-2501462|Hesse
AACATTATATTTAATTTTTGGTGTTTGAGCAGGAATTATAGGAATAAGATTAAGAATAAT
TATTCGTTTACAACTAATAATTCCAGGAATATTAATTT---CTGATCATAATTACAATGT
TGTAGTGACAACACATGCATTTGTTATAATTTTTTTTATAATCATACCTATAATAATTGG
AGGTTTTGGTAATTGATTAGTACCTATAATAATTGGTTCTCCAGATATAGCTTTTCCTCG
AATAAATAATTTAAGTTTTTGATTATTACCCCCTTCATTTAGCTTATTAATTATATCTTC
TATATTAGAGATAGGTTCAGGTACCGGATGGACTATTTATCCTCCTTTATCAAGAAATAT
ATTTCATTCAGGTAAATCTATAGATTTATTAATTTTTTCTTTACATTTAGCAGGGATTTC
TTCTATTTTAGGAGCAGTTAATTTTATTTCAACTATTTTTAATATACGTATACCTTCAAT
AAAAATAAAAATAATACCATTATTTGTTTGATCAATTCTTTTTACTACTATTCTTTTATT
ACTAGCTATTCCAGTATTAGCTGGGGCAATTACTATACTATTAACTGATCGTAATTTTAA
TACAGCTTTTTTTGTACCTGCTGGTGGAGGAGATCCTATTTTATTTCAACATTTATTT
>Neobisium_carcinoides|ZFMK-TIS-2501463|Hesse
TACATTATATTTAATTTTTGGGGTGTGGGCAGGTATTATAGGAATAAGATTAAGAATAAT
TATTCGTCTTCAATTAATAGTACCTGGGATATTAATTT---CAGACCATAATTATAATGT
TGTAGTAACTACACATGCTTTTATTATAATTTTTTTTATAATTATACCAATAATAATTGG
GGGTTTTGGGAATTGATTAGTACCAATAATAATTGGTTCTCCAGATATAGCTTTTCCTCG
AATAAATAATTTAAGATTTTGACTTTTACCTCCTTCTTTTGGTCTTTTAGTAATATCCTC
CATACTTGAAATAGGAGCAGGTACTGGATGAACCATCTATCCTCCTTTAGCTAGAAATAT
ATTTCATTCTGGAAAATCTATAGATTTATTAATTTTTTCCCTTCATTTAGCAGGTATCTC
TTCTATTTTGGGAGCAGTAAATTTTATTTCTACTATTTTTAATATGCGAATACCTTCTAT
AAAGTTAAAAATAATACCATTATTTGTTTGATCTATCCTATTTACTACTATTCTTTTACT
ATTAGCAATTCCTGTATTAGCGGGAGCTATCACCATACTTTTAACTGATCGTAATTTTAA
TACTTCTTTTTTTGTACCAGCTGGGGGTGGAGATCCTATTTTATTTCAACATTTATTT
>Neobisium_carcinoides|ZFMK-TIS-2504857|Hesse
TACATTATATTTAATTTTTGGGGTATGAGCAGGAATTATGGGGATAAGATTGAGAATAAT
TATTCGTCTTCAATTGATAATACCTGGAATATTAATTT---CAGATCATAATTATAATGT
TGTAGTGACAACGCATGCCTTTATTATAATTTTTTTTATAATTATACCTATAATAATTGG
AGGTTTCGGAAATTGGTTAGTACCAATAATAATCGGTTCTCCTGATATAGCTTTTCCACG
AATAAATAATTTAAGTTTTTGACTACTTCCTCCCTCTTTTGGTCTTTTAATTTTATCATC
TATACTTGAAATAGGGGCAGGAACTGGATGAACTATTTACCCTCCTTTAGCTAGTAATAT
ATTTCATTCTGGAAAATCAATAGATCTTTTAATTTTTTCTTTACATTTAGCAGGTATCTC
TTCTATTTTAGGGGCAGTAAACTTTATTTCTACTATTTTTAATATACGAATACCTTCTAT
AAAATTAAAAATAATACCTTTATTTGTTTGATCTATTTTATTTACTACTATTCTTTTATT
ACTAGCTATTCCTGTATTAGCAGGAGCCATTACTATACTTTTAACTGATCGTAATTTTAA
TACTTCTTTCTTTGTGCCGGCTGGAGGAGGGGATCCTATTTTATTTCAACATTTATTT
>Neobisium_carcinoides|ZFMK-TIS-2504890|Bavaria
AACATTATATTTAATTTTTGGTGTTTGAGCAGGAATTATAGGAATAAGATTAAGAATAAT
TATTCGTTTACAACTAATAATTCCAGGAATATTAATTT---CTGATCATAATTACAATGT
TGTAGTGACAACACATGCATTTGTTATAATTTTTTTTATAATCATACCTATAATAATTGG
AGGTTTTGGGAATTGATTAGTACCTATAATAATTGGTTCTCCAGATATAGCTTTTCCTCG
AATAAATAATTTAAGTTTTTGATTATTACCCCCTTCATTTAGCTTATTAATTATATCTTC
TATATTAGAGATAGGTTCAGGTACCGGATGGACTATTTATCCTCCTTTATCAAGAAATAT
ATTTCATTCAGGTAAATCTATAGATTTATTAATTTTTTCTTTACATTTAGCAGGGATTTC
TTCTATTTTAGGAGCAGTTAATTTTATTTCAACTATTTTTAATATACGTATACCTTCAAT
AAAAATAAAAATAATACCATTATTTGTTTGATCAATTCTTTTTACTACTATTCTTTTATT
ACTAGCTATTCCAGTATTAGCTGGGGCAATTACTATATTATTAACTGATCGTAATTTTAA
TACAGCTTTTTTTGTACCTGCTGGTGGAGGAGATCCTATTTTATTTCAACATTTATTT
>Neobisium_carcinoides|ZFMK-TIS-2504891|Bavaria
AACATTATATTTAATTTTTGGTGTTTGAGCAGGAATTATAGGAATAAGATTAAGAATAAT
TATTCGTTTACAACTAATAATTCCAGGAATATTAATTT---CTGATCATAATTACAATGT
TGTAGTGACAACACATGCATTTGTTATAATTTTTTTTATAATCATACCTATAATAATTGG
AGGTTTTGGGAATTGATTAGTACCTATAATAATTGGTTCTCCAGATATAGCTTTTCCTCG
AATAAATAATTTAAGTTTTTGATTATTACCCCCTTCATTTAGCTTATTAATTATATCTTC
TATATTAGAGATAGGTTCAGGTACCGGATGGACTATTTATCCTCCTTTATCAAGAAATAT
ATTTCATTCAGGTAAATCTATAGATTTATTAATTTTTTCTTTACATTTAGCAGGGATTTC
TTCTATTTTAGGAGCAGTTAATTTTATTTCAACTATTTTTAATATACGTATACCTTCAAT
AAAAATAAAAATAATACCATTATTTGTTTGATCAATTCTTTTTACTACTATTCTTTTATT
ACTAGCTATTCCAGTATTAGCTGGGGCAATTACTATATTATTAACTGATCGTAATTTTAA
TACAGCTTTTTTTGTACCTGCTGGTGGAGGAGATCCTATTTTATTTCAACATTTATTT
>Neobisium_carcinoides|ZFMK-TIS-2504970|Bavaria
AACTTTATATTTAATTTTTGGTGTATGGGCAGGTATCTTAGGTATAAGATTAAGAATAAT
TATTCGTCTTCAATTAATAGTACCAGGAATATTAATTT---CTGATCATAATTATAATGT
AGTAGTAACTACTCATGCTTTTATTATAATTTTTTTTATAATTATACCAATAATAATTGG
AGGTTTTGGAAACTGATTAGTACCAATAATAATTGGTTCACCTGATATAGCTTTTCCTCG
TATAAATAATTTAAGTTTTTGGTTACTACCTCCTTCTTTAGGACTATTAATTATGTCTTC
TGTTTTAGAAATGGGGGCAGGAACTGGATGAACAATTTATCCTCCTCTTGCTAGTAATAT
ATTCCATTCTGGTAAATCTATAGATTTATTAATTTTTTCTTTACACTTGGCAGGTATCTC
TTCTATTTTAGGGGCAGTAAATTTTATTTCTACTATTTTTAATATACGAATACCTTCTAT
AAAATTAAAAATAATACCTTTATTTGTTTGATCAATTTTATTTACTACAGTATTATTACT
ATTAGCAATTCCAGTATTAGCTGGGGCAATTACCATACTATTAACAGATCGTAATTTTAA
TACTTCTTTCTTTGTACCAGCAGGAGGGGGAGATCCTATTTTATTTCAACATTTATTT
>Neobisium_carcinoides|ZFMK-TIS-2504971|Bavaria
AACTTTATATTTAATTTTTGGTGTATGGGCAGGTATCTTAGGTATAAGATTAAGAATAAT
TATTCGTCTTCAATTAATAGTACCAGGAATATTAATTT---CTGATCATAATTATAATGT
AGTAGTAACTACTCATGCTTTTATTATAATTTTTTTTATAATTATACCAATAATAATTGG
AGGTTTTGGAAACTGATTAGTACCAATAATAATTGGTTCACCTGATATAGCTTTTCCTCG
TATAAATAATTTAAGTTTTTGGTTACTACCTCCTTCTTTAGGACTATTAATTATGTCTTC
TGTTTTAGAAATGGGGGCAGGAACTGGATGAACAATTTATCCTCCTCTTGCTAGTAATAT
ATTCCATTCTGGTAAATCTATAGATTTATTAATTTTTTCTTTACACTTGGCAGGTATCTC
TTCTATTTTAGGGGCAGTAAATTTTATTTCTACTATTTTTAATATACGAATACCTTCTAT
AAAATTAAAAATAATACCTTTATTTGTTTGATCAATTTTATTTACTACAGTATTATTACT
ATTAGCAATTCCAGTATTAGCTGGGGCAATTACCATACTATTAACAGATCGTAATTTTAA
TACTTCTTTCTTTGTACCAGCAGGAGGGGGAGATCCTATTTTATTTCAACATTTATTT
>Neobisium_carcinoides|ZFMK-TIS-2505027|Tyrol
AACATTATATTTAATTTTTGGTGTTTGAGCAGGAATTATAGGAATAAGATTAAGAATAAT
TATTCGTTTACAACTAATAATTCCAGGAATATTAATTT---CTGATCATAATTACAATGT
TGTAGTGACAACACATGCATTTGTTATAATTTTTTTTATAATCATACCTATAATAATTGG
AGGTTTTGGGAATTGATTAGTACCTATAATAATTGGTTCTCCAGATATAGCTTTTCCTCG
AATAAATAATTTAAGTTTTTGATTATTGCCCCCTTCATTTAGCTTATTAATTATATCTTC
TATATTAGAGATAGGTTCAGGTACCGGATGGACTATTTATCCTCCTTTATCAAGAAATAT
ATTTCATTCAGGTAAATCTATAGATTTATTAATTTTTTCTTTACATTTAGCAGGGATTTC
TTCTATTTTAGGAGCAGTTAATTTTATTTCAACTATTTTTAATATACGTATACCTTCAAT
AAAAATAAAAATAATACCATTATTTGTTTGATCAATTCTTTTTACTACTATTCTTTTATT
ACTAGCTATTCCAGTATTAGCTGGGGCAATTACTATATTATTAACTGATCGTAATTTTAA
TACAGCTTTTTTTGTACCTGCTGGTGGAGGAGATCCTATTTTATTTCAACATTTATTT
>Neobisium_carcinoides|ZFMK-TIS-2505028|Tyrol
AACATTATATTTAATTTTTGGTGTTTGAGCAGGAATTATAGGAATAAGATTAAGAATAAT
TATTCGTTTACAACTAATAATTCCAGGAATATTAATTT---CTGATCATAATTACAATGT
TGTAGTGACAACACATGCATTTGTTATAATTTTTTTTATAATCATACCTATAATAATTGG
AGGTTTTGGGAATTGATTAGTACCTATAATAATTGGTTCTCCAGATATAGCTTTTCCTCG
AATAAATAATTTAAGTTTTTGATTATTGCCCCCTTCATTTAGCTTATTAATTATATCTTC
TATATTAGAGATAGGTTCAGGTACCGGATGGACTATTTATCCTCCTTTATCAAGAAATAT
ATTTCATTCAGGTAAATCTATAGATTTATTAATTTTTTCTTTACATTTAGCAGGGATTTC
TTCTATTTTAGGAGCAGTTAATTTTATTTCAACTATTTTTAATATACGTATACCTTCAAT
AAAAATAAAAATAATACCATTATTTGTTTGATCAATTCTTTTTACTACTATTCTTTTATT
ACTAGCTATTCCAGTATTAGCTGGGGCAATTACTATATTATTAACTGATCGTAATTTTAA
TACAGCTTTTTTTGTACCTGCTGGTGGAGGAGATCCTATTTTATTTCAACATTTATTT
>Neobisium_carcinoides|ZFMK-TIS-2528578|Lower_Sax
TACATTATATTTAATTTTTGGGGTATGGACAGGAATTATGGGGATAAGATTGAGAATAAT
TATTCGTCTTCAATTGATAATACCTGGAATATTAATTT---CAGATCATAATTATAATGT
TGTAGTGACAACGCATGCCTTTATTATAATTTTTTTTATAATTATACCTATAATAATTGG
AGGTTTCGGAAATTGGTTAGTACCAATAATAATCGGTTCTCCTGATATAGCTTTTCCACG
AATAAATAATTTAAGTTTTTGACTACTTCCTCCCTCTTTTGGTCTTTTAATTTTATCATC
TATACTTGAAATAGGGGCAGGAACTGGATGAACTATTTACCCTCCTTTAGCTAGTAATAT
ATTTCATTCTGGAAAATCAATAGATCTTTTAATTTTTTCTTTACATTTAGCAGGTATCTC
TTCTATTTTAGGGGCAGTAAACTTTATTTCTACTATTTTTAATATACGAATACCTTCTAT
AAAATTAAAAATAATACCTTTATTTGTTTGATCTATTTTATTTACTACTATTCTTTTATT
ACTAGCTATTCCTGTATTAGCAGGAGCTATTACTATACTTTTAACTGATCGTAATTTTAA
TACTTCTTTCTTTGTGCCGGCTGGAGGAGGGGATCCTATTTTATTTCAACATTTATTT
>Neobisium_carcinoides|ZFMK-TIS-2528579|Lower_Sax
AACTTTATATTTAATTTTTGGGGTATGGGCAGGAGTATTGGGAATAAGATTAAGAATAAT
CATTCGTCTCCAATTAATAGTACCCGGAATATTAATCT---CTGATCATAATTATAATGT
AGTTGTAACTACACATGCTTTTATTATAATTTTTTTTATAATTATACCAATAATAATTGG
GGGTTTTGGTAATTGGCTTGTACCTATAATAATTGGTTCTCCGGATATAGCTTTTCCACG
TATAAATAATTTAAGTTTTTGATTACTACCACCTTCTTTAGGATTATTAATTTTATCTTC
TACTTTAGAAATAGGGGCAGGTACTGGATGAACTATTTATCCCCCTCTTGCTAGTAATAT
ATTCCATTCAGGTAAATCAATAGATTTGTTGATTTTCTCTCTTCATTTGGCAGGTATTTC
TTCAATTTTAGGGGCTGTAAATTTTATTTCAACTATTTTTAATATACGAATACCCTCAAT
AAAACTTAAAATAATACCTTTATTTGTTTGATCAATTTTATTCACTACAGTATTACTACT
ACTAGCAATTCCTGTATTAGCCGGAGCAATCACTATATTATTAACAGATCGTAATTTTAA
CACTTCATTTTTTGTTCCTGCTGGAGGTGGAGACCCTATTTTATTTCAACACTTATTT
>Neobisium_carcinoides|ZFMK-TIS-2553333|Saxony
TACATTATATTTAATTTTTGGGGTGTGGGCAGGTATTATAGGAATAAGATTAAGAATAAT
TATTCGTCTTCAATTAATAGTACCTGGGATATTAATTT---CAGACCATAATTATAATGT
TGTAGTAACTACACATGCTTTTATTATAATTTTTTTTATAATTATACCAATAATAATTGG
GGGTTTTGGGAATTGATTAGTACCAATAATAATTGGTTCTCCAGATATAGCTTTTCCTCG
AATAAATAATTTAAGATTTTGACTTTTACCTCCTTCTTTTGGCCTTTTAGTAATATCCTC
CATACTTGAAATAGGAGCAGGTACTGGATGAACCATCTATCCTCCTTTAGCTAGAAATAT
ATTTCATTCTGGAAAATCTATAGATTTATTAATTTTTTCCCTTCATTTAGCAGGTATCTC
TTCTATTTTGGGAGCAGTAAATTTTATTTCTACTATTTTTAATATGCGAATACCTTCTAT
AAAGTTAAAAATAATACCATTATTTGTTTGATCTATCCTATTTACTACTATTCTTTTACT
ATTAGCAATTCCTGTATTAGCGGGAGCTATCACCATACTTTTAACTGATCGTAATTTTAA
TACTTCTTTTTTTGTACCAGCTGGGGGTGGAGATCCTATTTTATTTCAACATTTATTT
>Neobisium_carcinoides|ZFMK-TIS-2553334|Saxony
TACATTATATTTAATTTTTGGGGTGTGGGCAGGTATTATAGGAATAAGATTAAGAATAAT
TATTCGTCTTCAATTAATAGTACCTGGGATATTAATTT---CAGACCATAATTATAATGT
TGTAGTAACTACACATGCTTTTATTATAATTTTTTTTATAATTATACCAATAATAATTGG
GGGTTTTGGGAATTGATTAGTACCAATAATAATTGGTTCTCCAGATATAGCTTTTCCTCG
AATAAATAATTTAAGATTTTGACTTTTACCTCCTTCTTTTGGCCTTTTAGTAATATCCTC
CATACTTGAAATAGGAGCAGGTACTGGATGAACCATCTATCCTCCTTTAGCTAGAAATAT
ATTTCATTCTGGAAAATCTATAGATTTATTAATTTTTTCCCTTCATTTAGCAGGTATCTC
TTCTATTTTGGGAGCAGTAAATTTTATTTCTACTATTTTTAATATGCGAATACCTTCTAT
AAAGTTAAAAATAATACCATTATTTGTTTGATCTATCCTATTTACTACTATTCTTTTACT
ATTAGCAATTCCTGTATTAGCGGGAGCTATCACCATACTTTTAACTGATCGTAATTTTAA
TACTTCTTTTTTTGTACCAGCTGGGGGTGGAGATCCTATTTTATTTCAACATTTATTT
>Neobisium_carcinoides|ZFMK-TIS-2553358|Meck-pomm
TACATTATATTTAATTTTTGGGGTATGAGCAGGAATTATGGGGATAAGATTGAGAATAAT
TATTCGTCTTCAATTGATAATACCTGGAATATTAATTT---CAGATCATAATTATAATGT
TGTAGTGACAACGCATGCCTTTATTATAATTTTTTTTATAATTATACCTATAATAATTGG
AGGTTTCGGAAATTGGTTAGTACCAATAATAATCGGTTCTCCTGATATAGCTTTTCCACG
AATAAATAATTTAAGTTTTTGACTACTTCCTCCCTCTTTTGGTCTTTTAATTTTATCATC
TATACTTGAAATAGGGGCAGGAACTGGATGAACTATTTACCCTCCTTTAGCTAGTAATAT
ATTTCATTCTGGAAAATCAATAGATCTTTTAATTTTTTCTTTACATTTAGCAGGTATCTC
TTCTATTTTAGGGGCAGTAAACTTTATTTCTACTATTTTTAATATACGAATACCTTCTAT
AAAATTAAAAATAATACCTTTATTTGTTTGATCTATTTTATTTACTACTATTCTTTTATT
ACTAGCTATTCCTGTATTAGCAGGAGCCATTACTATACTTTTAACTGATCGTAATTTTAA
TACTTCTTTCTTTGTGCCGGCTGGAGGAGGGGATCCTATTTTATTTCAACATTTATTT
>Neobisium_carcinoides|ZFMK-TIS-2553359|Meck-pomm
TACATTATATTTAATTTTTGGGGTATGAGCAGGAATTATGGGGATAAGATTGAGAATAAT
TATTCGTCTTCAATTGATAATACCTGGAATATTAATTT---CAGATCATAATTATAATGT
TGTAGTGACAACGCATGCCTTTATTATAATTTTTTTTATAATTATACCTATAATAATTGG
AGGTTTCGGAAATTGGTTAGTACCAATAATAATCGGTTCTCCTGATATAGCTTTTCCACG
AATAAATAATTTAAGTTTTTGACTACTTCCTCCCTCTTTTGGTCTTTTAATTTTATCATC
TATACTTGAAATAGGGGCAGGAACTGGATGAACTATTTACCCTCCTTTAGCTAGTAATAT
ATTTCATTCTGGAAAATCAATAGATCTTTTAATTTTTTCTTTACATTTAGCAGGTATCTC
TTCTATTTTAGGGGCAGTAAACTTTATTTCTACTATTTTTAATATACGAATACCTTCTAT
AAAATTAAAAATAATACCTTTATTTGTTTGATCTATTTTATTTACTACTATTCTTTTATT
ACTAGCTATTCCTGTATTAGCAGGAGCCATTACTATACTTTTAACTGATCGTAATTTTAA
TACTTCTTTCTTTATGCCGGCTGGAGGAGGGGATCCTATTTTATTTCAACATTTATTT
>Neobisium_carcinoides|ZFMK-TIS-2553360|Meck-pomm
TACATTATATTTAATTTTTGGGGTATGAGCAGGAATTATGGGGATAAGATTGAGAATAAT
TATTCGTCTTCAATTGATAATACCTGGAATATTAATTT---CAGATCATAATTATAATGT
TGTAGTGACAACGCATGCCTTTATTATAATTTTTTTTATAATTATACCTATAATAATTGG
AGGTTTCGGAAATTGGTTAGTACCAATAATAATCGGTTCTCCTGATATAGCTTTTCCACG
AATAAATAATTTAAGTTTTTGACTACTTCCTCCCTCTTTTGGTCTTTTAATTTTATCATC
TATACTTGAAATAGGGGCAGGAACTGGATGAACTATTTACCCTCCTTTAGCTAGTAATAT
ATTTCATTCTGGAAAATCAATAGATCTTTTAATTTTTTCTTTACATTTAGCAGGTATCTC
TTCTATTTTAGGGGCAGTAAACTTTATTTCTACTATTTTTAATATACGAATACCTTCTAT
AAAATTAAAAATAATACCTTTATTTGTTTGATCTATTTTATTTACTACTATTCTTTTATT
ACTAGCTATTCCTGTATTAGCAGGAGCCATTACTATACTTTTAACTGATCGTAATTTTAA
TACTTCTTTCTTTGTGCCGGCTGGAGGAGGGGATCCTATTTTATTTCAACATTTATTT
>Neobisium_carcinoides|ZFMK-TIS-2553385|Meck-pomm
TACATTATATTTAATTTTTGGGGTATGAGCAGGAATTATGGGGATAAGATTGAGAATAAT
TATTCGTCTTCAATTGATAATACCTGGAATATTAATTT---CAGATCATAATTATAATGT
TGTAGTGACAACGCATGCCTTTATTATAATTTTTTTTATAATTATACCTATAATAATTGG
AGGTTTCGGAAATTGGTTAGTACCAATAATAATCGGTTCTCCTGATATAGCTTTTCCACG
AATAAATAATTTAAGTTTTTGACTACTTCCTCCCTCTTTTGGTCTTTTAATTTTATCATC
TATACTTGAAATAGGGGCAGGAACTGGATGAACTATTTACCCTCCTTTAGCTAGTAATAT
ATTTCATTCTGGAAAATCAATAGATCTTTTAATTTTTTCTTTACATTTAGCAGGTATCTC
TTCTATTTTAGGGGCAGTAAACTTTATTTCTACTATTTTTAATATACGAATACCTTCTAT
AAAATTAAAAATAATACCTTTATTTGTTTGATCTATTTTATTTACTACTATTCTTTTATT
ACTAGCTATTCCTGTATTAGCAGGAGCCATTACTATACTTTTAACTGATCGTAATTTTAA
TACTTCTTTCTTTGTGCCGGCTGGAGGAGGGGATCCTATTTTATTTCAACATTTATTT
>Neobisium_carcinoides|ZFMK-TIS-2553386|Meck-pomm
TACATTATATTTAATTTTTGGGGTATGAGCAGGAATTATGGGGATAAGATTGAGAATAAT
TATTCGTCTTCAATTGATAATACCTGGAATATTAATTT---CAGATCATAATTATAATGT
TGTAGTGACAACGCATGCCTTTATTATAATTTTTTTTATAATTATACCTATAATAATTGG
AGGTTTCGGAAATTGGTTAGTACCAATAATAATCGGTTCTCCTGATATAGCTTTTCCACG
AATAAATAATTTAAGTTTTTGACTACTTCCTCCCTCTTTTGGTCTTTTAATTTTATCATC
TATACTTGAAATAGGGGCAGGAACTGGATGAACTATTTACCCTCCTTTAGCTAGTAATAT
ATTTCATTCTGGAAAATCAATAGATCTTTTAATTTTTTCTTTACATTTAGCAGGTATCTC
TTCTATTTTAGGGGCAGTAAACTTTATTTCTACTATTTTTAATATACGAATACCTTCTAT
AAAATTAAAAATAATACCTTTATTTGTTTGATCTATTTTATTTACTACTATTCTTTTATT
ACTAGCTATTCCTGTATTAGCAGGAGCCATTACTATACTTTTAACTGATCGTAATTTTAA
TACTTCTTTCTTTGTGCCGGCTGGAGGAGGGGATCCTATTTTATTTCAACATTTATTT
>Neobisium_carcinoides|ZFMK-TIS-2553387|NRhine-W
AACTTTATATTTAATTTTTGGTGTATGAGCAGGAGTATTGGGAATAAGATTAAGAATAAT
CATTCGTCTCCAATTAATAGTACCGGGAATATTAATCT---CTGATCATAATTATAATGT
AGTTGTAACTACGCACGCTTTTATTATAATTTTTTTTATAATTATACCTATAATAATTGG
GGGTTTTGGTAATTGACTTGTACCCATAATAATTGGTTCTCCAGATATAGCTTTTCCACG
TATAAATAATTTAAGTTTTTGATTATTGCCACCTTCTTTAGGATTATTAATTTTATCTTC
TACTTTAGAAATAGGGGCAGGTACTGGATGAACTATTTATCCCCCTCTTGCTAGTAATAT
ATTTCATTCAGGAAAATCAATAGATTTGTTGATTTTCTCTCTTCATTTGGCAGGTATTTC
TTCTATTTTAGGGGCTGTAAATTTTATTTCAACTATTTTTAATATACGAATACCGTCAAT
AAAACTTAAAATAATACCTTTATTTGTTTGATCAATTTTATTCACTACAGTATTACTTCT
ACTAGCAATTCCTGTTTTAGCCGGAGCAATCACTATACTATTAACAGATCGTAATTTTAA
CACTTCATTTTTTGTTCCTGCTGGGGGTGGAGACCCTATTTTATTTCAACATTTATTT
>Neobisium_carcinoides|ZFMK-TIS-2568616|Lower_Sax
AACTTTATATTTAATTTTTGGGGTATGGGCAGGTGTATTGGGAATAAGATTAAGAATAAT
CATTCGTCTTCAATTAATAGTACCAGGAATATTAATCT---CTGATCATAATTATAATGT
AGTTGTAACTACACACGCTTTTATTATAATTTTTTTTATAATTATACCAATAATAATTGG
GGGTTTTGGTAATTGACTTGTACCTATAATAATTGGTTCTCCGGATATAGCTTTCCCACG
TATAAATAATTTAAGTTTTTGATTATTACCACCTTCTTTAGGATTATTAATTTTATCTTC
TACTTTAGAAATAGGGGCAGGAACTGGATGAACTATTTATCCACCTCTTGCTAGTAATAT
ATTCCATTCAGGGAAATCAATAGATTTATTGATTTTCTCTCTTCATTTGGCAGGTGTTTC
TTCAATTTTAGGGGCTGTAAATTTTATTTCAACTATTTTTAATATACGAATGCCCTCAAT
AAAACTTAAAATAATACCTTTATTTGTTTGATCAATTTTATTCACTACAGTATTACTATT
ACTAGCAATCCCAGTTTTAGCCGGAGCAATCACCATACTATTAACAGATCGTAATTTTAA
CACTTCATTTTTTGTTCCTGCTGGAGGTGGTGACCCTATTTTATTCCAACACTTATTT
>Neobisium_carcinoides|ZFMK-TIS-2568617|Lower_Sax
AACTTTATATTTAATTTTTGGGGTATGGGCAGGAGTATTGGGAATAAGATTAAGAATAAT
CATTCGTCTCCAATTAATAGTACCAGGAATATTAATTT---CTGATCATAATTATAATGT
AGTTGTAACTACGCATGCTTTTATTATAATTTTTTTTATAATTATACCAATAATAATTGG
GGGTTTTGGTAATTGACTTGTACCTATAATAATTGGTTCTCCGGATATAGCTTTTCCACG
TATAAATAATTTAAGTTTTTGATTATTGCCACCTTCTTTAGGGTTATTAATTTTATCTTC
TACTTTAGAAATAGGGGCAGGTACTGGATGAACTATTTATCCTCCTCTTGCTAGTAATAT
ATTTCATTCAGGAAAATCAATAGATTTGTTGATTTTCTCTCTTCATTTGGCAGGTATTTC
TTCAATTTTAGGGGCGGTAAATTTTATTTCAACTATTTTTAATATACGAATACCCTCAAT
AAAACTTAAAATAATACCTTTATTTGTTTGATCAATTTTATTCACTACAGTATTACTACT
ACTAGCAATTCCTGTATTAGCCGGAGCAATCACTATGTTATTAACAGATCGTAATTTTAA
CACTTCATTTTTTGTTCCTGCTGGAGGTGGAGACCCTATTTTATTTCAACATTTATTT
>Neobisium_carcinoides|ZFMK-TIS-2568677|Sax-Anhalt
TACATTATATTTAATTTTTGGGGTGTGGGCAGGTATTATAGGAATAAGATTAAGAATAAT
TATTCGTCTTCAATTAATAGTACCTGGGATATTAATTT---CAGACCATAATTATAATGT
TGTAGTAACTACACATGCTTTTATTATAATTTTTTTTATAATTATACCAATAATAATTGG
GGGTTTTGGGAATTGATTAGTACCAATAATAATTGGTTCTCCAGATATAGCTTTTCCTCG
AATAAATAATCTAAGATTTTGACTTTTACCTCCTTCTTTTGGCCTTTTAGTAATATCCTC
CATACTTGAAATAGGAGCAGGTACTGGATGAACCATCTATCCTCCTTTAGCTAGAAATAT
ATTTCATTCTGGAAAATCTATAGATTTATTAATTTTTTCCCTTCATTTAGCAGGTATCTC
TTCTATTTTGGGAGCAGTAAATTTTATTTCTACTATTTTTAATATGCGAATACCTTCTAT
AAAGTTAAAAATAATACCATTATTTGTTTGATCTATCCTATTTACTACTATTCTTTTACT
ATTAGCAATTCCTGTATTAGCGGGAGCTATCACCATACTTTTAACTGATCGTAATTTTAA
TACTTCTTTTTTTGTACCAGCTGGGGGTGGAGATCCTATTTTATTTCAACATTTATTT
>Neobisium_carcinoides|ZFMK-TIS-2568678|Sax-Anhalt
TACATTATATTTAATTTTTGGGGTGTGGGCAGGTATTATAGGAATAAGATTAAGAATAAT
TATTCGTCTTCAATTAATAGTACCTGGGATATTAATTT---CAGACCATAATTATAATGT
TGTAGTAACTACACATGCTTTTATTATAATTTTTTTTATAATTATACCAATAATAATTGG
GGGTTTTGGGAATTGATTAGTACCAATAATAATTGGTTCTCCAGATATAGCTTTTCCTCG
AATAAATAATCTAAGATTTTGACTTTTACCTCCTTCTTTTGGCCTTTTAGTAATATCCTC
CATACTTGAAATAGGAGCAGGTACTGGATGAACCATCTATCCTCCTTTAGCTAGAAATAT
ATTTCATTCTGGAAAATCTATAGATTTATTAATTTTTTCCCTTCATTTAGCAGGTATCTC
TTCTATTTTGGGAGCAGTAAATTTTATTTCTACTATTTTTAATATGCGAATACCTTCTAT
AAAGTTAAAAATAATACCATTATTTGTTTGATCTATCCTATTTACTACTATTCTTTTACT
ATTAGCAATTCCTGTATTAGCGGGAGCTATCACCATACTTTTAACTGATCGTAATTTTAA
TACTTCTTTTTTTGTACCAGCTGGGGGTGGAGATCCTATTTTATTTCAACATTTATTT
>Neobisium_carcinoides|ZFMK-TIS-2568685|Meck-pomm
TACATTATATTTAATTTTTGGGGTATGAGCAGGAATTATGGGGATAAGATTGAGAATAAT
TATTCGTCTTCAATTGATAATACCTGGAATATTAATTT---CAGATCATAATTATAATGT
TGTAGTGACAACGCATGCCTTTATTATAATTTTTTTTATAATTATACCTATAATAATTGG
AGGTTTCGGAAATTGGTTAGTACCAATAATAATCGGTTCTCCTGATATAGCTTTTCCACG
AATAAATAATTTAAGTTTTTGACTACTTCCTCCCTCTTTTGGTCTTTTAATTTTATCATC
TATACTTGAAATAGGGGCAGGAACTGGATGAACTATTTACCCTCCTTTAGCTAGTAATAT
ATTTCATTCTGGAAAATCAATAGATCTTTTAATTTTTTCTTTACATTTAGCAGGTATCTC
TTCTATTTTAGGGGCAGTAAACTTTATTTCTACTATTTTTAATATACGAATACCTTCTAT
AAAATTAAAAATAATACCTTTATTTGTTTGATCTATTTTATTTACTACTATTCTTTTATT
ACTAGCTATTCCTGTATTAGCAGGAGCCATTACTATACTTTTAACTGATCGTAATTTTAA
TACTTCTTTCTTTGTGCCGGCTGGAGGAGGGGATCCTATTTTATTTCAACATTTATTT
>Neobisium_carcinoides|ZFMK-TIS-2568686|Meck-pomm
TACATTATATTTAATTTTTGGGGTATGAGCAGGAATTATGGGGATAAGATTGAGAATAAT
TATTCGTCTTCAATTGATAATACCTGGAATATTAATTT---CAGATCATAATTATAATGT
TGTAGTGACAACGCATGCCTTTATTATAATTTTTTTTATAATTATACCTATAATAATTGG
AGGTTTCGGAAATTGGTTAGTACCAATAATAATCGGTTCTCCTGATATAGCTTTTCCACG
AATAAATAATTTAAGTTTTTGACTACTTCCTCCCTCTTTTGGTCTTTTAATTTTATCATC
TATACTTGAAATAGGGGCAGGAACTGGATGAACTATTTACCCTCCTTTAGCTAGTAATAT
ATTTCATTCTGGAAAATCAATAGATCTTTTAATTTTTTCTTTACATTTAGCAGGTATCTC
TTCTATTTTAGGGGCAGTAAACTTTATTTCTACTATTTTTAATATACGAATACCTTCTAT
AAAATTAAAAATAATACCTTTATTTGTTTGATCTATTTTATTTACTACTATTCTTTTATT
ACTAGCTATTCCTGTATTAGCAGGAGCCATTACTATACTTTTAACTGATCGTAATTTTAA
TACTTCTTTCTTTGTGCCGGCTGGAGGAGGGGATCCTATTTTATTTCAACATTTATTT
>Neobisium_carcinoides|ZFMK-TIS-2568741|NRhine-W
TACATTGTATTTAATTTTTGGGGTATGAGCAGGAATTATGGGGATAAGATTGAGAATAAT
TATTCGTCTTCAATTGATAATACCTGGGATATTAATTT---CAGATCATAATTATAATGT
TGTAGTGACAACGCATGCCTTTATTATAATTTTTTTTATAATTATACCTATAATAATTGG
AGGTTTCGGAAATTGGTTAGTACCAATAATAATCGGTTCTCCTGATATAGCTTTTCCACG
AATAAATAATTTAAGTTTTTGACTACTCCCTCCCTCTTTTGGTCTTTTAATTTTATCATC
TATACTTGAAATAGGAGCAGGAACTGGATGAACTATTTACCCTCCTTTAGCTAGTAATAT
ATTTCATTCTGGAAAATCAATAGATCTTTTAATTTTTTCTTTACATTTAGCAGGTATCTC
TTCTATTTTAGGGGCAGTAAACTTTATTTCTACTATTTTTAATATACGAATACCTTCTAT
AAAATTAAAAATAATACCTTTATTTGTTTGATCTATTTTATTTACTACTATTCTTTTATT
ACTAGCTATTCCTGTATTAGCAGGAGCCATTACTATACTTTTAACTGATCGTAATTTTAA
TACTTCTTTCTTTGTACCGGCTGGAGGAGGGGATCCTATTTTATTTCAACACTTATTT
>Neobisium_carcinoides|ZFMK-TIS-2576385|Thuringia
TACATTATATTTAATTTTTGGGGTATGGGCAGGTATTATAGGAATAAGATTAAGAATAAT
TATTCGTCTTCAATTAATAGTACCTGGGATATTAATTT---CAGACCATAATTATAATGT
TGTAGTAACTACACATGCTTTTATTATAATTTTTTTTATAATTATACCAATAATAATTGG
GGGTTTTGGGAATTGATTAGTACCAATAATAATTGGTTCTCCAGATATAGCTTTTCCTCG
AATAAATAATTTAAGATTTTGACTTTTACCTCCTTCTTTTGGCCTTTTAGTAATATCCTC
CATACTTGAAATAGGAGCAGGTACTGGATGAACCATCTATCCTCCTTTAGCTAGAAATAT
ATTTCATTCTGGAAAATCTATAGATTTATTAATTTTTTCCCTTCATTTAGCAGGTATCTC
TTCTATTTTGGGAGCAGTAAATTTTATTTCTACTATTTTTAATATGCGAATACCTTCTAT
AAAGTTAAAAATAATACCATTATTTGTTTGATCTATCCTATTTACTACTATTCTTTTACT
ATTAGCAATTCCTGTATTAGCGGGAGCTATCACCATACTTTTAACTGATCGTAATTTTAA
TACTTCTTTTTTTGTACCAGCTGGGGGTGGAGATCCTATTTTATTTCAACATTTATTT
>Neobisium_carcinoides|ZFMK-TIS-2576386|Thuringia
TACATTATATTTAATTTTTGGGGTATGGGCAGGTATTATAGGAATAAGATTAAGAATAAT
TATTCGTCTTCAATTAATAGTACCTGGGATATTAATTT---CAGACCATAATTATAATGT
TGTAGTAACTACACATGCTTTTATTATAATTTTTTTTATAATTATACCAATAATAATTGG
GGGTTTTGGGAATTGATTAGTACCAATAATAATTGGTTCTCCAGATATAGCTTTTCCTCG
AATAAATAATTTAAGATTTTGACTTTTACCTCCTTCTTTTGGCCTTTTAGTAATATCCTC
CATACTTGAAATAGGAGCAGGTACTGGATGAACCATCTATCCTCCTTTAGCTAGAAATAT
ATTTCATTCTGGAAAATCTATAGATTTATTAATTTTTTCCCTTCATTTAGCAGGTATCTC
TTCTATTTTGGGAGCAGTAAATTTTATTTCTACTATTTTTAATATGCGAATACCTTCTAT
AAAGTTAAAAATAATACCATTATTTGTTTGATCTATCCTATTTACTACTATTCTTTTACT
ATTAGCAATTCCTGTATTAGCGGGAGCTATCACCATACTTTTAACTGATCGTAATTTTAA
TACTTCTTTTTTTGTACCAGCTGGGGGTGGAGATCCTATTTTATTTCAACATTTATTT
>Neobisium_carcinoides|ZFMK-TIS-2578587|NRhine-W
NNNNNNNNNNNNNNNNNNNNNNNNNNNNNNNNNNNNNNNNNNNNNNNNNNNNNNNNNNNN
NNNNNNNNNNNNNNNNNNNNNNNNNNNNNNNNNNNNNN---NNNNNNNNNNNNNNNNNNN
NNNNNNNNNNNNNNNNNNNNNNNNNNNNNNNNNNNNNNNNNNNNNNNNNNNNNNNNNNNN
NNNNNNNNNNNNNNNNNNNNNNNNNNNNNNNNNNNNNNNNNNNNNNNNNNNNNNNNNNNN
NNNNNNNNNNNNNAGTTTTTGATTATTGCCACCTTCTTTAGGGTTATTAATTTTATCTTC
TACTTTAGAAATAGGGGCAGGTACTGGATGAACTATTTATCCCCCTCTTGCTAGTAATAT
ATTCCATTCAGGAAAATCAATAGATTTATTGATTTTCTCTCTTCATTTGGCAGGTATTTC
TTCAATTTTAGGGGCGGTAAATTTTATTTCAACTATTTTTAATATACGAATACCCTCAAT
AAAACTTAAAATAATACCTTTATTTGTTTGATCAATTTTATTTACTACAGTATTACTACT
ACTAGCAATTCCTGTATTAGCNNNNNNNNNNNNNNNNNNNNNNNNNNNNNNNNNNNNNNN
NNNNNNNNNNNNNNNNNNNNNNNNNNNNNNNNNNNNNNNNNNNNNNNNNNNNNNNNNN
>Neobisium_carcinoides|ZFMK-TIS-2579715|Styria
AACTTTATATTTAATTTTTGGTGTATGAGCAGGTATTCTAGGAATAAGATTAAGAATAAT
TATTCGGCTTCAATTAATAGTACCAGGTATATTAATTT---CTGATCATAATTATAACGT
TGTAGTAACTACTCATGCTTTTATTATAATTTTTTTTATAATTATACCAATAATAATTGG
TGGTTTTGGAAACTGATTAGTACCTATAATAATTGGTTCTCCTGATATAGCTTTTCCTCG
TATAAATAATTTAAGTTTTTGATTATTACCTCCTTCATTAGGTTTATTAATTATATCTTC
AGTTTTAGAAATAGGATCAGGTACTGGATGAACAATTTATCCTCCTCTTGCTAGTAACAT
ATTCCATTCTGGAAAATCTATAGATTTATTGATTTTTTCTTTACATTTAGCTGGTATCTC
CTCTATTTTAGGTGCTGTAAATTTTATTTCTACTATTTTTAATATACGAATACCTTCAAT
AAAATTAAAAATAATACCTTTATTTGTTTGATCTATTTTATTTACTACTGTATTATTACT
TTTAGCAATTCCTGTATTAGCAGGGGCAATTACTATATTATTAACAGATCGTAATTTTAA
TACTTCTTTTTTTGTGCCAGCAGGAGGGGGGGATCCTATTTTATTTCAACATTTATTT
>Neobisium_carcinoides|ZFMK-TIS-2579716|Styria
AACATTATATTTAATTTTTGGTGTTTGAGCAGGAATTATAGGAATAAGATTAAGAATAAT
TATTCGTTTACAACTAATAATTCCAGGAATATTAATTT---CTGATCATAATTACAATGT
TGTAGTGACAACACATGCATTTGTTATAATTTTTTTTATAATCATACCTATAATAATTGG
AGGTTTTGGGAATTGATTAGTACCCATAATAATTGGTTCTCCAGATATAGCTTTTCCTCG
AATAAATAATTTAAGTTTTTGATTATTACCCCCTTCATTTAGCTTATTAATTATATCTTC
TATATTAGAGATAGGTTCAGGTACCGGATGGACTATTTATCCTCCTTTATCAAGAAATAT
ATTTCATTCAGGTAAATCTATAGATTTATTAATTTTTTCTTTACATTTAGCAGGGATTTC
TTCTATTTTAGGAGCAGTTAATTTTATTTCAACTATTTTTAATATACGTATACCTTCAAT
AAAAATAAAAATAATACCATTATTTGTTTGATCAATTCTTTTTACTACTATTCTTTTATT
ACTAGCTATTCCAGTATTAGCTGGGGCAATTACTATATTATTAACTGATCGTAATTTTAA
TACAGCTTTTTTTGTACCTGCTGGTGGAGGAGATCCTATTTTATTTCAACATTTATTT
>Neobisium_carcinoides|ZFMK-TIS-2579717|Styria
AACTTTATATTTAATTTTTGGTGTATGGGCAGGTATCTTAGGTATAAGATTAAGAATAAT
TATTCGTCTTCAATTAATAGTACCAGGAATATTAATTT---CTGATCATAATTATAATGT
AGTAGTAACTACTCATGCTTTTATTATAATTTTTTTTATAATTATACCAATAATAATTGG
AGGTTTTGGAAACTGATTAGTACCAATAATAATTGGTTCACCTGATATAGCTTTTCCTCG
TATAAATAATTTAAGTTTTTGGTTACTACCTCCTTCTTTAGGACTATTAATTATGTCTTC
TGTTTTAGAAATGGGGGCAGGAACTGGATGAACAATTTATCCTCCTCTTGCTAGTAATAT
ATTCCATTCTGGTAAATCTATAGATTTATTAATTTTTTCTTTACACTTGGCAGGTATCTC
TTCTATTTTAGGGGCAGTAAATTTTATTTCTACTATTTTTAATATACGAATACCTTCTAT
AAAATTAAAAATAATACCTTTATTTGTTTGATCAATTTTATTTACTACAGTATTATTACT
ATTAGCAATTCCAGTATTAGCTGGGGCAATTACCATATTATTAACAGATCGTAATTTTAA
TACTTCTTTCTTTGTACCAGCAGGAGGGGGAGATCCTATTTTATTTCAACATTTATTT
>Neobisium_carcinoides|ZFMK-TIS-2579731|Styria
AACTTTATATTTAATTTTTGGTGTATGAGCAGGTATTCTAGGAATAAGATTAAGAATAAT
TATTCGGCTTCAATTAATAGTACCAGGTATATTAATTT---CTGATCATAATTATAACGT
TGTAGTAACTACTCATGCTTTTATTATAATTTTTTTTATAATTATACCAATAATAATTGG
TGGTTTTGGAAACTGATTAGTACCTATAATAATTGGTTCTCCTGATATAGCTTTTCCTCG
TATAAATAATTTAAGTTTTTGATTATTACCTCCTTCATTAGGTTTATTAATTATATCTTC
AGTTTTAGAAATAGGATCAGGTACTGGATGAACAATTTATCCTCCTCTTGCTAGTAACAT
ATTCCATTCTGGAAAATCTATAGATTTATTGATTTTTTCTTTACATTTAGCTGGTATCTC
CTCTATTTTAGGTGCTGTAAATTTTATTTCTACTATTTTTAATATACGAATACCTTCAAT
AAAATTAAAAATAATACCTTTATTTGTTTGATCTATTTTATTTACTACTGTATTATTACT
TTTAGCAATTCCTGTATTAGCAGGGGCAATTACTATACTATTAACAGATCGTAATTTTAA
TACCTCTTTTTTTGTGCCAGCAGGAGGGGGGGATCCTATTTTATTTCAACATTTATTT
>Neobisium_carcinoides|ZFMK-TIS-2579749|Styria
AACTTTATATTTAATTTTTGGTGTATGGGCAGGTATCTTAGGAATAAGACTAAGTATGAT
TATTCGCCTTCAATTAATAGTACCAGGAATATTAATTT---CTGATCATAATTATAATGT
AGTTGTAACTACTCATGCTTTTATTATAATTTTTTTTATAATTATACCGATAATAATTGG
TGGATTTGGTAATTGATTAGTACCTATAATAATTGGTTCTCCTGATATAGCCTTTCCTCG
TATAAATAATTTAAGTTTTTGATTACTACCTCCTTCCTTAGGTTTATTAATTATATCTTC
TGTATTAGAAATAGGATCTGGAACTGGGTGGACAATTTACCCTCCCCTCTCTAGTAATAT
GTTTCATTCAGGAAAATCTATAGATTTATTAATTTTTTCCTTACATTTGGCAGGTATCTC
ATCTATTTTAGGTGCAGTAAATTTTATTTCTACTATTTTTAATATACGAATACCTTCAAT
AAAATTAAAAATAATACCACTATTTGTTTGATCTATTTTATTTACTACTGTGTTATTACT
TTTAGCAATTCCAGTACTAGCTGGGGCAATTACAATGTTATTAACAGATCGTAATTTTAA
CACTTCATTTTTTGTGCCAGCTGGAGGGGGGGATCCTATTTTATTTCAACATTTATTT
>Neobisium_carcinoides|ZFMK-TIS-2579750|Styria
AACTTTATATTTAATTTTTGGTGTATGAGCAGGTATTCTAGGAATAAGATTAAGAATAAT
TATTCGGCTTCAATTAATAGTACCAGGTATATTAATTT---CTGATCATAATTATAACGT
TGTAGTAACTACTCATGCTTTTATTATAATTTTTTTTATAATTATACCAATAATAATTGG
TGGTTTTGGAAACTGATTAGTACCTATAATAATTGGTTCTCCTGATATAGCTTTTCCTCG
TATAAATAATTTAAGTTTTTGATTATTACCTCCTTCATTAGGTTTATTAATTATATCTTC
AGTTTTAGAAATAGGATCAGGTACTGGATGAACAATTTATCCTCCTCTTGCTAGTAACAT
ATTCCATTCTGGAAAATCTATAGATTTATTGATTTTTTCTTTACATTTAGCTGGTATCTC
CTCTATTTTAGGTGCTGTAAATTTTATTTCTACTATTTTTAATATACGAATACCTTCAAT
AAAATTAAAAATAATACCTTTATTTGTTTGATCTATTTTATTTACTACTGTATTATTACT
TTTAGCAATTCCTGTATTAGCAGGGGCAATTACTATATTATTAACAGATCGTAATTTTAA
TACCTCTTTTTTTGTGCCAGCAGGAGGGGGGGATCCTATTTTATTTCAACATTTATTT
>Neobisium_carcinoides|ZFMK-TIS-2579765|Styria
AACATTATATTTAATTTTTGGTGTTTGAGCAGGAATTATAGGAATAAGATTAAGAATAAT
TATTCGTTTACAACTAATAATTCCAGGAATATTAATTT---CTGATCATAATTACAATGT
TGTAGTGACAACACATGCATTTGTTATAATTTTTTTTATAATCATACCTATAATAATTGG
AGGTTTTGGTAATTGATTAGTACCTATAATAATTGGTTCTCCAGATATAGCTTTTCCTCG
AATAAATAATTTAAGTTTTTGATTATTACCTCCTTCATTTAGCTTATTAATTATATCTTC
TATATTAGAGATAGGTTCAGGTACCGGATGGACTATTTATCCTCCTTTATCAAGAAATAT
ATTTCATTCAGGTAAATCTATAGATTTATTAATTTTTTCTTTACATTTAGCAGGGATTTC
TTCTATTTTAGGAGCAGTTAATTTTATTTCAACTATTTTTAATATACGTATACCTTCAAT
AAAAATAAAAATAATACCATTATTTGTTTGATCAATTCTTTTTACTACTATTCTTTTATT
ACTAGCTATTCCAGTATTAGCTGGGGCAATTACTATACTATTAACTGATCGTAATTTTAA
TACAGCTTTTTTTGTACCTGCTGGTGGAGGAGATCCTATTTTATTTCAACATTTATTT
>Neobisium_carcinoides|ZFMK-TIS-2579767|Styria
CACATTATATTTAATTTTTGGCGTATGGGCAGGTATTATAGGAATAAGTTTAAGAATAAT
TATTCGTCTTCAATTAATAGTACCTGGGATATTAATTT---CAGACCATAATTATAATGT
TGTAGTAACTACACATGCTTTTATTATAATTTTTTTTATAATTATACCTATAATAATTGG
GGGTTTTGGTAATTGATTAGTACCAATAATAATTGGGTCTCCAGATATAGCTTTCCCTCG
AATAAATAATTTAAGATTTTGACTTTTACCTCCTTCTTTTGGGCTTTTGGTGTTGTCTTC
TATACTTGAAATAGGAGCGGGTACTGGATGAACTATCTACCCTCCTTTAGCTAGAAATAT
ATTTCATTCTGGAAAATCTATAGATTTATTAATTTTTTCCCTTCATTTAGCAGGTATTTC
TTCTATTTTGGGGGCAGTAAATTTTATTTCTACTATCTTTAATATACGAATACCTTCTAT
AAAATTAAAAATAATACCATTATTTGTCTGATCTATTCTATTTACTACTATTCTTTTACT
ATTGGCAATTCCTGTATTAGCGGGAGCTATTACCATACTTTTAACTGACCGTAATTTTAA
TACTTCTTTTTTTGTACCAGCTGGGGGTGGAGATCCTATTTTATTTCAACATTTATTT
>Neobisium_carcinoides|ZFMK-TIS-2579768|Styria
AACATTATATTTAATTTTTGGTGTTTGAGCAGGAATTATAGGAATAAGATTAAGAATAAT
TATTCGTTTACAACTAATAATTCCAGGAATATTAATTT---CTGATCATAATTACAATGT
TGTAGTGACAACACATGCATTTGTTATAATTTTTTTTATAATCATACCTATAATAATTGG
AGGTTTTGGTAATTGATTAGTACCTATAATAATTGGTTCTCCAGATATAGCTTTTCCTCG
AATAAATAATTTAAGTTTTTGATTATTACCCCCTTCATTTAGCTTATTAATTATATCTTC
TATATTAGAGATAGGTTCAGGTACCGGATGGACTATTTATCCTCCTTTATCAAGAAATAT
ATTTCATTCAGGTAAATCTATAGATTTATTAATTTTTTCTTTACATTTAGCAGGGATTTC
TTCTATTTTAGGAGCAGTTAATTTTATTTCAACTATTTTTAATATACGTATACCTTCAAT
AAAAATAAAAATAATACCATTATTTGTTTGATCAATTCTTTTTACTACTATTCTTTTATT
ACTAGCTATTCCAGTATTAGCTGGGGCAATTACTATACTATTAACTGATCGTAATTTTAA
TACAGCTTTTTTTGTACCTGCTGGTGGAGGAGATCCTATTTTATTTCAACATTTATTT
>Neobisium_carcinoides|ZFMK-TIS-2579780|Styria
TACATTATATTTAATTTTTGGTGTATGAGCAGGAATTATAGGTATAAGATTGAGAATAAT
TATTCGTCTTCAATTAATAATACCTGGAATATTGATCT---CAGATCATAACTATAATGT
TGTAGTAACAACACATGCTTTTATTATAATTTTTTTCATAATTATACCTATAATAATTGG
AGGTTTTGGGAATTGACTAGTACCAATAATAATTGGTTCTCCTGATATGGCTTTTCCACG
AATAAACAATTTAAGTTTTTGACTACTTCCTCCTTCTTTCGGACTTTTAATTTTATCGTC
TATACTTGAAATAGGAGCAGGAACTGGATGAACAATTTACCCCCCCTTAGCTAGAAACAT
ATTCCATTCTGGAAAATCAATAGACCTTTTAATTTTTTCTTTACATTTAGCAGGTATTTC
TTCCATTTTAGGAGCAGTAAACTTTATTTCTACTATTTTTAATATACGTATACCTTCCAT
AAAATTAAAAATAATACCTTTATTTGTTTGATCTATTTTATTTACCACTGTTCTTTTATT
ATTAGCTATTCCTGTATTAGCGGGAGCTATTACTATACTTTTGACTGATCGTAATTTTAA
TACTTCATTTTTTGTTCCAGCTGGGGGAGGGGACCCTATCTTGTTCCAACATTTATTT
>Neobisium_carcinoides|ZFMK-TIS-2579796|Styria
TACTTTATATTTAATTTTTGGAGTCTGAGCAGGGATCATAGGAATAAGATTAAGAATAAT
TATTCGCTTACAATTAATGGTTCCTGGAATATTAATTT---CAGACCACAATTACAACGT
TGTAGTAACAACTCACGCATTTATTATAATTTTTTTTATAATCATACCAATAATAATTGG
AGGATTTGGTAACTGACTAGTTCCCATAATAATTGGTTCCCCTGATATAGCATTCCCTCG
AATAAATAATCTAAGATTCTGACTACTACCCCCTTCTTTTGGACTTTTAATCTTATCTTC
TATACTAGAGATAGGAGCAGGTACAGGATGAACAATTTACCCACCCTTAGCTAGAAATAT
ATTTCATTCAGGAAAGTCTATAGATTTATTAATTTTTTCCCTTCATTTAGCTGGAATTTC
ATCTATTTTAGGGGCAGTAAACTTTATTTCTACTATTTTTAATATACGAATACCATCTAT
AAAAATAAAAATAATACCCTTATTTGTATGATCAATTTTATTCACTACGATTTTATTACT
ATTAGCTATTCCTGTTTTAGCTGGAGCTATTACTATACTTTTAACTGATCGTAATTTTAA
TACTTCTTTTTTTGTACCAGCTGGGGGAGGGGATCCTATTTTATTTCAACATTTATTT
>Neobisium_carcinoides|ZFMK-TIS-2580082|Saxony
TACATTATATTTAATTTTTGGGGTGTGGGCAGGCATTATAGGAATAAGATTAAGAATAAT
TATTCGTCTTCAATTAATAGTACCTGGGATATTAATTT---CAGACCATAATTATAATGT
TGTAGTAACTACACATGCTTTTATTATAATTTTTTTTATAATTATACCAATAATAATTGG
GGGTTTTGGGAATTGATTAGTACCAATAATAATTGGTTCTCCAGATATAGCTTTTCCTCG
AATAAATAATTTAAGATTTTGACTTTTACCTCCTTCTTTTGGCCTTTTAGTAATATCCTC
CATACTTGAAATAGGAGCAGGTACTGGATGAACCATCTATCCTCCTTTAGCTAGAAATAT
ATTTCATTCTGGAAAATCTATAGATTTATTAATTTTTTCCCTTCATTTAGCAGGTATCTC
TTCTATTTTGGGAGCAGTAAATTTTATTTCTACTATTTTTAATATGCGAATACCTTCTAT
AAAGTTAAAAATAATACCATTATTTGTTTGATCTATCCTATTTACTACTATTCTTTTACT
ATTAGCAATTCCTGTATTAGCGGGAGCTATCACCATACTTTTAACTGATCGTAATTTTAA
TACTTCTTTTTTTGTACCAGCTGGGGGTGGAGATCCTATTTTATTTCAACATTTATTT
>Neobisium_carcinoides|ZFMK-TIS-2586563|Meck-pomm
TACATTATATTTAATTTTTGGGGTATGAGCAGGAATTATGGGGATAAGATTGAGAATAAT
TATTCGTCTTCAATTGATAATACCTGGAATATTAATTT---CAGATCATAATTATAATGT
TGTAGTGACAACGCATGCTTTTATTATAATTTTTTTTATAATTATACCTATAATAATTGG
AGGTTTCGGAAATTGGTTAGTACCAATAATAATCGGTTCTCCTGATATAGCTTTTCCACG
AATAAATAATTTAAGTTTTTGACTACTTCCTCCCTCTTTTGGTCTTTTAATTTTATCATC
TATACTTGAAATAGGGGCAGGAACTGGATGAACTATTTACCCTCCTTTAGCTAGTAATAT
ATTTCATTCTGGAAAATCAATAGATCTTTTAATTTTTTCTTTACATTTAGCAGGTATCTC
TTCTATTTTAGGGGCAGTAAACTTTATTTCTACTATTTTTAATATACGAATACCTTCTAT
AAAATTAAAAATGATACCTTTATTTGTTTGATCTATTTTATTTACTACTATTCTTTTATT
ACTAGCTATTCCTGTATTAGCAGGAGCCATTACTATACTTTTAACTGATCGTAATTTTAA
TACTTCTTTCTTTGTGCCGGCTGGAGGAGGGGATCCTATTTTATTTCAACATTTATTT
>Neobisium_carcinoides|ZFMK-TIS-2586582|Bavaria
TACATTATATTTAATTTTTGGGGTATGGTCAGGAATTATAGGGATAAGATTGAGAATGAT
TATTCGTCTTCAATTGATAATACCTGGAATATTAATTT---CAGATCATAATTACAATGT
TGTAGTTACAACTCATGCCTTTATTATAATTTTTTTTATAATTATACCTATAATAATTGG
AGGTTTTGGAAATTGGTTAGTACCAATAATAATCGGCTCTCCTGATATAGCTTTTCCACG
AATAAATAATTTAAGTTTTTGACTACTTCCCCCCTCTTTTGGTCTTTTAATTTTATCATC
TATACTTGAAATAGGAGCAGGAACTGGATGAACTATTTACCCTCCTTTAGCTAGTAATAT
ATTTCATTCTGGAAAGTCAATAGATCTTTTAATTTTTTCTTTACATTTAGCAGGTATCTC
TTCTATTTTAGGGGCCGTAAACTTTATTTCTACTATTTTTAATATACGGATACCTTCTAT
AAAATTAAAAATAATACCTTTATTTGTTTGATCTATTTTATTTACTACTATTCTTTTATT
ACTAGCTATTCCTGTACTAGCAGGAGCCATTACTATACTTTTAACTGATCGTAATTTTAA
TACTTCTTTCTTTGTGCCAGCTGGAGGAGGGGATCCTATTTTATTTCAACATTTATTT
>Neobisium_carcinoides|ZFMK-TIS-2586583|Bavaria
NNNNNNATATTTAATTTTTGGGGTATGGTCAGGAATTATAGGGATAAGATTGAGAATGAT
TATTCGTCTTCAATTGATAATACCTGGAATATTAATTT---CAGATCATAATTACAATGT
TGTAGTTACAACTCATGCCTTTATTATAATTTTTTTTATAATTATACCTATAATAATTGG
AGGTTTTGGAAATTGGTTAGTACCAATAATAATCGGCTCTCCTGATATAGCTTTTCCACG
AATAAATAATTTAAGTTTTTGACTACTTCCCCCCTCTTTTGGTCTTTTAATTTTATCATC
TATACTTGAAATAGGAGCAGGAACTGGATGAACTATTTACCCTCCTTTAGCTAGTAATAT
ATTTCATTCTGGAAAGTCAATAGATCTTTTAATTTTTTCTTTACATTTAGCAGGTATCTC
TTCTATTTTAGGGGCCGTAAACTTTATTTCTACTATTTTTAATATACGGATACCTTCTAT
AAAATTAAAAATAATACCTTTATTTGTTTGATCTATTTTATTTACTACTATTCTTTTATT
ACTAGCTATTCCTGTACTAGCAGGAGCCATTACTATACTTTTAACTGATCGTAATTTTAA
TACTTCTTTCTTTGTGCCAGCTGGAGGAGGGGATCCTATTTTATTTCAACATTTATTT
>Neobisium_carcinoides|ZFMK-TIS-2586584|Bavaria
TACATTATATTTAATTTTTGGGGTGTGGGCAGGTATTATAGGAATAAGATTAAGAATAAT
TATTCGTCTTCAATTAATAGTACCTGGGATATTAATTT---CAGACCATAATTATAATGT
TGTAGTAACTACACATGCTTTTATTATAATTTTTTTTATAATTATACCAATAATAATTGG
GGGTTTTGGGAATTGATTAGTACCAATAATAATTGGTTCTCCAGATATAGCTTTTCCTCG
AATAAATAATTTAAGATTTTGACTTTTACCTCCTTCTTTTGGCCTTTTAGTAATATCCTC
CATACTTGAAATAGGAGCAGGTACTGGATGAACCATCTATCCTCCTTTAGCTAGAAATAT
ATTTCATTCTGGAAAATCTATAGATTTATTAATTTTTTCTCTTCATTTAGCAGGTATCTC
TTCTATTTTGGGAGCAGTAAATTTTATTTCTACTATTTTTAATATGCGAATACCTTCTAT
AAAGTTAAAAATAATACCATTATTTGTTTGATCTATCCTATTTACTACTATTCTTTTACT
ATTAGCAATTCCTGTATTAGCGGGAGCTATCACCATACTTTTAACTGATCGTAATTTTAA
TACTTCTTTTTTTGTACCAGCTGGGGGTGGAGATCCTATTTTATTTCAACATTTATTT
>Neobisium_carcinoides|ZFMK-TIS-2586585|Bavaria
TACATTATATTTAATTTTTGGGGTGTGGGCAGGTATTATAGGAATAAGATTAAGAATAAT
TATTCGTCTTCAATTAATAGTACCTGGGATATTAATTT---CAGACCATAATTATAATGT
TGTAGTAACTACACATGCTTTTATTATAATTTTTTTTATAATTATACCAATAATAATTGG
GGGTTTTGGGAATTGATTAGTACCAATAATAATTGGTTCTCCAGATATAGCTTTTCCTCG
AATAAATAATTTAAGATTTTGACTTTTACCTCCTTCTTTTGGCCTTTTAGTAATATCCTC
CATACTTGAAATAGGAGCAGGTACTGGATGAACCATCTATCCTCCTTTAGCTAGAAATAT
ATTTCATTCTGGAAAATCTATAGATTTATTAATTTTTTCTCTTCATTTAGCAGGTATCTC
TTCTATTTTGGGAGCAGTAAATTTTATTTCTACTATTTTTAATATGCGAATACCTTCTAT
AAAGTTAAAAATAATACCATTATTTGTTTGATCTATCCTATTTACTACTATTCTTTTACT
ATTAGCAATTCCTGTATTAGCGGGAGCTATCACCATACTTTTAACTGATCGTAATTTTAA
TACTTCTTTTTTTGTACCAGCTGGGGGTGGAGATCCTATTTTATTTCAACATTTATTT
>Neobisium_carcinoides|ZFMK-TIS-2586586|Bavaria
TACATTATATTTAATTTTTGGGGTGTGGGCAGGTATTATAGGAATAAGATTAAGAATAAT
TATTCGTCTTCAATTAATAGTACCTGGGATATTAATTT---CAGACCATAATTATAATGT
TGTAGTAACTACACATGCTTTTATTATAATTTTTTTTATAATTATACCAATAATAATTGG
GGGTTTTGGGAATTGATTAGTACCAATAATAATTGGTTCTCCAGATATAGCTTTTCCTCG
AATAAATAATTTAAGATTTTGACTTTTACCTCCTTCTTTTGGCCTTTTAGTAATATCCTC
CATACTTGAAATAGGAGCAGGTACTGGATGAACCATCTATCCTCCTTTAGCTAGAAATAT
ATTTCATTCTGGAAAATCTATAGATTTATTAATTTTTTCCCTTCATTTAGCAGGTATCTC
TTCTATTTTGGGAGCAGTAAATTTTATTTCTACTATTTTTAATATGCGAATACCTTCTAT
AAAGTTAAAAATAATACCATTATTTGTTTGATCTATCCTATTTACTACTATTCTTTTACT
ATTAGCAATTCCTGTATTAGCGGGAGCTATCACCATACTTTTAACTGATCGTAATTTTAA
TACTTCTTTTTTTGTACCAGCTGGGGGTGGAGATCCTATTTTATTTCAACATTTATTT
>Neobisium_carcinoides|ZFMK-TIS-2586587|Bavaria
TACATTATATTTAATTTTTGGGGTGTGGGCAGGTATTATAGGAATAAGATTAAGAATAAT
TATTCGTCTTCAATTAATAGTACCTGGGATATTAATTT---CAGACCATAATTATAATGT
TGTAGTAACTACACATGCTTTTATTATAATTTTTTTTATAATTATACCAATAATAATTGG
GGGTTTTGGGAATTGATTAGTACCAATAATAATTGGTTCTCCAGATATAGCTTTTCCTCG
AATAAATAATTTAAGATTTTGACTTTTACCTCCTTCTTTTGGCCTTTTAGTAATATCCTC
CATACTTGAAATAGGAGCAGGTACTGGATGAACCATTTATCCTCCTTTAGCTAGAAATAT
ATTTCATTCTGGAAAATCTATAGATTTATTAATTTTTTCCCTTCATTTAGCAGGTATCTC
TTCTATTTTGGGAGCAGTAAATTTTATTTCTACTATTTTTAATATGCGAATACCTTCTAT
AAAGTTAAAAATAATACCATTATTTGTTTGATCTATCCTATTTACTACTATTCTTTTACT
ATTAGCAATTCCTGTATTAGCGGGAGCTATCACCATACTTTTAACTGATCGTAATTTTAA
TACTTCTTTTTTTGTACCAGCTGGGGGTGGAGATCCTATTTTATTTCAACATTTATTT
>Neobisium_carcinoides|ZFMK-TIS-2586588|Bavaria
AACATTATATTTAATTTTTGGTGTTTGAGCAGGAATTATAGGAATAAGATTAAGAATAAT
TATTCGTTTACAACTAATAATTCCAGGAATATTAATTT---CTGATCATAATTACAATGT
TGTAGTGACAACACATGCATTTGTTATAATTTTTTTTATAATCATACCTATAATAATTGG
AGGTTTTGGTAATTGATTAGTACCTATAATAATTGGTTCTCCAGATATAGCTTTTCCTCG
AATAAATAATTTAAGTTTTTGATTATTACCCCCTTCATTTAGCTTATTAATTATATCTTC
TATATTAGAGATAGGTTCAGGTACCGGATGGACTATTTATCCTCCTTTATCAAGAAATAT
ATTTCATTCAGGTAAATCTATAGATTTATTAATTTTTTCTTTACATTTAGCAGGGATTTC
TTCTATTTTAGGAGCAGTTAATTTTATTTCAACTATTTTTAATATACGTATACCTTCAAT
AAAAATAAAAATAATACCATTATTTGTTTGATCAATTCTTTTTACTACTATTCTTTTATT
ACTAGCTATTCCAGTATTAGCTGGGGCAATTACTATACTATTAACTGATCGTAATTTTAA
TACAGCTTTTTTTGTACCTGCTGGTGGAGGAGATCCTATTTTATTTCAACATTTATTT
>Neobisium_carcinoides|ZFMK-TIS-2586589|Bavaria
TACATTATATTTAATTTTTGGGGTGTGGGCAGGTATTATAGGAATAAGATTAAGAATAAT
TATTCGTCTTCAATTAATAGTACCTGGGATATTAATTT---CAGACCATAATTATAATGT
TGTAGTAACTACACATGCTTTTATTATAATTTTTTTTATAATTATACCAATAATAATTGG
GGGTTTTGGGAATTGATTAGTACCAATAATAATTGGTTCTCCAGATATAGCTTTTCCTCG
AATAAATAATTTAAGATTTTGACTTTTACCTCCTTCTTTTGGCCTTTTAGTAATATCCTC
CATACTTGAAATAGGAGCAGGTACTGGATGAACCATTTATCCTCCTTTAGCTAGAAATAT
ATTTCATTCTGGAAAATCTATAGATTTATTAATTTTTTCCCTTCATTTAGCAGGTATCTC
TTCTATTTTGGGAGCAGTAAATTTTATTTCTACTATTTTTAATATGCGAATACCTTCTAT
AAAGTTAAAAATAATACCATTATTTGTTTGATCTATCCTATTTACTACTATTCTTTTACT
ATTAGCAATTCCTGTATTAGCGGGAGCTATCACCATACTTTTAACTGATCGTAATTTTAA
TACTTCTTTTTTTGTACCAGCTGGGGGTGGAGATCCTATTTTATTTCAACATTTATTT
>Neobisium_carcinoides|ZFMK-TIS-2586590|Bavaria
TACATTATATTTAATTTTTGGGGTGTGGGCAGGTATTATAGGAATAAGATTAAGAATAAT
TATTCGTCTTCAATTAATAGTACCTGGGATATTAATTT---CAGACCATAATTATAATGT
TGTAGTAACTACACATGCTTTTATTATAATTTTTTTTATAATTATACCAATAATAATTGG
GGGTTTTGGGAATTGATTAGTACCAATAATAATTGGTTCTCCAGATATAGCTTTTCCTCG
AATAAATAATTTAAGATTTTGACTTTTACCTCCTTCTTTTGGCCTTTTAGTAATATCCTC
CATACTTGAAATAGGAGCAGGTACTGGATGAACCATCTATCCTCCTTTAGCTAGAAATAT
ATTTCATTCTGGAAAATCTATAGATTTATTAATTTTTTCCCTTCATTTAGCAGGTATCTC
TTCTATTTTGGGAGCAGTAAATTTTATTTCTACTATTTTTAATATGCGAATACCTTCTAT
AAAGTTAAAAATAATACCATTATTTGTTTGATCTATCCTATTTACTACTATTCTTTTACT
ATTAGCAATTCCTGTATTAGCGGGAGCTATCACCATACTTTTAACTGATCGTAATTTTAA
TACTTCTTTTTTTGTACCAGCTGGGGGTGGAGATCCTATTTTATTTCAACATTTATTT
>Neobisium_carcinoides|ZFMK-TIS-2586591|Schlesw-H
TACATTATATTTAATTTTTGGGGTATGAGCAGGAATTATGGGGATAAGATTGAGAATAAT
TATTCGTCTTCAATTGATAATACCTGGAATATTAATTT---CAGATCATAATTATAATGT
TGTAGTGACAACGCATGCCTTTATTATAATTTTTTTTATAATTATACCTATAATAATTGG
AGGTTTCGGAAATTGGTTAGTACCAATAATAATCGGTTCTCCTGATATAGCTTTTCCACG
AATAAATAATTTAAGTTTTTGACTACTTCCTCCCTCTTTTGGTCTTTTAATTTTATCATC
TATACTTGAAATAGGGGCAGGAACTGGATGAACTATTTACCCTCCTTTAGCTAGTAATAT
ATTTCATTCTGGAAAATCAATAGATCTTTTAATTTTTTCTTTACATTTAGCAGGTATCTC
TTCTATTTTAGGGGCAGTAAACTTTATTTCTACTATTTTTAATATACGAATACCTTCTAT
AAAATTAAAAATAATACCTTTATTTGTTTGATCTATTTTATTTACTACTATTCTTTTATT
ACTAGCTATTCCTGTATTAGCAGGAGCCATTACTATACTTTTAACTGATCGTAATTTTAA
TACTTCTTTCTTTGTGCCGGCTGGAGGAGGGGATCCTATTTTATTTCAACATTTATTT
>Neobisium_carcinoides|ZFMK-TIS-2586592|Saxony
TACATTATATTTAATTTTTGGGGTGTGGGCAGGTATTATAGGAATAAGATTAAGAATAAT
TATTCGTCTTCAATTAATAGTACCTGGGATATTAATTT---CAGACCATAATTATAATGT
TGTAGTAACTACACATGCTTTTATTATAATTTTTTTTATAATTATACCAATAATAATTGG
GGGTTTTGGGAATTGATTAGTACCAATAATAATTGGTTCTCCAGATATAGCTTTTCCTCG
AATAAATAATTTAAGATTTTGACTTTTACCTCCTTCTTTTGGCCTTTTAGTAATATCCTC
CATACTTGAAATAGGAGCAGGTACTGGATGAACCATCTATCCTCCTTTAGCTAGAAATAT
ATTTCATTCTGGAAAATCTATAGATTTATTAATTTTTTCCCTTCATTTAGCAGGTATCTC
TTCTATTTTGGGAGCAGTAAATTTTATTTCTACTATTTTTAATATGCGAATACCTTCTAT
AAAGTTAAAAATAATACCATTATTTGTTTGATCTATCCTATTTACTACTATTCTTTTACT
ATTAGCAATTCCTGTATTAGCGGGAGCTATCACCATACTTTTAACTGATCGTAATTTTAA
TACTTCTTTTTTTGTACCAGCTGGGGGTGGAGATCCTATTTTATTTCAACATTTATTT
>Neobisium_carcinoides|ZFMK-TIS-2586593|Saxony
TACATTATATTTAATTTTTGGGGTGTGGGCAGGTATTATAGGAATAAGATTAAGAATAAT
TATTCGTCTTCAATTAATAGTACCTGGGATATTAATTT---CAGACCATAATTATAATGT
TGTAGTAACTACACATGCTTTTATTATAATTTTTTTTATAATTATACCAATAATAATTGG
GGGTTTTGGGAATTGATTAGTACCAATAATAATTGGTTCTCCAGATATAGCTTTTCCTCG
AATAAATAATTTAAGATTTTGACTTTTACCTCCTTCTTTTGGCCTTTTAGTAATATCCTC
CATACTTGAAATAGGAGCAGGTACTGGATGAACCATCTATCCTCCTTTAGCTAGAAATAT
ATTTCATTCTGGAAAATCTATAGATTTATTAATTTTTTCCCTTCATTTAGCAGGTATCTC
TTCTATTTTGGGAGCAGTAAATTTTATTTCTACTATTTTTAATATGCGAATACCTTCTAT
AAAGTTAAAAATAATACCATTATTTGTTTGATCTATCCTATTTACTACTATTCTTTTACT
ATTAGCAATTCCTGTATTAGCGGGAGCTATCACCATACTTTTAACTGATCGTAATTTTAA
TACTTCTTTTTTTGTACCAGCTGGGGGTGGAGATCCTATTTTATTTCAACATTTATTT
>Neobisium_carcinoides|ZFMK-TIS-2586594|Schlesw-H
AACTTTATATTTAATTTTTGGGGTATGGGCAGGAGTATTGGGAATAAGATTAAGAATAAT
CATTCGTCTCCAATTAATAGTACCCGGAATATTAATCT---CTGATCATAATTATAATGT
AGTTGTAACTACACATGCTTTTATTATAATTTTTTTTATAATTATACCAATAATAATTGG
GGGTTTTGGTAATTGGCTTGTACCTATAATAATTGGTTCTCCGGATATAGCTTTTCCACG
TATAAATAATTTAAGTTTTTGATTACTACCACCTTCTTTAGGGTTATTAATTTTATCTTC
TACTTTAGAAATAGGGGCAGGTACTGGATGAACTATTTATCCCCCTCTTGCTAGTAATAT
ATTCCATTCAGGTAAATCAATAGATTTGTTGATTTTCTCTCTTCATTTGGCAGGTATTTC
TTCAATTTTAGGGGCTGTAAATTTTATTTCAACTATTTTTAATATACGAATACCCTCAAT
AAAACTTAAAATAATACCTTTATTTGTTTGATCAATTTTATTCACTACAGTATTACTACT
ACTAGCAATTCCTGTATTAGCCGGAGCAATCACTATATTATTAACAGATCGTAATTTTAA
CACTTCATTTTTTGTTCCTGCTGGAGGTGGAGACCCTATTTTATTTCAACACTTATTT
>Neobisium_carcinoides|ZFMK-TIS-2586595|Schlesw-H
TACATTATATTTAATTTTTGGGGTATGAGCAGGAATTATGGGGATAAGATTGAGAGTAAT
TATTCGTCTTCAATTGATAATACCTGGAATATTAATTT---CAGATCATAATTATAATGT
TGTAGTGACAACGCATGCCTTTATTATAATTTTTTTTATAATTATACCTATAATAATTGG
AGGTTTCGGAAATTGGTTAGTACCAATAATAATCGGTTCTCCTGATATAGCTTTTCCACG
AATAAATAATTTAAGTTTTTGACTACTTCCTCCCTCTTTTGGCCTTTTAATTTTATCATC
TATACTTGAAATAGGGGCAGGAACTGGATGAACTATTTACCCTCCTTTAGCTAGTAATAT
ATTTCATTCTGGAAAATCAATAGATCTTTTAATTTTTTCTTTACATTTAGCAGGTATCTC
TTCTATTTTAGGGGCAGTAAACTTTATTTCTACTATTTTTAATATACGAATACCTTCTAT
AAAATTAAAAATAATACCTTTATTTGTTTGATCTATTTTATTTACTACTATTCTTTTATT
ACTAGCTATTCCTGTATTAGCAGGAGCCATTACTATACTTTTAACTGATCGTAATTTTAA
TACTTCTTTCTTTGTGCCGGCTGGAGGAGGGGATCCTATTTTATTTCAACATTTATTT
>Neobisium_carcinoides|ZFMK-TIS-2586596|Schlesw-H
TACATTATATTTAATTTTTGGGGTGTGGGCAGGTATTATAGGAATAAGATTAAGAATAAT
TATTCGTCTTCAATTAATAGTACCTGGGATATTAATTT---CAGACCATAATTATAATGT
TGTAGTAACTACACATGCTTTTATTATAATTTTTTTTATAATCATACCTATAATAATTGG
GGGTTTTGGGAATTGATTAGTACCAATAATAATTGGTTCTCCAGATATAGCTTTTCCTCG
AATAAATAATTTAAGATTTTGACTTTTACCTCCTTCTTTTGGCCTTTTAGTAATATCCTC
CATACTTGAAATAGGAGCAGGTACTGGATGAACCATCTATCCTCCTTTAGCTAGAAATAT
ATTTCATTCTGGAAAATCTATAGATTTATTAATTTTTTCCCTTCATTTAGCAGGTATCTC
TTCTATTTTGGGAGCAGTAAATTTTATTTCTACTATTTTTAATATGCGAATACCTTCTAT
AAAGTTAAAAATAATACCATTATTTGTTTGATCTATCCTATTTACTACTATTCTTTTACT
ATTAGCAATTCCTGTATTAGCGGGAGCTATCACCATACTTTTAACTGATCGTAATTTTAA
TACTTCTTTTTTTGTACCAGCTGGGGGTGGAGATCCTATTTTATTTCAACATTTATTT
>Neobisium_carcinoides|ZFMK-TIS-2586597|Schlesw-H
TACATTATATTTAATTTTTGGGGTGTGGGCAGGTATTATAGGAATAAGATTAAGAATAAT
TATTCGTCTTCAATTAATAGTACCTGGGATATTAATTT---CAGACCATAATTATAATGT
TGTAGTAACTACACATGCTTTTATTATAATTTTTTTTATAATCATACCTATAATAATTGG
GGGTTTTGGGAATTGATTAGTACCAATAATAATTGGTTCTCCAGATATAGCTTTTCCTCG
AATAAATAATTTAAGATTTTGACTTTTACCTCCTTCTTTTGGCCTTTTAGTAATATCCTC
CATACTTGAAATAGGAGCAGGTACTGGATGAACCATCTATCCTCCTTTAGCTAGAAATAT
ATTTCATTCTGGAAAATCTATAGATTTATTAATTTTTTCCCTTCATTTAGCAGGTATCTC
TTCTATTTTGGGAGCAGTAAATTTTATTTCTACTATTTTTAATATGCGAATACCTTCTAT
AAAGTTAAAAATAATACCATTATTTGTTTGATCTATCCTATTTACTACTATTCTTTTACT
ATTAGCAATTCCTGTATTAGCGGGAGCTATCACCATACTTTTAACTGATCGTAATTTTAA
TACTTCTTTTTTTGTACCAGCTGGGGGTGGAGATCCTATTTTATTTCAACATTTATTT
>Neobisium_carcinoides|ZFMK-TIS-2586598|Schlesw-H
TACATTATATTTAATTTTTGGGGTATGAACAGGAATTATGGGGATAAGATTGAGAATAAT
TATTCGTCTTCAATTGATAATACCTGGAATATTAATTT---CAGATCATAATTATAATGT
TGTAGTGACAACGCATGCCTTTATTATAATTTTTTTTATAATTATACCTATAATAATTGG
AGGTTTCGGAAATTGGTTAGTACCAATAATAATCGGTTCTCCTGATATAGCTTTTCCACG
AATAAATAATTTAAGTTTTTGACTACTTCCTCCCTCTTTTGGTCTTTTAATTTTATCATC
TATACTTGAAATAGGGGCAGGAACTGGATGAACTATTTACCCTCCTTTAGCTAGTAATAT
ATTTCATTCTGGAAAATCAATAGATCTTTTAATTTTTTCTTTACATTTAGCAGGTATCTC
TTCTATTTTAGGGGCAGTAAACTTTATTTCTACTATTTTTAATATACGAATACCTTCTAT
AAAATTAAAAATAATACCTTTATTTGTTTGATCTATTTTATTTACTACTATTCTTTTATT
ACTAGCTATTCCTGTATTAGCAGGAGCCATTACTATACTTTTAACTGATCGTAATTTTAA
TACTTCTTTCTTTGTGCCGGCTGGAGGAGGGGATCCTATTTTATTTCAACATTTATTT
>Neobisium_carcinoides|ZFMK-TIS-2586599|Bavaria
AACATTATATTTAATTTTTGGTGTTTGAGCAGGAATTATAGGAATAAGATTAAGAATAAT
TATTCGTTTACAACTAATAATTCCAGGAATATTAATTT---CTGATCATAATTACAATGT
TGTAGTGACAACACATGCATTTGTTATAATTTTTTTTATAATCATACCTATAATAATTGG
AGGTTTTGGGAATTGATTAGTACCTATAATAATTGGTTCTCCAGATATAGCTTTTCCTCG
AATAAATAATTTAAGTTTTTGATTATTACCCCCTTCATTTAGCTTATTAATTATATCTTC
TATATTAGAGATAGGTTCAGGTACCGGATGGACTATTTATCCTCCTTTATCAAGAAATAT
ATTTCATTCAGGTAAATCTATAGATTTATTAATTTTTTCTTTACATTTAGCAGGGATTTC
TTCTATTTTAGGAGCAGTTAATTTTATTTCAACTATTTTTAATATACGTATACCTTCAAT
AAAAATAAAAATAATACCATTATTTGTTTGATCAATTCTTTTTACTACTATTCTTTTATT
ACTAGCTATTCCAGTATTAGCTGGGGCAATTACTATATTATTAACTGATCGTAATTTTAA
TACAGCTTTTTTTGTACCTGCTGGTGGAGGAGATCCTATTTTATTTCAACATTTATTT
>Neobisium_carcinoides|ZFMK-TIS-2586600|Schlesw-H
TACATTATATTTAATTTTTGGGGTATGAGCAGGAATTATGGGGATAAGATTGAGAATAAT
TATTCGTCTTCAATTGATAATACCTGGAATATTAATTT---CAGATCATAATTATAATGT
TGTAGTGACAACGCATGCCTTTATTATAATTTTTTTTATAATTATACCTATAATAATTGG
AGGTTTCGGAAATTGGTTAGTACCAATAATAATCGGTTCTCCTGATATAGCTTTTCCACG
AATAAATAATTTAAGTTTTTGACTACTTCCTCCCTCTTTTGGTCTTTTAATTTTATCATC
TATACTTGAAATAGGGGCAGGAACTGGATGAACTATTTACCCTCCTTTAGCTAGTAATAT
ATTTCATTCTGGAAAATCAATAGATCTTTTAATTTTTTCTTTACATTTAGCAGGTATCTC
TTCTATTTTAGGGGCAGTAAACTTTATTTCTACTATTTTTAATATACGAATACCTTCTAT
AAAATTAAAAATAATACCTTTATTTGTTTGATCTATTTTATTTACTACTATTCTTTTATT
ACTAGCTATTCCTGTATTAGCAGGAGCCATTACTATACTTTTAACTGATCGTAATTTTAA
TACTTCTTTCTTTGTGCCGGCTGGAGGAGGGGATCCTATTTTATTTCAACATTTATTT
>Neobisium_carcinoides|ZFMK-TIS-2586601|Schlesw-H
TACATTATATTTAATTTTTGGGGTATGAGCAGGAATTATGGGGATAAGATTGAGAATAAT
TATTCGTCTTCAATTGATAATACCTGGAATATTAATTT---CAGATCATAATTATAATGT
TGTAGTGACAACGCATGCCTTTATTATAATTTTTTTTATAATTATACCTATAATAATTGG
AGGTTTCGGAAATTGGTTAGTACCAATAATAATCGGTTCTCCTGATATAGCTTTTCCACG
AATAAATAATTTAAGTTTTTGACTACTTCCTCCCTCTTTTGGTCTTTTAATTTTATCATC
TATACTTGAAATAGGGGCAGGAACTGGATGAACTATTTACCCTCCTTTAGCTAGTAATAT
ATTTCATTCTGGAAAATCAATAGATCTTTTAATTTTTTCTTTACATTTAGCAGGTATCTC
TTCTATTTTAGGGGCAGTAAACTTTATTTCTACTATTTTTAATATACGAATACCTTCTAT
AAAATTAAAAATAATACCTTTATTTGTTTGATCTATTTTATTTACTACTATTCTTTTATT
ACTAGCTATTCCTGTATTAGCAGGAGCCATTACTATACTTTTAACTGATCGTAATTTTAA
TACTTCTTTCTTTGTGCCGGCTGGAGGAGGGGATCCTATTTTATTTCAACATTTATTT
>Neobisium_carcinoides|ZFMK-TIS-2586602|Schlesw-H
TACATTATATTTAATTTTTGGGGTATGGGCAGGAATTATGGGGATAAGATTGAGAGTAAT
TATTCGTCTTCAATTGATAATACCTGGAATATTAATTT---CAGATCATAATTATAATGT
TGTAGTGACAACGCATGCCTTTATTATAATTTTTTTTATAATTATACCTATAATAATTGG
AGGTTTCGGAAATTGATTAGTACCAATAATAATCGGTTCTCCTGATATAGCTTTTCCACG
AATAAATAATTTAAGTTTTTGACTACTTCCTCCCTCTTTTGGCCTTTTAATTTTATCATC
TATACTTGAAATAGGGGCAGGAACTGGATGAACTATCTACCCTCCTTTAGCTAGTAATAT
ATTTCACTCTGGAAAATCAATAGATCTTTTAATTTTTTCTTTACATTTAGCAGGTATCTC
TTCTATTTTAGGGGCAGTAAACTTTATTTCTACTATTTTTAATATACGAATACCTTCTAT
AAAATTAAAAATAATACCTTTATTTGTTTGATCTATTTTATTTACTACTATTCTTTTATT
ACTAGCTATTCCTGTATTAGCAGGAGCCATTACTATACTTTTAACTGATCGTAATTTTAA
TACTTCTTTCTTTATACCGGCTGGAGGAGGGGATCCTATTTTATTTCAACATTTATTT
>Neobisium_carcinoides|ZFMK-TIS-2586633|Thuringia
AACATTATATTTAATTTTTGGTGTTTGAGCAGGAATTATAGGAATAAGATTAAGAATAAT
TATTCGTTTACAACTAATAATTCCAGGAATATTAATTT---CTGATCATAATTACAATGT
TGTAGTGACAACACATGCATTTGTTATAATTTTTTTTATAATCATACCTATAATAATTGG
AGGTTTTGGTAATTGATTAGTACCTATAATAATTGGTTCTCCAGATATAGCTTTTCCTCG
AATAAATAATTTAAGTTTTTGATTATTACCCCCTTCATTTAGCTTATTAATTATATCTTC
TATATTAGAGATAGGTTCAGGTACCGGATGGACTATTTATCCTCCTTTATCAAGAAATAT
ATTTCATTCAGGTAAATCTATAGATTTATTAATTTTTTCTTTACATTTAGCAGGGATTTC
TTCTATTTTAGGAGCAGTTAATTTTATTTCAACTATTTTTAATATACGTATACCTTCAAT
AAAAATAAAAATAATACCATTATTTGTTTGATCAATTCTTTTTACTACTATTCTTTTATT
ACTAGCTATTCCAGTATTAGCTGGGGCAATTACTATACTATTAACTGATCGTAATTTTAA
TACAGCTTTTTTTGTACCTGCTGGTGGAGGAGATCCTATTTTATTTCAACATTTATTT
>Neobisium_carcinoides|ZFMK-TIS-2586638|Saxony
TACATTATATTTAATTTTTGGGGTGTGGGCAGGTATTATAGGAATAAGATTAAGAATAAT
TATTCGTCTTCAATTAATAGTACCTGGGATATTAATTT---CAGACCATAATTATAATGT
TGTAGTAACTACACATGCTTTTATTATAATTTTTTTTATAATTATACCAATAATAATTGG
GGGTTTTGGGAATTGATTAGTACCAATAATAATTGGTTCTCCAGATATAGCTTTTCCTCG
AATAAATAATTTAAGATTTTGACTTTTACCTCCTTCTTTTGGCCTTTTAGTAATATCCTC
CATACTTGAAATAGGAGCAGGTACTGGATGAACCATCTATCCTCCTTTAGCTAGAAATAT
ATTTCATTCTGGAAAATCTATAGATTTATTAATTTTTTCCCTTCATTTAGCAGGTATCTC
TTCTATTTTGGGAGCAGTAAATTTTATTTCTACTATTTTTAATATGCGAATACCTTCTAT
AAAGTTAAAAATAATACCATTATTTGTTTGATCTATCCTATTTACTACTATTCTTTTACT
ATTAGCAATTCCTGTATTAGCGGGAGCTATCACCATACTTTTAACTGATCGTAATTTTAA
TACTTCTTTTTTTGTACCAGCTGGGGGTGGAGATCCTATTTTATTTCAACATTTATTT
>Neobisium_carcinoides|ZFMK-TIS-2586639|Saxony
TACATTATATTTAATTTTTGGGGTGTGGGCAGGTATTATAGGAATAAGATTAAGAATAAT
TATTCGTCTTCAATTAATAGTACCTGGGATATTAATTT---CAGACCATAATTATAATGT
TGTAGTAACTACACATGCTTTTATTATAATTTTTTTTATAATTATACCAATAATAATTGG
GGGTTTTGGGAATTGATTAGTACCAATAATAATTGGTTCTCCAGATATAGCTTTTCCTCG
AATAAATAATTTAAGATTTTGACTTTTACCTCCTTCTTTTGGCCTTTTAGTAATATCCTC
CATACTTGAAATAGGAGCAGGTACTGGATGAACCATCTATCCTCCTTTAGCTAGAAATAT
ATTTCATTCTGGAAAATCTATAGATTTATTAATTTTTTCCCTTCATTTAGCAGGTATCTC
TTCTATTTTGGGAGCAGTAAATTTTATTTCTACTATTTTTAATATGCGAATACCTTCTAT
AAAGTTAAAAATAATACCATTATTTGTTTGATCTATCCTATTTACTACTATTCTTTTACT
ATTAGCAATTCCTGTATTAGCGGGAGCTATCACCATACTTTTAACTGATCGTAATTTTAA
TACTTCTTTTTTTGTACCAGCTGGGGGTGGAGATCCTATTTTATTTCAACATTTATTT
>Neobisium_carcinoides|ZFMK-TIS-2770|Saxony
TACATTATATTTAATTTTTGGGGTGTGGGCAGGTATTATGGGAATAAGATTAAGAATAAT
TATTCGTCTTCAATTAATAGTACCTGGGATATTAATTT---CAGACCATAATTATAATGT
TGTAGTAACTACACATGCTTTTATTATAATTTTTTTTATAATTATACCAATAATAATTGG
GGGTTTTGGGAATTGATTAGTACCAATAATAATTGGTTCTCCAGATATAGCTTTTCCTCG
AATAAATAATTTAAGATTTTGACTTTTACCTCCTTCTTTTGGCCTTTTAGTAATATCCTC
CATACTTGAAATAGGGGCAGGTACTGGATGAACCATCTATCCTCCTTTAGCTAGAAATAT
ATTTCATTCTGGAAAATCTATAGATTTATTAATTTTTTCCCTTCATTTAGCAGGTATCTC
TTCTATTTTGGGAGCAGTAAATTTTATTTCTACTATTTTTAATATGCGAATACCTTCTAT
AAAGTTAAAAATAATACCATTATTTGTTTGATCTATCCTATTTACTACTATTCTTTTACT
ATTAGCAATTCCTGTATTAGCGGGAGCTATCACCATACTTTTAACTGATCGTAATTTTAA
TACTTCTTTTTTTGTACCAGCTGGGGGTGGAGATCCTATTTTATTTCAACATTTATTT
>Neobisium_carcinoides|ZFMK-TIS-2794|Saxony
TACATTATATTTAATTTTTGGGGTGTGGGCAGGCATTATAGGAATAAGATTAAGAATAAT
TATTCGTCTTCAATTAATAGTACCTGGGATATTAATTT---CAGACCATAATTATAATGT
TGTAGTAACTACACATGCTTTTATTATAATTTTTTTTATAATTATACCAATAATAATTGG
GGGTTTTGGGAATTGATTAGTACCAATAATAATTGGTTCTCCAGATATAGCTTTTCCTCG
AATAAATAATTTAAGATTTTGACTTTTACCTCCTTCTTTTGGCCTTTTAGTAATATCCTC
CATACTTGAAATAGGAGCAGGTACTGGATGAACCATCTATCCTCCTTTAGCTAGAAATAT
ATTTCATTCTGGAAAATCTATAGATTTATTAATTTTTTCCCTTCATTTAGCAGGTATCTC
TTCTATTTTGGGAGCAGTAAATTTTATTTCTACTATTTTTAATATGCGAATACCTTCTAT
AAAGTTAAAAATAATACCATTATTTGTTTGATCTATCCTATTTACTACTATTCTTTTACT
ATTAGCAATTCCTGTATTAGCGGGAGCTATCACCATACTTTTAACTGATCGTAATTTTAA
TACTTCTTTTTTTGTACCAGCTGGGGGTGGAGATCCTATTTTATTTCAACATTTATTT
>Neobisium_carcinoides|ZSM-BC-04120-A12|Bavaria
TACATTATATTTAATTTTTGGGGTGTGGGCAGGTATTATAGGAATAAGATTAAGAATAAT
TATTCGTCTTCAATTGATAGTACCTGGGATATTAATTT---CAGACCATAATTATAATGT
TGTAGTAACTACACATGCTTTTATTATAATTTTTTTTATAATTATACCAATAATAATTGG
GGGTTTTGGGAATTGATTAGTACCAATAATAATTGGTTCTCCAGATATAGCTTTTCCTCG
AATAAATAATTTAAGATTTTGACTTTTACCTCCTTCTTTTGGCCTTTTAGTAATATCCTC
CATACTTNNNNNNNNNNNNNNNNNNNNNNNNNNNNNNNNNNNNNNNNNNNNNNNNNNNNN
NNNNNNNNNNNNNNNNNNNNNNNNNNNNNNNNNNNNNNNNNNNNNNNNNNNNNNNNNNNN
NNNNNNNNNNNNNNNNNNNNNNNNNNNNNNNNNNNNNNNNNNNNNNNNNNNNNNNNNNNN
NNNNNNNNNNNNNNNNNNNNNNNNNNNNNNNNNNNNNNNNNNNNNNNNNNNNNNNNNNNN
NNNNNNNNNNNNNNNNNNNNNNNNNNNNNNNNNNNNNNNNNNNNNNNNNNNNNNNNNNNN
NNNNNNNNNNNNNNNNNNNNNNNNNNNNNNNNNNNNNNNNNNNNNNNNNNNNNNNNNN
>Neobisium_carcinoides|ZSM-BC-04120-B01|Baden-W
TACATTATATTTAATTTTTGGGGTGTGGGCAGGTATTATAGGAATAAGATTAAGAATAAT
TATTCGTCTTCAATTAATAGTACCTGGGATATTAATTT---CAGACCATAATTATAATGT
TGTAGTAACTACACATGCTTTTATTATAATTTTTTTTATAATTATACCAATAATAATTGG
GGGTTTTGGGAATTNATTAGTACCAATAATAATTGGTTCTCCAGATATAGCTTTTCCTCG
AATAAATAATTTAAGATTTTGACTTTTACCTCCTTCTTTTGGCCTTTTAGTAATATCCTC
CATACTTNNNNNNNNNNNNNNNNNNNNNNNNNNNNNNNNNNNNNNNNNNNNNNNNNNNNN
NNNNNNNNNNNNNNNNNNNNNNNNNNNNNNNNNNNNNNNNNNNNNNNNNNNNNNNNNNNN
NNNNNNNNNNNNNNNNNNNNNNNNNNNNNNNNNNNNNNNNNNNNNNNNNNNNNNNNNNNN
NNNNNNNNNNNNNNNNNNNNNNNNNNNNNNNNNNNNNNNNNNNNNNNNNNNNNNNNNNNN
NNNNNNNNNNNNNNNNNNNNNNNNNNNNNNNNNNNNNNNNNNNNNNNNNNNNNNNNNNNN
NNNNNNNNNNNNNNNNNNNNNNNNNNNNNNNNNNNNNNNNNNNNNNNNNNNNNNNNNN
>Neobisium_carcinoides|ZSM-BC-27349-B02|Saxony
TACATTATATTTAATTTTTGGGGTGTGGGCAGGTATTATAGGAATAAGATTAAGAATAAT
TATTCGTCTTCAATTAATAGTACCTGGGATATTAATTT---CAGACCATAATTATAATGT
TGTAGTAACTACACATGCTTTTATTATAATTTTTTTTATAATTATACCAATAATAATTGG
GGGTTTTGGGAATTGATTAGTACCAATAATAATTGGTTCTCCAGATATAGCTTTTCCTCG
AATAAATAATTTAAGATTTTGACTTTTACCTCCTTCTTTTGGCCTTTTAGTAATATCCTC
CATACTTGAAATAGGAGCAGGTACTGGATGAACCATCTATCCTCCTTTAGCTAGAAATAT
ATTTCATTCTGGAAAATCTATAGATTTATTAATTTTTTCCCTTCATTTAGCAGGTATCTC
TTCTATTTTGGGAGCAGTAAATTTTATTTCTACTATTTTTAATATGCGAATACCTTCTAT
AAAGTTAAAAATAATACCATTATTTGTTTGATCTATCCTATTTACTACTATTCTTTTACT
ATTAGCAATTCCTGTATTAGCGGGAGCTATCACCATACTTTTAACTGATCGTAATTTTAA
TACTTCTTTTTTTGTACCAGCTGGGGGTGGAGATCCTATTTTATTTCAACATTTATTT
>Neobisium_carcinoides|ZSM-BC-27349-B04|Baden-W
TACATTATATTTAATTTTTGGGGTGTGGGCAGGTATTATAGGAATAAGATTAAGAATAAT
TATTCGTCTTCAATTAATAGTACCTGGGATATTAATTT---CAGACCATAATTATAATGT
TGTAGTAACTACACATGCTTTTATTATAATTTTTTTTATAATTATACCAATAATAATTGG
GGGTTTTGGGAATTGATTAGTACCAATAATAATTGGTTCTCCAGATATAGCTTTTCCTCG
AATAAATAATTTAAGATTTTGACTTTTACCTCCTTCTTTTGGCCTTTTAGTAATATCCTC
TATACTTGAAATAGGAGCAGGTACTGGATGAACCATCTATCCTCCTTTAGCTAGAAATAT
ATTTCATTCTGGAAAATCTATAGATTTATTAATTTTTTCCCTTCATTTAGCAGGTATCTC
TTCTATTTTGGGAGCAGTAAATTTTATTTCTACTATTTTTAATATGCGAATACCTTCTAT
AAAGTTAAAAATAATACCATTATTTGTTTGATCTATCCTATTTACTACTATTCTTTTACT
ATTAGCAATTCCTGTATTAGCGGGAGCTATCACCATACTTTTAACTGATCGTAATTTTAA
TACTTCTTTTTTTGTACCAGCTGGGGGTGGAGATCCTATTTTATTTCAACATTTATTT
>Neobisium_carcinoides|ZSM-BC-27349-C01|Saxony
TACATTATATTTAATTTTTGGGGTGTGGGCAGGTATTATAGGAATAAGATTAAGAATAAT
TATTCGTCTTCAATTAATAGTACCTGGGATATTAATTT---CAGACCATAATTATAATGT
TGTAGTAACTACACATGCTTTTATTATAATTTTTTTTATAATTATACCAATAATAATTGG
GGGTTTTGGGAATTGATTAGTACCAATAATAATTGGTTCTCCAGATATAGCTTTTCCTCG
AATAAATAATTTAAGATTTTGACTTTTACCTCCTTCTTTTGGCCTTTTAGTAATATCCTC
CATACTTGAAATAGGAGCAGGTACTGGATGAACCATCTATCCTCCTTTAGCTAGAAATAT
ATTTCATTCTGGAAAATCTATAGATTTATTAATTTTTTCCCTTCATTTAGCAGGTATCTC
TTCTATTTTGGGAGCAGTAAATTTTATTTCTACTATTTTTAATATGCGAATACCTTCTAT
AAAGTTAAAAATAATACCATTATTTGTTTGATCTATCCTATTTACTACTATTCTTTTACT
ATTAGCAATTCCTGTATTAGCGGGAGCTATCACCATACTTTTAACTGATCGTAATTTTAA
TACTTCTTTTTTTGTACCAGCTGGGGGTGGAGATCCTATTTTATTTCAACATTTATTT
>Neobisium_carcinoides|ZSM-BC-27349-C02|Saxony
TACATTATATTTAATTTTTGGGGTGTGGGCAGGTATTATAGGAATAAGATTAAGAATAAT
TATTCGTCTTCAATTAATAGTACCTGGGATATTAATTT---CAGACCATAATTATAATGT
TGTAGTAACTACACATGCTTTTATTATAATTTTTTTTATAATTATACCAATAATAATTGG
GGGTTTTGGGAATTGATTAGTACCAATAATAATTGGTTCTCCAGATATAGCTTTTCCTCG
AATAAATAATTTAAGATTTTGACTTTTACCTCCTTCTTTTGGCCTTTTAGTAATATCCTC
CATACTTGAAATAGGAGCAGGTACTGGATGAACCATCTATCCTCCTTTAGCTAGAAATAT
ATTTCATTCTGGAAAATCTATAGATTTATTAATTTTTTCCCTTCATTTAGCAGGTATCTC
TTCTATTTTGGGAGCAGTAAATTTTATTTCTACTATTTTTAATATGCGAATACCTTCTAT
AAAGTTAAAAATAATACCATTATTTGTTTGATCTATCCTATTTACTACTATTCTTTTACT
ATTAGCAATTCCTGTATTAGCGGGAGCTATCACCATACTTTTAACTGATCGTAATTTTAA
TACTTCTTTTTTTGTACCAGCTGGGGGTGGAGATCCTATTTTATTTCAACATTTATTT
>Neobisium_carcinoides|ZSM-BC-27349-C03|Baden-W
AACATTATATTTAATTTTTGGTGTTTGAGCAGGAATTATAGGAATAAGATTAAGAATAAT
TATTCGTTTACAACTAATAATTCCAGGAATATTAATTT---CTGATCATAATTACAATGT
TGTAGTGACAACACATGCATTTGTTATAATTTTTTTTATAATCATACCTATAATAATTGG
AGGTTTTGGTAATTGATTAGTACCTATAATAATTGGTTCCCCAGATATAGCTTTTCCTCG
AATAAATAATTTAAGTTTTTGATTATTACCCCCTTCATTTAGCTTATTAATTATATCTTC
TATATTAGAGATAGGTTCAGGTACCGGATGGACTATTTATCCTCCTTTATCAAGAAATAT
ATTTCATTCAGGTAAATCTATAGATTTATTAATTTTTTCTTTACATTTAGCAGGGATTTC
TTCTATTTTAGGGGCAGTTAATTTTATTTCAACTATTTTTAATATACGTATACCTTCAAT
AAAAATAAAAATAATACCATTATTTGTTTGATCAATTCTTTTTACTACTATTCTTTTATT
ACTAGCTATTCCAGTATTAGCTGGGGCAATTACTATACTATTAACTGATCGTAATTTTAA
TACAGCTTTTTTTGTACCTGCTGGTGGAGGAGATCCTATTTTATTTCAACATTTATTT
>Neobisium_carcinoides|ZSM-BC-27349-C04|Baden-W
AACATTATATTTAATTTTTGGTGTTTGAGCAGGAATTATAGGAATAAGATTAAGAATAAT
TATTCGTTTACAACTAATAATTCCAGGAATATTAATTT---CTGATCATAATTACAATGT
TGTAGTGACAACACATGCATTTGTTATAATTTTTTTTATAATCATACCTATAATAATTGG
AGGTTTTGGTAATTGATTAGTACCTATAATAATTGGTTCCCCAGATATAGCTTTTCCTCG
AATAAATAATTTAAGTTTTTGATTATTACCCCCTTCATTTAGCTTATTAATTATATCTTC
TATATTAGAGATAGGTTCAGGTACCGGATGGACTATTTATCCTCCTTTATCAAGAAATAT
ATTTCATTCAGGTAAATCTATAGATTTATTAATTTTTTCTTTACATTTAGCAGGGATTTC
TTCTATTTTAGGGGCAGTTAATTTTATTTCAACTATTTTTAATATACGTATACCTTCAAT
AAAAATAAAAATAATACCATTATTTGTTTGATCAATTCTTTTTACTACTATTCTTTTATT
ACTAGCTATTCCAGTATTAGCTGGGGCAATTACTATACTATTAACTGATCGTAATTTTAA
TACAGCTTTTTTTGTACCTGCTGGTGGAGGAGATCCTATTTTATTTCAACATTTATTT
>Neobisium_carcinoides|ZSM-BC-27349-C05|Baden-W
TACATTATATTTAATTTTTGGGGTATGGGCAGGAATTATGGGGATAAGATTGAGAATAAT
TATTCGTCTTCAATTGATAATACCTAGAATATTAATTT---CAGATCATAACTATAATGT
TGTAGTTACAACGCATGCTTTTATTATAATTTTTTTTATAATTATGCCTATAATAATTGG
AGGTTTTGGAAATTGGTTAGTACCAATAATAATCGGTTCTCCTGATATAGCTTTTCCACG
AATAAATAATTTAAGTTTTTGGTTACTTCCCCCTTCTTTTGGTCTTTTAATTTTATCATC
TATACTTGAAATAGGAGCAGGAACTGGATGAACTATTTATCCTCCTTTAGCTAGTAATAT
ATTTCATTCTGGAAAATCAATAGATCTTTTAATTTTTTCTTTACATTTAGCAGGTATTTC
TTCTATTTTAGGGGCGGTAAATTTTATTTCTACTATTTTTAATATACGAATACCTTCTAT
AAAATTAAAAATAATACCTTTATTTGTTTGATCTATTTTATTTACTACTATTCTTCTATT
ACTGGCTATTCCTGTATTAGCAGGAGCCATTACTATACTTTTAACTGATCGTAATTTTAA
TACTTCTTTTTTTGTGCCGGCTGGAGGAGGAGATCCTATTTTATTTCAACATTTATTT
>Neobisium_carcinoides|ZSM-BC-27349-C07|Saxony
TACATTATATTTAATTTTTGGGGTGTGGGCAGGTATTATAGGAATAAGATTAAGAATAAT
TATTCGTCTTCAATTAATAGTACCTGGGATATTAATTT---CAGACCATAATTATAATGT
TGTAGTAACTACACATGCTTTTATTATAATTTTTTTTATAATTATACCAATAATAATTGG
GGGTTTTGGGAATTGATTAGTACCAATAATAATTGGTTCTCCAGATATAGCTTTTCCTCG
AATAAATAATTTAAGATTTTGACTTTTACCTCCTTCTTTTGGCCTTTTAGTAATATCCTC
CATACTTGAAATAGGAGCAGGTACTGGATGAACCATCTATCCTCCTTTAGCTAGAAATAT
ATTTCATTCTGGAAAATCTATAGATTTATTAATTTTTTCCCTTCATTTAGCAGGTATCTC
TTCTATTTTGGGAGCAGTAAATTTTATTTCTACTATTTTTAATATGCGAATACCTTCTAT
AAAGTTAAAAATAATACCATTATTTGTTTGATCTATCCTATTTACTACTATTCTTTTACT
ATTAGCAATTCCTGTATTAGCGGGAGCTATCACCATACTTTTAACTGATCGTAATTTTAA
TACTTCTTTTTTTGTACCAGCTGGGGGTGGAGATCCTATTTTATTTCAACATTTATTT
>Neobisium_carcinoides|ZSM-BC-27349-C09|Saxony
TACATTATATTTAATTTTTGGGGTGTGGGCAGGTATTATAGGAATAAGATTAAGAATAAT
TATTCGTCTTCAATTAATAGTACCTGGGATATTAATTT---CAGACCATAATTATAATGT
TGTAGTAACTACACATGCTTTTATTATAATTTTTTTTATAATTATACCAATAATAATTGG
GGGTTTTGGGAATTGATTAGTACCAATAATAATTGGTTCTCCAGATATAGCTTTTCCTCG
AATAAATAATTTAAGATTTTGACTTTTACCTCCTTCTTTTGGCCTTTTAGTAATATCCTC
CATACTTGAAATAGGAGCAGGTACTGGATGAACCATCTATCCTCCTTTAGCTAGAAATAT
ATTTCATTCTGGAAAATCTATAGATTTATTAATTTTTTCCCTTCATTTAGCAGGTATCTC
TTCTATTTTGGGAGCAGTAAATTTTATTTCTACTATTTTTAATATGCGAATACCTTCTAT
AAAGTTAAAAATAATACCATTATTTGTTTGATCTATCCTATTTACTACTATTCTTTTACT
ATTAGCAATTCCTGTATTAGCGGGAGCTATCACCATACTTTTAACTGATCGTAATTTTAA
TACTTCTTTTTTTGTACCAGCTGGGGGTGGAGATCCTATTTTATTTCAACATTTATTT
>Neobisium_carcinoides|ZSM-BC-27349-C11|Baden-W
AACATTATATTTAATTTTTGGTGTTTGAGCAGGAATTATAGGAATAAGATTAAGAATAAT
TATTCGTTTACAACTAATAATTCCAGGAATATTAATTT---CTGATCATAATTACAATGT
TGTAGTGACAACACATGCATTTGTTATAATTTTTTTTATAATCATACCTATAATAATTGG
AGGTTTTGGGAATTGATTAGTACCTATAATAATTGGTTCTCCAGATATAGCTTTTCCTCG
AATAAATAATTTAAGTTTTTGATTATTACCCCCTTCATTTAGCTTATTAATTATATCTTC
TATATTAGAGATAGGTTCAGGTACCGGATGGACTATTTATCCTCCTTTATCAAGAAATAT
ATTTCATTCAGGTAAATCTATAGATTTATTAATTTTTTCTTTACATTTAGCAGGGATTTC
TTCTATTTTAGGAGCAGTTAATTTTATTTCAACTATTTTTAATATACGTATACCTTCAAT
AAAAATAAAAATAATACCATTATTTGTTTGATCAATTCTTTTTACTACTATTCTTTTATT
ACTAGCTATTCCAGTATTAGCTGGGGCAATTACTATATTATTAACTGATCGTAATTTTAA
TACAGCTTTTTTTGTACCTGCTGGTGGAGGAGATCCTATTTTATTTCAACATTTATTT
>Neobisium_carcinoides|ZSM-BC-27349-F03|Wales
AACTTTATATTTAATTTTTGGGGTATGGGCAGGTGTATTGGGAATAAGATTAAGAATAAT
CATTCGTCTCCAATTAATAGTACCAGGAATATTAATCT---CTGATCATAATTATAATGT
AGTTGTAACTACTCATGCTTTTATTATAATTTTTTTTATAATTATACCAATAATAATTGG
GGGTTTCGGTAATTGACTTGTACCTATAATAATTGGTTCTCCGGATATAGCTTTTCCACG
TATAAATAATTTAAGTTTTTGATTATTGCCACCTTCTTTAGGATTGTTAATTTTATCTTC
TTCTTTAGAAATAGGGGCAGGTACTGGATGAACTATTTATCCCCCTCTTGCTAGTAATAT
ATTCCATTCAGGAAAATCAATAGATTTGTTAATTTTCTCTCTTCATTTGGCAGGTATTTC
TTCAATTTTAGGGGCTGTAAATTTTATTTCAACTATTTTTAATATACGAATACCTTCAAT
AAAACTTAAAATAATACCTTTATTTGTTTGATCAATTTTATTCACTACAGTATTACTACT
ACTAGCAATTCCTGTATTAGCCGGAGCAATCACTATACTATTAACAGATCGTAATTTTAA
CACTTCATTTTTTGTTCCTGCTGGAGGTGGAGACCCTATTTTATTTCAACACTTATTT
>Neobisium_carcinoides|ZSM-BC-27349-G11|Wales
TACATTATATTTAATTTTTGGGGTATGAGCAGGAATTATGGGGATAAGATTGAGAATAAT
TATTCGTCTTCAATTGATAATACCTGGAATATTAATTT---CAGATCATAATTATAATGT
TGTAGTGACAACGCATGCCTTTATTATAATTTTTTTTATAATTATACCTATAATAATTGG
AGGTTTCGGAAATTGGTTAGTACCAATAATAATCGGTTCTCCTGATATAGCTTTCCCACG
AATAAATAATTTAAGTTTTTGACTACTTCCTCCCTCTTTTGGTCTTTTAATTTTATCATC
TATACTTGAAATAGGGGCAGGAACTGGATGAACTATTTACCCTCCTTTAGCTAGTAATAT
ATTTCATTCTGGAAAATCAATAGATCTTTTAATTTTTTCTTTACATTTAGCAGGTATCTC
TTCTATTTTAGGGGCAGTAAACTTTATTTCTACTATTTTTAATATACGAATACCTTCTAT
AAAATTAAAAATAATACCTTTATTTGTTTGATCTATTTTATTTACTACTATTCTTTTATT
ACTAGCTATCCCTGTATTAGCAGGAGCCATTACTATACTTTTAACTGATCGTAATTTTAA
TACTTCTTTCTTTGTGCCGGCTGGAGGAGGGGATCCTATTTTATTTCAACATTTATTT
>Neobisium_carcinoides|ZSM-BC-27349-H01|Wales
TACATTATATTTAATTTTTGGGGTATGAGCAGGAATTATGGGGATAAGATTGAGAATAAT
TATTCGTCTTCAATTGATAATACCTGGAATATTAATTT---CAGATCATAATTATAATGT
TGTAGTGACAACGCATGCCTTTATTATAATTTTTTTTATAATTATACCTATAATAATTGG
AGGTTTCGGAAATTGGTTAGTACCAATAATAATCGGTTCTCCTGATATAGCTTTTCCACG
AATAAATAATTTAAGTTTTTGACTACTTCCTCCCTCTTTTGGTCTTTTAATTTTATCATC
TATACTTGAAATAGGGGCAGGAACTGGATGAACTATTTACCCTCCTTTAGCTAGTAATAT
ATTTCATTCTGGAAAATCAATAGATCTTTTAATTTTTTCTTTACATTTAGCAGGTATCTC
TTCTATTTTAGGGGCAGTAAACTTTATTTCTACTATTTTTAATATACGAATACCTTCTAT
AAAATTAAAAATAATACCTTTATTTGTTTGATCTATTTTATTTACTACTATTCTTTTATT
ACTAGCTATTCCTGTATTAGCAGGGGCCATTACTATACTTTTAACTGATCGTAATTTTAA
TACTTCTTTCTTTGTGCCGGCTGGAGGAGGGGATCCTATTTTATTTCAACATTTATTT
>Neobisium_carcinoides|ZSM-BC-27349-H09|Baden-W
TACATTATATTTAATTTTTGGGGTGTGGGCAGGTATTATAGGAATAAGATTAAGAATAAT
TATTCGTCTTCAATTAATAGTACCTGGGATATTAATTT---CAGACCATAATTATAATGT
TGTAGTAACTACACATGCTTTTATTATAATTTTTTTTATAATTATACCAATAATAATTGG
GGGTTTTGGGAATTGATTAGTACCAATAATAATTGGTTCTCCAGATATAGCTTTTCCTCG
AATAAATAATTTAAGATTTTGACTTTTACCTCCTTCTTTTGGCCTTTTAGTAATATCCTC
CATACTTGAAATAGGAGCAGGTACTGGATGAACCATCTATCCTCCTTTAGCTAGAAATAT
ATTTCATTCTGGAAAATCTATAGATTTATTAATTTTTTCCCTTCATTTAGCAGGTATCTC
TTCTATTTTGGGAGCAGTAAATTTTATTTCTACTATTTTTAATATGCGAATACCTTCTAT
AAAGTTAAAAATAATACCATTATTTGTTTGATCTATCCTATTTACTACTATTCTTTTACT
ATTAGCAATTCCTGTATTAGCGGGAGCTATCACCATACTTTTAACTGATCGTAATTTTAA
TACTTCTTTTTTTGTACCAGCTGGGGGTGGAGATCCTATTTTATTTCAACATTTATTT
>Neobisium_carcinoides|ZSM-BC-27399-E01|Bavaria
AACATTATATTTAATTTTTGGTGTTTGAGCAGGAATTATAGGAATAAGATTAAGAATAAT
TATTCGTTTACAACTAATAATTCCAGGAATATTAATTT---CTGATCATAATTACAATGT
TGTAGTGACAACACATGCATTTGTTATAATTTTTTTTATAATCATACCTATAATAATTGG
AGGTTTTGGGAATTGATTAGTACCTATAATAATTGGTTCTCCAGATATAGCTTTTCCTCG
AATAAATAATTTAAGTTTTTGATTATTACCCCCTTCATTTAGCTTATTAATTATATCTTC
TATATTAGAGATAGGTTCAGGTACCGGATGGACTATTTATCCTCCTTTATCAAGAAATAT
ATTTCATTCAGGTAAATCTATAGATTTATTAATTTTTTCTTTACATTTAGCAGGGATTTC
TTCTATTTTAGGAGCAGTTAATTTTATTTCAACTATTTTTAATATACGTATACCTTCAAT
AAAGATAAAAATAATACCATTATTTGTTTGATCAATTCTTTTTACTACTATTCTTTTATT
ACTAGCTATTCCAGTATTAGCTGGGGCAATTACTATATTATTAACTGATCGTAATTTTAA
TACAGCTTTTTTTGTACCTGCTGGTGGAGGAGATCCTATTTTATTTCAACATTTATTT
>Neobisium_carcinoides|ZSM-BC-27399-F02|Bavaria
AACATTATATTTAATTTTTGGTGTTTGAGCAGGAATTATAGGAATAAGATTAAGAATAAT
TATTCGTTTACAACTAATAATTCCAGGAATATTAATTT---CTGATCATAATTACAATGT
TGTAGTGACAACACATGCATTTGTTATAATTTTTTTTATAATCATACCTATAATAATTGG
AGGTTTTGGTAATTGATTAGTACCTATAATAATTGGTTCCCCAGATATAGCTTTTCCTCG
AATAAATAATTTAAGTTTTTGATTATTACCCCCTTCATTTAGCTTATTAATTATATCTTC
TATATTAGAGATAGGTTCAGGTACCGGATGGACTATTTATCCTCCTTTATCAAGAAATAT
ATTTCATTCAGGTAAATCTATAGATTTATTAATTTTTTCTTTACATTTAGCAGGGATTTC
TTCTATTTTAGGGGCAGTTAATTTTATTTCAACTATTTTTAATATACGTATACCTTCAAT
AAAAATAAAAATAATACCATTATTTGTTTGATCAATTCTTTTTACTACTATTCTTTTATT
ACTAGCTATTCCAGTATTAGCTGGGGCAATTACTATACTATTAACTGATCGTAATTTTAA
TACAGCTTTTTTTGTACCTGCTGGTGGAGGAGATCCTATTTTATTTCAACATTTATTT
>Neobisium_carcinoides|ZSM-BC-27399-F05|Bavaria
AACATTATATTTAATTTTTGGTGTTTGAGCAGGAATTATAGGAATAAGATTAAGAATAAT
TATTCGTTTACAACTAATAATTCCAGGAATATTAATTT---CTGATCATAATTACAATGT
TGTAGTGACAACACATGCATTTGTTATAATTTTTTTTATAATCATACCTATAATAATTGG
AGGTTTTGGGAATTGATTAGTACCTATAATAATTGGTTCTCCAGATATAGCTTTTCCTCG
AATAAATAATTTAAGTTTTTGATTATTACCCCCTTCATTTAGCTTATTAATTATATCTTC
TATATTAGAGATAGGTTCAGGTACCGGATGGACTATTTATCCTCCTTTATCAAGAAATAT
ATTTCATTCAGGTAAATCTATAGATTTATTAATTTTTTCTTTACATTTAGCAGGGATTTC
TTCTATTTTAGGAGCAGTTAATTTTATTTCAACTATTTTTAATATACGTATACCTTCAAT
AAAAATAAAAATAATACCATTATTTGTTTGATCAATTCTTTTTACTACTATTCTTTTATT
ACTAGCTATTCCAGTATTAGCTGGGGCAATTACTATATTATTAACTGATCGTAATTTTAA
TACAGCTTTTTTTGTACCTGCTGGTGGAGGAGATCCTATTTTATTTCAACATTTATTT
>Neobisium_carcinoides|ZSM-BC-27399-G01|Bavaria
AACATTATATTTAATTTTTGGTGTTTGAGCAGGGATTATAGGAATAAGATTAAGAATAAT
TATTCGTTTACAACTAATAATTCCAGGAATATTAATTT---CTGATCATAATTACAATGT
TGTAGTGACAACACATGCATTTGTTATAATTTTTTTTATAATCATACCTATAATAATTGG
AGGTTTTGGTAATTGATTAGTACCTATAATAATTGGTTCCCCAGATATAGCTTTTCCTCG
AATAAATAATTTAAGTTTTTGATTATTACCCCCTTCATTTAGCTTATTAATTATATCTTC
TATATTAGAGATAGGTTCAGGTACCGGATGGACTATTTATCCTCCTTTATCAAGAAATAT
ATTTCATTCAGGTAAATCTATAGATTTATTAATTTTTTCTTTACATTTAGCAGGGATTTC
TTCTATTTTAGGGGCAGTTAATTTTATTTCAACTATTTTTAATATACGTATACCTTCAAT
AAAAATAAAAATAATACCATTATTTGTTTGATCAATTCTTTTTACTACTATTCTTTTATT
ACTAGCTATTCCAGTATTAGCTGGGGCAATTACTATACTATTAACTGATCGTAATTTTAA
TACAGCTTTTTTTGTACCTGCTGGTGGAGGAGATCCTATTTTATTTCAACATTTATTT
>Neobisium_carcinoides|ZSM-BC-27399-G07|Bavaria
AACATTATATTTAATTTTTGGTGTTTGAGCAGGAATTATAGGAATAAGATTAAGAATAAT
TATTCGTTTACAACTAATAATTCCAGGAATATTAATTT---CTGATCATAATTACAATGT
TGTAGTGACAACACATGCATTTGTTATAATTTTTTTTATAATCATACCTATAATAATTGG
AGGTTTTGGGAATTGATTAGTACCTATAATAATTGGTTCTCCAGATATAGCTTTTCCTCG
AATAAATAATTTAAGTTTTTGATTATTACCCCCTTCATTTAGCTTATTAATTATATCTTC
TATATTAGAGATAGGTTCAGGTACCGGATGGACTATTTATCCTCCTTTATCAAGAAATAT
ATTTCATTCAGGTAAATCTATAGATTTATTAATTTTTTCTTTACATTTAGCAGGGATTTC
TTCTATTTTAGGAGCAGTTAATTTTATTTCAACTATTTTTAATATACGTATACCTTCAAT
AAAAATAAAAATAATACCATTATTTGTTTGATCAATTCTTTTTACTACTATTCTTTTATT
ACTAGCTATTCCAGTATTAGCTGGGGCAATTACTATATTATTAACTGATCGTAATTTTAA
TACAGCTTTTTTTGTACCTGCTGGTGGAGGAGATCCTATTTTATTTCAACATTTATTT
>Neobisium_carcinoides|ZSM-BC-27399-G08|Bavaria
AACATTATATTTAATTTTTGGTGTTTGAGCAGGAATTATAGGAATAAGATTAAGAATAAT
TATTCGTTTACAACTAATAATTCCAGGAATATTAATTT---CTGATCATAATTACAATGT
TGTAGTGACAACACATGCATTTGTTATAATTTTTTTTATAATCATACCTATAATAATTGG
AGGTTTTGGTAATTGATTAGTACCTATAATAATTGGTTCTCCAGATATAGCTTTTCCTCG
AATAAATAATTTAAGTTTTTGATTATTACCCCCTTCATTTAGCTTATTAATTATATCTTC
TATATTAGAGATAGGTTCAGGTACCGGATGGACTATTTATCCTCCTTTATCAAGAAATAT
ATTTCATTCAGGTAAATCTATAGATTTATTAATTTTTTCTTTACATTTAGCAGGGATTTC
TTCTATTTTAGGAGCAGTTAATTTTATTTCAACTATTTTTAATATACGTATACCTTCAAT
AAAAATAAAAATAATACCATTATTTGTTTGATCAATTCTTTTTACTACTATTCTTTTATT
ACTAGCTATTCCAGTATTAGCTGGGGCAATTACTATACTATTAACTGATCGTAATTTTAA
TACAGCTTTTTTTGTACCTGCTGGTGGAGGAGATCCTATTTTATTTCAACATTTATTT
>Neobisium_carcinoides|ZSM-BC-27399-G10|Baden-W
AACATTATATTTAATTTTTGGTGTTTGAGCAGGGATTATAGGAATAAGATTAAGAATAAT
TATTCGTTTACAACTAATAATTCCAGGAATATTAATTT---CTGATCATAATTACAATGT
TGTAGTGACAACACATGCATTTGTTATAATTTTTTTTATAATCATACCTATAATAATTGG
AGGTTTTGGTAATTGATTAGTACCTATAATAATTGGTTCCCCAGATATAGCTTTTCCTCG
AATAAATAATTTAAGTTTTTGATTATTACCCCCTTCATTTAGCTTATTAATTATATCTTC
TATATTAGAGATAGGTTCAGGTACCGGATGGACTATTTATCCTCCTTTATCAAGAAATAT
ATTTCATTCAGGTAAATCTATAGATTTATTAATTTTTTCTTTACATTTAGCAGGGATTTC
TTCTATTTTAGGGGCAGTTAATTTTATTTCAACTATTTTTAATATACGTATACCTTCAAT
AAAAATAAAAATAATACCATTATTTGTTTGATCAATTCTTTTTACTACTATTCTTTTATT
ACTAGCTATTCCAGTATTAGCTGGGGCAATTACTATACTATTAACTGATCGTAATTTTAA
TACAGCTTTTTTTGTACCTGCTGGTGGAGGAGATCCTATTTTATTTCAACATTTATTT
>Neobisium_carcinoides|ZSM-BC-27399-G11|Baden-W
TACATTATATTTAATTTTTGGGGTATGGGCAGGAATTATGGGGATAAGATTGAGAATGAT
TATTCGTCTTCAATTAATAATACCTGGAATATTAATTT---CAGATCATAATTATAATGT
TGTAGTAACAACGCATGCCTTTATTATAATTTTTTTTATAATTATACCTATAATAATCGG
AGGTTTTGGAAATTGGTTAGTACCAATAATAATTGGTTCTCCTGATATAGCTTTTCCACG
AATAAATAATTTAAGTTTTTGGCTGCTTCCTCCCTCTTTTGGTCTTTTAATTTTATCATC
TATACTTGAAATAGGAGCAGGAACTGGATGAACTATTTACCCTCCTTTAGCTAGTAATAT
ATTTCATTCTGGAAAGTCAATAGATCTTTTAATTTTTTCTTTGCATTTAGCAGGTATCTC
TTCTATTTTAGGGGCAGTAAACTTTATTTCTACTATTTTTAATATACGGATACCTTCTAT
AAAATTAAAAATAATACCTTTATTTGTTTGATCTATTTTATTTACTACTATTCTTTTATT
ACTAGCTATCCCTGTATTAGCAGGAGCTATTACTATACTTTTAACTGATCGTAATTTTAA
TACTTCTTTCTTTGTGCCAGCTGGAGGAGGAGATCCTATTTTATTTCAACATTTATTT
>Neobisium_carcinoides|ZSM-BC-27570-A01|Saxony
TACATTATATTTAATTTTTGGGGTGTGGGCAGGTATTATAGGAATAAGATTAAGAATAAT
TATTCGTCTTCAATTAATAGTACCTGGGATATTAATTT---CAGACCATAATTATAATGT
TGTAGTAACTACACATGCTTTTATTATAATTTTTTTTATAATTATACCAATAATAATTGG
GGGTTTTGGGAATTGATTAGTACCAATAATAATTGGTTCTCCAGATATAGCTTTTCCTCG
AATAAATAATTTAAGATTTTGACTTTTACCTCCTTCTTTTGGCCTTTTAGTAATATCCTC
CATACTTGAAATAGGAGCAGGTACTGGATGAACCATCTATCCTCCTTTAGCTAGAAATAT
ATTTCATTCTGGAAAATCTATAGATTTATTAATTTTTTCCCTTCATTTAGCAGGTATCTC
TTCTATTTTGGGAGCAGTAAATTTTATTTCTACTATTTTTAATATGCGAATACCTTCTAT
AAAGTTAAAAATAATACCATTATTTGTTTGATCTATCCTATTTACTACTATTCTTTTACT
ATTAGCAATTCCTGTATTAGCGGGAGCTATCACCATACTTTTAACTGATCGTAATTTTAA
TACTTCTTTTTTTGTACCAGCTGGGGGTGGAGATCCTATTTTATTTCAACATTTATTT
>Neobisium_carcinoides|ZSM-BC-27570-A03|Baden-W
TACATTATATTTAATTTTTGGGGTGTGGGCAGGTATTATAGGAATAAGATTAAGAATAAT
TATTCGTCTTCAATTAATAGTACCTGGGATATTAATTT---CAGACCATAATTATAATGT
TGTAGTAACTACACATGCTTTTATTATAATTTTTTTTATAATTATACCAATAATAATTGG
GGGTTTTGGGAATTGATTAGTACCAATAATAATTGGTTCTCCAGATATAGCTTTTCCTCG
AATAAATAATTTAAGATTTTGACTTTTACCTCCTTCTTTTGGCCTTTTAGTAATATCCTC
CATACTTGAAATAGGAGCAGGTACTGGATGAACCATCTATCCTCCTTTAGCTAGAAATAT
ATTTCATTCTGGAAAATCTATAGATTTATTAATTTTTTCCCTTCATTTAGCAGGTATCTC
TTCTATTTTGGGAGCAGTAAATTTTATTTCTACTATTTTTAATATGCGAATACCTTCTAT
AAAGTTAAAAATAATACCATTATTTGTTTGATCTATCCTATTTACTACTATTCTTTTACT
ATTAGCAATTCCTGTATTAGCGGGAGCTATCACCATACTTTTAACTGATCGTAATTTTAA
TACTTCTTTTTTTGTACCAGCTGGGGGTGGAGATCCTATTTTATTTCAACATTTATTT
>Neobisium_carcinoides|ZSM-BC-27570-A05|Baden-W
TACATTATATTTAATTTTTGGGGTATGGGCAGGAATTATGGGGATAAGATTGAGAATAAT
TATTCGTCTTCAATTGATAATACCTAGAATATTAATTT---CAGATCATAACTATAATGT
TGTAGTTACAACGCATGCTTTTATTATAATTTTTTTTATAATTATGCCTATAATAATTGG
AGGTTTTGGAAATTGGTTAGTACCAATAATAATCGGTTCTCCTGATATAGCTTTTCCACG
AATAAATAATTTAAGTTTTTGGTTACTTCCCCCTTCTTTTGGTCTTTTAATTTTATCATC
TATACTTGAAATAGGAGCAGGAACTGGATGAACTATTTATCCTCCTTTAGCTAGTAATAT
ATTTCATTCTGGAAAATCAATAGATCTTTTAATTTTTTCTTTACATTTAGCAGGTATTTC
TTCTATTTTAGGGGCGGTAAATTTTATTTCTACTATTTTTAATATACGAATACCTTCTAT
AAAATTAAAAATAATACCTTTATTTGTTTGATCTATTTTATTTACTACTATTCTTCTATT
ACTGGCTATTCCTGTATTAGCAGGAGCCATTACTATACTTTTAACTGATCGTAATTTTAA
TACTTCTTTTTTTGTGCCGGCTGGAGGAGGAGATCCTATTTTATTTCAACATTTATTT
>Neobisium_carcinoides|ZSM-BC-27570-A07|Saxony
AACATTATATTTAATTTTTGGTGTTTGAGCAGGAATTATAGGAATAAGATTAAGAATAAT
TATTCGTTTACAACTAATAATTCCAGGAATATTAATTT---CTGATCATAATTACAATGT
TGTAGTGACAACACATGCATTTGTTATAATTTTTTTTATAATCATACCTATAATAATTGG
AGGTTTTGGTAATTGATTAGTACCTATAATAATTGGTTCTCCAGATATAGCTTTTCCTCG
AATAAATAATTTAAGTTTTTGATTATTACCCCCTTCATTTAGCTTATTAATTATATCTTC
TATATTAGAGATAGGTTCAGGTACCGGATGGACTATTTATCCTCCTTTATCAAGAAATAT
ATTTCATTCAGGTAAATCTATAGATTTATTAATTTTTTCTTTACATTTAGCAGGGATTTC
TTCTATTTTAGGAGCAGTTAATTTTATTTCAACTATTTTTAATATACGTATACCTTCAAT
AAAAATAAAAATAATACCATTATTTGTTTGATCAATTCTTTTTACTACTATTCTTTTATT
ACTAGCTATTCCAGTATTAGCTGGGGCAATTACTATACTATTAACTGATCGTAATTTTAA
TACAGCTTTTTTTGTACCTGCTGGTGGAGGAGATCCTATTTTATTTCAACATTTATTT
>Neobisium_carcinoides|ZSM-BC-27570-A09|Aargau
TACATTATATTTAATTTTTGGGGTATGGGCAGGAATTATGGGGATAAGATTGAGAATAAT
TATTCGTCTTCAATTGATAATACCTGGAATATTAATTT---CAGATCATAACTATAATGT
TGTAGTTACAACGCATGCTTTTATTATAATTTTTTTTATAATTATGCCTATAATAATTGG
AGGTTTTGGAAATTGGTTAGTACCAATAATAATCGGTTCCCCTGATATAGCTTTTCCACG
AATAAATAATTTAAGTTTTTGATTACTTCCTCCTTCTTTTGGTCTTTTAATTTTATCATC
TATACTTGAAATAGGAGCAGGAACTGGATGAACTATTTATCCTCCTTTAGCTAGTAATAT
ATTTCATTCTGGAAAATCAATAGATCTTTTAATTTTTTCTTTACATTTAGCAGGTATTTC
TTCTATTTTAGGGGCGGTAAATTTTATTTCTACTATTTTTAATATACGAATACCTTCTAT
AAAATTAAAAATAATACCTTTATTTGTTTGATCTATTTTATTTACTACTATTCTTCTATT
ACTGGCTATTCCTGTATTAGCAGGAGCCATTACTATACTTTTAACTGATCGTAATTTTAA
TACTTCTTTTTTTGTGCCGGCTGGAGGGGGAGATCCTATTTTATTTCAACATTTATTT
>Neobisium_carcinoides|ZSM-BC-27570-B01|Wales
TACATTATATTTAATTTTTGGGGTATGAGCAGGAATTATGGGGATAAGATTGAGAATAAT
TATTCGTCTTCAATTGATAATACCTGGAATATTAATTT---CAGATCATAATTATAATGT
TGTAGTGACAACGCATGCCTTTATTATAATTTTTTTTATAATTATACCTATAATAATTGG
AGGTTTCGGAAATTGGTTAGTACCAATAATAATCGGTTCTCCTGATATAGCTTTTCCACG
AATAAATAATTTAAGTTTTTGACTACTTCCTCCCTCTTTTGGTCTTTTAATTTTATCATC
TATACTTGAAATAGGGGCAGGAACTGGATGAACTATTTACCCTCCTTTAGCTAGTAATAT
ATTTCATTCTGGAAAATCAATAGATCTTTTAATTTTTTCTTTACATTTAGCAGGTATCTC
TTCTATTTTAGGGGCAGTAAACTTTATTTCTACTATTTTTAATATACGAATACCTTCTAT
AAAATTAAAAATAATACCTTTATTTGTTTGATCTATTTTATTTACTACTATTCTTTTATT
ACTAGCTATTCCTGTATTAGCAGGGGCCATTACTATACTTTTAACTGATCGTAATTTTAA
TACTTCTTTCTTTGTGCCGGCTGGAGGAGGGGATCCTATTTTATTTCAACATTTATTT
>Neobisium_carcinoides|ZSM-BC-27570-B11|Baden-W
AACTTTATATTTAATTTTTGGTGTATGAGCAGGAGTGTTAGGAATAAGATTAAGAATAAT
TATTCGCCTTCAATTAATAGTACCTGGAATATTAATTT---CTGATCATAATTATAATGT
TGTTGTAACTACACATGCTTTTATTATAATTTTCTTTATAATTATACCAATAATAATTGG
AGGTTTTGGTAATTGGCTTGTACCAATAATAATTGGCTCCCCAGATATAGCTTTTCCGCG
TATAAATAATTTAAGTTTTTGATTATTACCACCTTCTTTAGGTTTATTGATTTTATCTTC
AACCTTAGAAATAGGATCAGGAACTGGATGAACTATTTATCCTCCTCTTGCCAGTAATAT
ATTTCATTCAGGAAAATCTATAGATTTATTAATTTTTTCTCTTCACTTGGCAGGTATTTC
TTCTATTTTAGGAGCTGTAAATTTTATTTCAACTATTTTTAACATACGTATACCATCAAT
AAAATTAAAAATAATACCTTTATTTGTTTGATCAATTTTATTTACTACAGTATTATTATT
ATTAGCAATTCCTGTTCTGGCTGGAGCAATTACCATATTATTAACAGATCGAAATTTTAA
TACTTCATTTTTTGTACCTGCTGGGGGGGGAGATCCTATTTTATTTCAACATTTATTT
>Neobisium_carcinoides|ZSM-BC-27570-C07|Saxony
TACATTATATTTAATTTTTGGGGTGTGGGCAGGTATTATAGGAATAAGATTAAGAATAAT
TATTCGTCTTCAATTAATAGTACCTGGGATATTAATTT---CAGACCATAATTATAATGT
TGTAGTAACTACACATGCTTTTATTATAATTTTTTTTATAATTATACCAATAATAATTGG
GGGTTTTGGGAATTGATTAGTACCAATAATAATTGGTTCTCCAGATATAGCTTTTCCTCG
AATAAATAATTTAAGATTTTGACTTTTACCTCCTTCTTTTGGCCTTTTAGTAATATCCTC
CATACTTGAAATAGGAGCAGGTACTGGATGAACCATCTATCCTCCTTTAGCTAGAAATAT
ATTTCATTCTGGAAAATCTATAGATTTATTAATTTTTTCCCTTCATTTAGCAGGTATCTC
TTCTATTTTGGGAGCAGTAAATTTTATTTCTACTATTTTTAATATGCGAATACCTTCTAT
AAAGTTAAAAATAATACCATTATTTGTTTGATCTATCCTATTTACTACTATTCTTTTACT
ATTAGCAATTCCTGTATTAGCGGGAGCTATCACCATACTTTTAACTGATCGTAATTTTAA
TACTTCTTTTTTTGTACCAGCTGGGGGTGGAGATCCTATTTTATTTCAACATTTATTT
>Neobisium_carcinoides|ZSM-BC-27570-D01|Bavaria
TACACTATATTTAATTTTTGGGGTGTGGGCAGGTATTATAGGAATAAGATTAAGAATAAT
TATTCGTCTTCAATTAATAGTACCTGGGATATTAATTT---CAGACCATAATTATAATGT
TGTAGTAACTACACATGCTTTTATTATAATTTTTTTTATAATTATACCAATAATAATTGG
GGGTTTTGGGAATTGATTAGTACCAATAATAATTGGTTCTCCAGATATAGCTTTTCCTCG
AATAAATAATTTAAGATTTTGACTTTTACCTCCTTCTTTTGGCCTTTTAGTAATATCCTC
CATACTTGAAATAGGAGCAGGTACTGGATGAACCATCTATCCTCCTTTAGCTAGAAATAT
ATTTCATTCTGGAAAATCTATAGATTTATTAATTTTTTCCCTTCATTTAGCAGGTATCTC
TTCTATTTTGGGAGCAGTAAATTTTATTTCTACTATTTTTAATATGCGAATACCTTCTAT
AAAGTTAAAAATAATACCATTATTTGTTTGATCTATCCTATTTACTACTATTCTTTTACT
ATTAGCAATTCCTGTATTAGCGGGAGCTATCACCATACTTTTAACTGATCGTAATTTTAA
TACTTCTTTTTTTGTACCAGCTGGGGGTGGAGATCCTATTTTATTTCAACATTTATTT
>Neobisium_carcinoides|ZSM-BC-27570-D09|Wales
TACATTATATTTAATTTTTGGGGTATGAGCAGGAATTATGGGGATAAGATTGAGAATAAT
TATTCGTCTTCAATTGATAATACCTGGAATATTAATTT---CAGATCATAATTATAATGT
TGTAGTGACAACGCATGCCTTTATTATAATTTTTTTTATAATTATACCTATAATAATTGG
AGGTTTTGGAAATTGGTTAGTACCAATAATAATCGGTTCTCCTGATATAGCTTTTCCACG
AATAAATAATTTAAGTTTTTGACTACTTCCTCCCTCTTTTGGTCTTTTAATTTTATCATC
TATACTTGAAATAGGGGCAGGAACTGGATGAACTATTTACCCTCCTTTAGCTAGTAATAT
ATTTCATTCTGGAAAATCAATAGATCTTTTAATTTTTTCTTTACATTTAGCAGGTATCTC
TTCTATTTTAGGGGCAGTAAACTTTATTTCTACTATTTTTAATATACGAATACCTTCTAT
AAAATTAAAAATAATACCTTTATTTGTTTGATCTATTTTATTTACTACTATTCTTTTATT
ACTAGCTATTCCTGTATTAGCAGGAGCCATTACTATACTTTTAACTGATCGTAATTTTAA
TACTTCTTTCTTTGTGCCGGCTGGAGGAGGGGATCCTATTTTATTTCAACATTTATTT
>Neobisium_carcinoides|ZSM-BC-27570-E02|Baden-W
TACATTATATTTAATTTTTGGGGTATGGGCAGGAATTATGGGGATAAGATTGAGAATAAT
TATTCGTCTTCAATTGATAATACCTAGAATATTAATTT---CAGATCATAACTATAATGT
TGTAGTTACAACGCATGCTTTTATTATAATTTTTTTTATAATTATGCCTATAATAATTGG
AGGTTTTGGAAATTGGTTAGTACCAATAATAATCGGTTCTCCTGATATAGCTTTTCCACG
AATAAATAATTTAAGTTTTTGGTTACTTCCCCCTTCTTTTGGTCTTTTAATTTTATCATC
TATACTTGAAATAGGAGCAGGAACTGGATGAACTATTTATCCTCCTTTAGCTAGTAATAT
ATTTCATTCTGGAAAATCAATAGATCTTTTAATTTTTTCTTTACATTTAGCAGGTATTTC
TTCTATTTTAGGGGCGGTAAATTTTATTTCTACTATTTTTAATATACGAATACCTTCTAT
AAAATTAAAAATAATACCTTTATTTGTTTGATCTATTTTATTTACTACTATTCTTCTATT
ACTGGCTATTCCTGTATTAGCAGGAGCCATTACTATACTTTTAACTGATCGTAATTTTAA
TACTTCTTTTTTTGTGCCGGCTGGAGGAGGAGATCCTATTTTATTTCAACATTTATTT
>Neobisium_carcinoides|ZSM-BC-27570-H02|Bavaria
TACATTATATTTAATTTTTGGGGTATGGGCAGGAATTATAGGGATAAGATTGAGAATGAT
TATTCGCCTTCAATTGATAATACCTGGAATATTAATTT---CAGATCATAATTACAATGT
TGTAGTTACAACGCATGCCTTTATTATAATTTTTTTTATAATTATACCTATAATAATTGG
AGGTTTTGGAAATTGGTTAGTACCAATAATAATTGGCTCTCCTGATATAGCTTTCCCACG
AATAAATAATTTAAGTTTTTGACTACTTCCCCCCTCTTTTGGTCTTTTAATTTTATCATC
TATACTTGAAATGGGAGCAGGAACTGGATGAACTATTTACCCTCCTTTAGCTAGTAATAT
ATTTCATTCTGGAAAGTCAATAGATCTTTTAATTTTTTCTTTACATTTAGCAGGTATCTC
TTCTATTTTAGGGGCGGTAAACTTTATTTCTACTATTTTTAATATACGGATACCTTCTAT
AAAATTAAAAATAATACCTTTATTTGTTTGATCTATTTTATTTACTACTATTCTTTTATT
ACTAGCTATTCCTGTATTAGCAGGAGCTATTACTATACTTTTAACTGATCGTAATTTTAA
TACTTCTTTCTTTGTGCCAGCTGGAGGAGGGGATCCTATTTTATTTCAACATTTATTT
>Neobisium_carcinoides|ZSM-BC-27570-H04|Baden-W
TACATTATATTTAATTTTTGGGGTATGGGCAGGAATTATGGGGATAAGATTGAGAATAAT
TATTCGTCTTCAATTGATAATACCTAGAATATTAATTT---CAGATCATAACTATAATGT
TGTAGTTACAACGCATGCTTTTATTATAATTTTTTTTATAATTATGCCTATAATAATTGG
AGGTTTTGGAAATTGGTTAGTACCAATAATAATCGGTTCTCCTGATATAGCTTTTCCACG
AATAAATAATTTAAGTTTTTGGTTACTTCCCCCTTCTTTTGGTCTTTTAATTTTATCATC
TATACTTGAAATAGGAGCAGGAACTGGATGAACTATTTATCCTCCTTTAGCTAGTAATAT
ATTTCATTCTGGAAAATCAATAGATCTTTTAATTTTTTCTTTACATTTAGCAGGTATTTC
TTCTATTTTAGGGGCGGTAAATTTTATTTCTACTATTTTTAATATACGAATACCTTCTAT
AAAATTAAAAATAATACCTTTATTTGTTTGATCTATTTTATTTACTACTATTCTTCTATT
ACTGGCTATTCCTGTATTAGCAGGAGCCATTACTATACTTTTAACTGATCGTAATTTTAA
TACTTCTTTTTTTGTGCCGGCTGGAGGAGGAGATCCTATTTTATTTCAACATTTATTT
>Neobisium_carcinoides|ZSM-BC-30209-G07|Baden-W
AACATTATATTTAATTTTTGGTGTTTGAGCAGGAATTATAGGAATAAGATTAAGAATAAT
TATTCGTTTACAACTAATAATTCCAGGAATATTAATTT---CTGATCATAATTACAATGT
TGTAGTGACAACACATGCATTTGTTATAATTTTTTTTATAATCATACCTATAATAATTGG
AGGTTTTGGTAATTGATTAGTACCTATAATAATTGGTTCCCCAGATATAGCTTTTCCTCG
AATAAATAATTTAAGTTTTTGATTATTACCCCCTTCATTTAGCTTATTAATTATATCTTC
TATATTAGAGATAGGTTCAGGTACCGGATGGACTATTTATCCTCCTTTATCAAGAAATAT
ATTTCATTCAGGTAAATCTATAGATTTATTAATTTTTTCTTTACATTTAGCAGGGATTTC
TTCTATTTTAGGGGCAGTTAATTTTATTTCAACTATTTTTAATATACGTATACCTTCAAT
AAAAATAAAAATAATACCATTATTTGTTTGATCAATTCTTTTTACTACTATTCTTTTATT
ACTAGCTATTCCAGTATTAGCTGGGGCAATTACTATACTATTAACTGATCGTAATTTTAA
TACAGCTTTTTTTGTACCTGCTGGTGGAGGAGATCCTATTTTATTTCAACATTTATTT
>Neobisium_erythrodactylum|GBOL14345b|Schlesw-H
AACTTTATATTTAATTTTTGGGGTTTGGGCAGGTATTCTAGGAATAAGATTTAGAATAAT
TATTCGACTTCAAATAATAATCCCTGGAATGTTAATTT---CTGACCATAATTATAATGT
TGTAGTAACTACTCATGCATTTATTATAATTTTTTTTATAATCATACCAATAATAATTGG
AGGATTCGGTAACTGATTGGTCCCTATAATAATTGGTTCTCCAGATATAGCCTTTCCTCG
AATAAATAATTTAAGTTTTTGGTTGCTTCCCCCCTCATTTGGTTTATTAATTATATCATC
CTCTTTAGAAATAGGAGCGGGTACAGGATGAACAATTTATCCCCCGCTTTCCAGTAACAT
ATTCCATTCAAGAAAATCTATAGACTTACTAATTTTTTCTCTCCATTTAGCTGGTATTTC
TTCAATTTTAGGGGCTGTAAATTTTATTTCCACTATCTTTAATATACGAATACCTGCCCT
AAAATTAAAAATAATACCTTTATTTGTTTGATCAATTCTTTTTACAACTTTACTCCTCCT
ATTAGCTATTCCAGTTCTTGCTGGAGCAATTACAATACTATTAACAGATCGTAATTTTAA
TACTTCATTTTTTGTGCCAGCTGGGGGGGGAGATCCTATTTTATTTCAACATTTATTT
>Neobisium_erythrodactylum|ZFMK-TIS-18425|Saxony
AACTTTATATTTAATTTTTGGGGTTTGGGCAGGTATTCTAGGAATAAGATTTAGAATAAT
TATTCGACTTCAAATAATAATCCCTGGAATATTAATTT---CTGACCATAATTATAATGT
TGTAGTAACTACTCATGCATTTATTATAATTTTTTTTATAATCATACCAATAATAATTGG
AGGATTCGGTAACTGATTGGTCCCTATAATAATCGGTTCTCCAGATATAGCCTTTCCTCG
AATAAATAATTTAAGTTTTTGGTTGCTTCCCCCCTCATTTGGTTTATTAATTATATCATC
CTCTTTAGAAATAGGAGCGGGTACAGGATGAACAATTTATCCCCCGCTTTCCAGTAACAT
ATTCCATTCAAGAAAATCTATAGACTTACTAATTTTTTCTCTCCATTTAGCTGGTATTTC
TTCAATTTTAGGGGCTGTAAATTTTATTTCCACTATCTTTAATATACGAATACCTGCCCT
AAAATTAAAAATAATACCTTTATTTGTTTGATCAATTCTTTTTACAACTTTACTCCTCCT
ATTAGCTATTCCAGTTCTTGCTGGAGCAATTACAATACTATTAACAGATCGTAATTTTAA
TACTTCATTTTTTGTGCCAGCTGGGGGAGGAGATCCTATTTTATTTCAACATTTATTT
>Neobisium_erythrodactylum|ZSM-BC-27349-B06|Saxony
AACTTTATATTTAATTTTTGGGGTTTGGGCAGGTATTCTAGGAATAAGATTTAGAATAAT
TATTCGACTTCAAATAATAATCCCTGGAATATTAATTT---CTGACCATAATTATAATGT
TGTAGTAACTACTCATGCATTTATTATAATTTTTTTTATAATCATACCAATAATAATTGG
AGGATTCGGTAACTGATTGGTCCCTATAATAATTGGTTCTCCAGATATAGCCTTTCCTCG
AATAAATAATTTAAGTTTTTGGTTGCTTCCCCCCTCATTTGGTTTATTAATTATATCATC
CTCTTTAGAAATAGGAGCGGGTACAGGATGAACAATTTATCCCCCGCTTTCCAGTAACAT
ATTCCATTCAAGAAAATCTATAGACTTACTAATTTTTTCTCTCCATTTAGCTGGTATTTC
TTCAATTTTAGGGGCTGTAAATTTTATTTCCACTATCTTTAATATACGAATACCTGCCCT
AAAATTAAAAATAATACCTTTATTTGTTTGATCAATTCTTTTTACAACTTTACTCCTCCT
ATTAGCTATTCCAGTTCTTGCTGGAGCAATTACAATACTATTAACAGATCGTAATTTTAA
TACTTCATTTTTTGTGCCAGCTGGGGGAGGAGATCCTATTTTATTTCAACATTTATTT
>Neobisium_erythrodactylum|ZSM-BC-27349-C06|Saxony
AACTTTATATTTAATTTTTGGGGTTTGGGCAGGTATTCTAGGAATAAGATTTAGAATAAT
TATTCGACTTCAAATAATAATCCCTGGAATATTAATTT---CTGACCATAATTATAATGT
TGTAGTAACTACTCATGCATTTATTATAATTTTTTTTATAATCATACCAATAATAATTGG
AGGATTCGGTAACTGATTGGTCCCTATAATAATCGGTTCTCCAGATATAGCCTTTCCTCG
AATAAATAATTTAAGTTTTTGGTTGCTTCCCCCCTCATTTGGTTTATTAATTATATCATC
CTCTTTAGAAATAGGAGCGGGTACAGGATGAACAATTTATCCCCCGCTTTCCAGTAACAT
ATTCCATTCAAGAAAATCTATAGACTTACTAATTTTTTCCCTCCATTTAGCTGGTATTTC
TTCAATTTTAGGGGCTGTAAATTTTATTTCCACTATCTTTAATATACGAATACCTGCCCT
AAAATTAAAAATAATACCTTTATTTGTTTGATCAATTCTTTTTACAACTTTACTCCTCCT
ATTAGCTATTCCAGTTCTTGCTGGAGCAATTACAATACTATTAACAGATCGTAATTTTAA
TACTTCATTTTTTGTGCCAGCTGGGGGAGGAGATCCTATTTTATTTCAACATTTATTT
>Neobisium_erythrodactylum|ZSM-BC-27399-F03|Schlesw-H
AACTTTATATTTAATTTTTGGGGTTTGGGCAGGTATTCTAGGAATAAGATTTAGAATAAT
TATTCGACTTCAAATAATAATCCCTGGAATGTTAATTT---CTGACCATAATTATAATGT
TGTAGTAACTACTCATGCATTTATTATAATTTTTTTTATAATCATACCAATAATAATTGG
AGGATTCGGTAACTGATTGGTCCCTATAATAATTGGTTCTCCAGATATAGCCTTTCCTCG
AATAAATAATTTAAGTTTTTGGTTGCTTCCCCCCTCATTTGGTTTATTAATTATATCATC
CTCTTTAGAAATAGGAGCGGGTACAGGATGAACAATTTATCCCCCGCTTTCCAGTAACAT
ATTCCATTCAAGAAAATCTATAGACTTACTAATTTTTTCTCTCCATTTAGCTGGTATTTC
TTCAATTTTAGGGGCTGTAAATTTTATTTCCACTATCTTTAATATACGAATACCTGCCCT
AAAATTAAAAATAATACCTTTATTTGTTTGATCAATTCTTTTTACAACTTTACTCCTCCT
ATTAGCTATTCCAGTTCTTGCTGGAGCAATTACAATACTATTAACAGATCGTAATTTTAA
TACTTCATTTTTTGTGCCAGCTGGGGGGGGAGATCCTATTTTATTTCAACATTTATTT
>Neobisium_erythrodactylum|ZSM-BC-27399-F04|Schlesw-H
AACTTTATATTTAATTTTTGGGGTTTGGGCAGGTATTCTAGGAATAAGATTTAGAATAAT
TATTCGACTTCAAATAATAATCCCTGGAATGTTAATTT---CTGACCATAATTATAATGT
TGTAGTAACTACTCATGCATTTATTATAATTTTTTTTATAATCATACCAATAATAATTGG
AGGATTCGGTAACTGATTGGTCCCTATAATAATTGGTTCTCCAGATATAGCCTTTCCTCG
AATAAATAATTTAAGTTTTTGGTTGCTTCCCCCCTCATTTGGTTTATTAATTATATCATC
CTCTTTAGAAATAGGAGCGGGTACAGGATGAACAATTTATCCCCCGCTTTCCAGTAACAT
ATTCCATTCAAGAAAATCTATAGACTTACTAATTTTTTCTCTCCATTTAGCTGGTATTTC
TTCAATTTTAGGGGCTGTAAATTTTATTTCCACTATCTTTAATATACGAATACCTGCCCT
AAAATTAAAAATAATACCTTTATTTGTTTGATCAATTCTTTTTACAACTTTACTCCTCCT
ATTAGCTATTCCAGTTCTTGCTGGAGCAATTACAATACTATTAACAGATCGTAATTTTAA
TACTTCATTTTTTGTGCCAGCTGGGGGGGGAGATCCTATTTTATTTCAACATTTATTT
>Neobisium_erythrodactylum|ZSM-BC-27399-G05|Schlesw-H
AACTTTATATTTAATTTTTGGGGTTTGGGCAGGTATTCTAGGAATAAGATTTAGAATAAT
TATTCGACTTCAAATAATAATCCCTGGAATGTTAATTT---CTGACCATAATTATAATGT
TGTAGTAACTACTCATGCATTTATTATAATTTTTTTTATAATCATACCAATAATAATTGG
AGGATTCGGTAACTGATTGGTCCCTATAATAATTGGTTCTCCAGATATAGCCTTTCCTCG
AATAAATAATTTAAGTTTTTGGTTGCTTCCCCCCTCATTTGGTTTATTAATTATATCATC
CTCTTTAGAAATAGGAGCGGGTACAGGATGAACAATTTATCCCCCGCTTTCCAGTAACAT
ATTCCATTCAAGAAAATCTATAGACTTACTAATTTTTTCTCTCCATTTAGCTGGTATTTC
TTCAATTTTAGGGGCTGTAAATTTTATTTCCACTATCTTTAATATACGAATACCTGCCCT
AAAATTAAAAATAATACCTTTATTTGTTTGATCAATTCTTTTTACAACTTTACTCCTCCT
ATTAGCTATTCCAGTTCTTGCTGGAGCAATTACAATACTATTAACAGATCGTAATTTTAA
TACTTCATTTTTTGTGCCAGCTGGGGGGGGAGATCCTATTTTATTTCAACATTTATTT
>Neobisium_fuscimanum|GBOL10924|Bavaria
AACATTATATTTAATTTTTGGGGTGTGAGCAGGCATTTTAGGGATAAGATTTAGAATAAT
TATTCGTCTTCAAATAATAATTCCTGGTATACTTATCT---CAGATCATAACTATAATGT
AGTGATTACTACTCATGCTTTTATTATAATTTTTTTTATAATCATACCTATAATAATCGG
GGGTTTTGGAAACTGGCTTGTACCCATAATAATTGGTTCCCCAGATATAGCATTCCCTCG
AATAAATAATTTAAGCTTTTGGCTCCTTCCTCCCTCCTTTGGCTTACTAGTTATCTCATC
AACCTTAGAAATAGGGGCAGGCACTGGATGAACAATTTATCCACCCCTTGCTAGAAACAT
ATTTCACTCTAGAAAATCAGTAGATTTATTAATTTTTTCCTTACATTTGGCAGGAATTTC
TTCTATTTTAGGGGCAGTTAATTTTATTTCAACTATTTTAAATATGCGGATACCTTCATT
AAAATTAAAAATAATACCTTTATTTGTTTGATCAATCTTTTTTACAACTCTATTATTATT
ATTCGCAATCCCTGTATTGGCAGGCGCCATTACCATGCTTTTAACAGATCGTAATTTTAA
TACATCATTTTTTGTGCCAGCTGGGGGTGGAGATCCTATTCTATTTCAACATTTATTT
>Neobisium_fuscimanum|GBOL10943|Bavaria
AACATTATATTTAATTTTTGGGGTGTGAGCAGGCATTTTAGGGATAAGATTTAGAATAAT
TATTCGTCTTCAAATAATAATTCCTGGTATATTTATCT---CAGATCATAACTATAATGT
AGTGATTACTACTCATGCTTTTATTATAATTTTTTTTATAATCATACCTATAATAATCGG
GGGTTTTGGAAACTGGCTTGTACCCATAATAATTGGTTCCCCAGATATAGCATTCCCTCG
AATAAATAATTTAAGCTTTTGGCTCCTTCCTCCCTCCTTTGGCTTACTAATTATCTCATC
AACCTTAGAAATAGGGGCAGGCACTGGATGAACAATTTATCCACCCCTTGCTAGAAACAT
ATTTCACTCTAGAAAATCAGTAGATTTATTAATTTTTTCCTTACATTTAGCAGGAATTTC
TTCTATTTTAGGGGCAGTTAATTTTATTTCAACTATTTTAAATATGCGGATACCTTCATT
AAAATTAAAAATAATACCTTTATTTGTTTGATCAATCTTTTTTACAACTCTATTATTATT
ATTCGCAATCCCTGTATTGGCAGGCGCCATTACCATGCTTTTAACAGATCGTAATTTTAA
TACATCATTTTTTGTGCCAGCTGGGGGTGGAGATCCTATTCTATTTCAACATTTATTT
>Neobisium_fuscimanum|GBOL14277|Upper_Austria
AACATTATATTTAATTTTTGGGGTGTGAGCAGGCATTTTAGGGATAAGATTTAGAATAAT
TATTCGTCTTCAAATAATAATTCCTGGTATATTTATCT---CAGATCATAACTATAATGT
AGTGATTACTACTCATGCTTTTATTATAATTTTTTTTATAATCATACCTATAATAATCGG
GGGTTTTGGAAACTGGCTTGTACCCATAATAATTGGTTCCCCAGATATAGCATTCCCTCG
AATAAATAATTTAAGCTTTTGGCTCCTTCCTCCCTCCTTTGGCTTACTAATTATCTCATC
AACCTTAGAAATAGGGGCAGGCACTGGATGAACAATTTATCCACCCCTTGCTAGAAACAT
ATTTCACTCTAGAAAATCAGTAGATTTATTAATTTTTTCCTTACATTTGGCAGGAATTTC
TTCTATTTTAGGGGCAGTTAATTTTATTTCAACTATTTTAAATATGCGGATACCTTCATT
AAAATTAAAAATAATACCTTTATTTGTTTGATCAATCTTTTTTACAACTCTATTATTATT
ATTCGCAATCCCTGTATTGGCAGGCGCCATTACCATGCTTTTAACAGATCGTAATTTTAA
TACATCATTTTTTGTGCCAGCTGGGGGTGGAGATCCTATTCTATTTCAACATTTATTT
>Neobisium_fuscimanum|GBOL14344|Saxony
AACATTATATTTAATTTTTGGGGTGTGAGCAGGTATTTTAGGGATAAGATTTAGAATAAT
TATTCGTCTTCAAATAATAATTCCTGGTATATTTATCT---CAGATCATAACTATAATGT
AGTGATTACTACTCATGCTTTTATTATAATTTTTTTTATAATCATACCTATAATAATCGG
GGGTTTTGGAAACTGGCTTGTACCCATAATAATTGGTTCCCCAGATATAGCATTCCCTCG
AATAAATAATTTAAGCTTTTGGCTCCTTCCTCCCTCCTTTGGCTTACTAATTATCTCATC
AACCTTAGAAATAGGGGCAGGCACTGGATGAACAATTTATCCACCCCTTGCTAGAAACAT
ATTTCACTCTAGAAAATCAGTAGATTTATTAATTTTTTCCTTACATTTGGCAGGAATTTC
TTCTATTTTAGGGGCAGTTAATTTTATTTCAACTATTTTAAATATGCGGATACCTTCATT
AAAATTAAAAATAATACCTTTATTTGTTTGATCAATCTTTTTTACAACTCTATTATTATT
ATTCGCAATCCCTGTATTGGCAGGCGCTATTACCATGCTTTTAACAGATCGTAATTTTAA
TACATCATTTTTTGTGCCAGCTGGGGGTGGAGATCCTATTCTATTTCAACATTTATTT
>Neobisium_fuscimanum|GBOL18654|Bavaria
AACATTATATTTAATTTTTGGGGTGTGAGCAGGCATTTTAGGGATAAGATTTAGAATAAT
TATTCGTCTTCAAATAATAATTCCTGGTATATTTATCT---CAGATCATAACTATAATGT
AGTGATTACTACTCATGCTTTTATTATAATTTTTTTTATAATCATACCTATAATAATCGG
GGGTTTTGGAAACTGGCTTGTACCCATAATAATTGGTTCCCCAGATATAGCATTCCCTCG
AATAAATAATTTAAGCTTTTGGCTCCTTCCTCCCTCCTTTGGCTTACTAATTATCTCATC
AACCTTAGAAATAGGGGCAGGCACTGGATGAACAATTTATCCACCCCTTGCTAGAAACAT
ATTTCACTCTAGAAAATCAGTAGATTTATTAATTTTTTCCTTACATTTGGCAGGAATTTC
TTCTATTTTAGGGGCAGTTAATTTTATTTCAACTATTTTAAATATGCGGATACCTTCATT
AAAATTAAAAATAATACCTTTATTTGTTTGATCAATCTTTTTTACAACTCTATTATTATT
ATTCGCAATCCCTGTATTGGCAGGCGCCATTACCATGCTTTTAACAGATCGTAATTTTAA
TACATCATTTTTTGTGCCAGCTGGGGGTGGAGATCCTATTCTATTTCAACATTTATTT
>Neobisium_fuscimanum|GBOL19963|Bavaria
AACATTATATTTAATTTTTGGGGTGTGAGCAGGCATTTTAGGGATAAGATTTAGAATAAT
TATTCGTCTTCAAATAATAATTCCTGGTATATTTATCT---CAGATCATAACTATAATGT
AGTGATTACTACTCATGCTTTTATTATAATTTTTTTTATAATCATACCTATAATAATCGG
GGGTTTTGGAAACTGGCTTGTACCCATAATAATTGGTTCCCCAGATATAGCATTCCCTCG
AATAAATAATTTAAGCTTTTGGCTCCTTCCTCCCTCCTTTGGCTTACTAATTATCTCATC
AACCTTAGAAATAGGGGCAGGCACTGGATGAACAATTTATCCACCCCTTGCTAGAAACAT
ATTTCACTCTAGAAAATCAGTAGATTTATTAATTTTTTCCTTACATTTGGCAGGAATTTC
TTCTATTTTAGGGGCAGTTAATTTTATTTCAACTATTTTAAATATGCGGATACCTTCATT
AAAATTAAAAATAATACCTTTATTTGTTTGATCAATCTTTTTTACAACTCTATTATTATT
ATTCGCAATCCCTGTATTGGCAGGCGCCATTACCATGCTTTTAACAGATCGTAATTTTAA
TACATCATTTTTTGTGCCAGCTGGGGGTGGAGATCCTATTCTATTTCAACATTTATTT
>Neobisium_fuscimanum|GBOL19975|Bavaria
AACATTATATTTAATTTTTGGGGTGTGAGCAGGCATTTTAGGGATAAGATTTAGAATAAT
TATTCGTCTTCAAATAATAATTCCTGGTATATTTATCT---CAGATCATAACTATAATGT
AGTGATTACTACTCATGCTTTTATTATAATTTTTTTTATAATCATACCTATAATAATCGG
GGGTTTTGGAAACTGGCTTGTACCCATAATAATTGGTTCCCCAGATATAGCATTCCCTCG
AATAAATAATTTAAGCTTTTGGCTCCTTCCTCCCTCCTTTGGCTTACTAATTATCTCATC
AACCTTAGAAATAGGGGCAGGCACTGGATGAACAATTTATCCACCCCTTGCTAGAAACAT
ATTTCACTCTAGAAAATCAGTAGATTTATTAATTTTTTCCTTACATTTGGCAGGAATTTC
TTCTATTTTAGGGGCAGTTAATTTTATTTCAACTATTTTAAATATGCGGATACCTTCATT
AAAATTAAAAATAATACCTTTATTTGTTTGATCAATCTTTTTTACAACTCTATTATTATT
ATTCGCAATCCCTGTATTGGCAGGCGCCATTACCATGCTTTTAACAGATCGTAATTTTAA
TACATCATTTTTTGTGCCAGCTGGGGGTGGAGATCCTATTCTATTTCAACATTTATTT
>Neobisium_fuscimanum|GBOL20038|Bavaria
AACATTATATTTAATTTTTGGGGTGTGAGCAGGCATTTTAGGGATAAGATTTAGAATAAT
TATTCGTCTTCAAATAATAATTCCTGGTATATTTATCT---CAGATCATAACTATAATGT
AGTGATTACTACTCATGCTTTTATTATAATTTTTTTTATAATCATACCTATAATAATCGG
GGGTTTTGGAAACTGGCTTGTACCCATAATAATTGGTTCCCCAGATATAGCATTCCCTCG
AATAAATAATTTAAGCTTTTGGCTCCTTCCTCCCTCCTTTGGCTTACTAATTATCTCATC
AACCTTAGAAATAGGGGCAGGCACTGGATGAACAATTTATCCACCCCTTGCTAGAAACAT
ATTTCACTCTAGAAAATCAGTAGATTTATTAATTTTTTCCTTACATTTGGCAGGAATTTC
TTCTATTTTAGGGGCAGTTAATTTTATTTCAACTATTTTAAATATGCGGATACCTTCATT
AAAATTAAAAATAATACCTTTATTTGTTTGATCAATCTTTTTTACAACTCTATTATTATT
ATTCGCAATCCCTGTATTGGCAGGCGCCATTACCATGCTTTTAACAGATCGTAATTTTAA
TACATCATTTTTTGTGCCAGCTGGGGGTGGAGATCCTATTCTATTTCAACATTTATTT
>Neobisium_fuscimanum|ZFMK-TIS-22197|Saxony
AACATTATATTTAATTTTTGGGGTGTGAGCAGGCATTTTAGGGATAAGATTTAGAATAAT
TATTCGTCTTCAAATAATAATTCCTGGTATATTTATCT---CAGATCATAACTATAATGT
AGTGATTACTACTCATGCTTTTATTATAATTTTTTTTATAATCATACCTATAATAATCGG
GGGTTTTGGAAACTGGCTTGTACCCATAATAATTGGTTCCCCAGATATAGCATTCCCTCG
AATAAATAATTTAAGCTTTTGGCTCCTTCCTCCCTCCTTTGGCTTACTAATTATCTCATC
AACCTTAGAAATAGGGGCAGGCACTGGATGAACAATTTATCCACCCCTTGCTAGAAACAT
ATTTCATTCTAGAAAATCAGTAGATTTATTAATTTTTTCCTTACATTTGGCAGGAATTTC
TTCTATTTTAGGGGCAGTTAATTTTATTTCAACTATTTTAAATATGCGGATACCTTCATT
AAAATTAAAAATAATACCTTTATTTGTTTGATCAATCTTTTTTACAACTCTATTATTATT
ATTCGCAATCCCTGTATTGGCAGGCGCCATTACCATGCTTTTAACAGATCGTAATTTTAA
TACATCATTTTTTGTGCCAGCTGGGGGTGGAGATCCTATTCTATTTCAACATTTATTT
>Neobisium_fuscimanum|ZFMK-TIS-22231|Saxony
AACATTATATTTAATTTTTGGGGTGTGAGCAGGCATTTTAGGGATAAGATTAAGAATAAT
TATTCGTCTTCAAATAATAATTCCTGGTATATTTATCT---CAGATCATAACTATAATGT
AGTGATTACTACTCATGCTTTTATTATAATTTTTTTTATAATCATACCTATAATAATTGG
GGGTTTTGGAAACTGGCTTGTACCCATAATAATTGGTTCCCCAGATATAGCATTCCCTCG
AATAAATAATTTAAGCTTTTGGCTCCTTCCTCCCTCCTTTGGCTTACTAATTATCTCATC
AACCTTAGAAATAGGGGCAGGCACTGGATGAACAATTTATCCACCCCTTGCTAGAAACAT
ATTTCACTCTAGAAAATCAGTAGATTTATTAATTTTTTCCTTACATTTGGCAGGAATTTC
TTCTATTTTAGGGGCAGTTAATTTTATTTCAACTATTTTAAATATGCGGATACCTTCATT
AAAATTAAAAATAATACCTTTATTTGTTTGATCAATCTTTTTTACAACTCTATTATTATT
ATTCGCAATCCCTGTATTGGCAGGCGCCATTACCATGCTTTTAACAGATCGTAATTTTAA
TACATCATTTTTTGTGCCAGCTGGGGGTGGAGATCCTATTCTATTTCAACATTTATTT
>Neobisium_fuscimanum|ZFMK-TIS-2579705|Styria
AACATTATATTTAATTTTTGGGGTGTGAGCAGGCATTTTAGGGATAAGATTTAGAATAAT
TATTCGTCTTCAAATAATAATTCCTGGTATATTTATCT---CAGATCATAACTATAATGT
AGTGATTACTACTCATGCTTTTATTATAATTTTTTTTATAATCATACCTATAATAATCGG
GGGTTTTGGAAACTGGCTTGTACCCATAATAATTGGTTCCCCAGATATAGCATTCCCTCG
AATAAATAATTTAAGCTTTTGGCTCCTTCCTCCCTCCTTTGGCTTACTAATTATCTCATC
AACCTTAGAAATAGGGGCAGGCACTGGATGAACAATTTATCCACCCCTTGCTAGAAACAT
ATTTCACTCTAGAAAATCAGTAGATTTATTAATTTTTTCCTTACATTTGGCAGGAATTTC
TTCTATTTTAGGGGCAGTTAATTTTATTTCAACTATTTTAAATATGCGGATACCTTCATT
AAAATTAAAAATAATACCTTTATTTGTTTGATCAATCTTTTTTACAACTCTATTATTATT
ATTCGCAATCCCTGTATTGGCAGGCGCCATTACCATGCTTTTAACAGATCGTAATTTTAA
TACATCATTTTTTGTGCCAGCTGGGGGTGGAGATCCTATTTTATTTCAACATTTATTT
>Neobisium_fuscimanum|ZFMK-TIS-2579706|Styria
AACATTATATTTAATTTTTGGGGTGTGAGCAGGCATTTTAGGGATAAGATTTAGAATAAT
TATTCGTCTTCAAATAATAATTCCTGGTATATTTATCT---CAGATCATAACTATAATGT
AGTGATTACTACTCATGCTTTTATTATAATTTTTTTTATAATCATACCTATAATAATCGG
GGGTTTTGGAAACTGGCTTGTACCCATAATAATTGGTTCCCCAGATATAGCATTCCCTCG
AATAAATAATTTAAGCTTTTGGCTCCTTCCTCCCTCCTTTGGCTTACTAATTATCTCATC
AACCTTAGAAATAGGGGCAGGCACTGGATGAACAATTTATCCACCCCTTGCTAGAAACAT
ATTTCACTCTAGAAAATCAGTAGATTTATTAATTTTTTCCTTACATTTGGCAGGAATTTC
TTCTATTTTAGGGGCAGTTAATTTTATTTCAACTATTTTAAATATGCGGATACCTTCATT
AAAATTAAAAATAATACCTTTATTTGTTTGATCAATCTTTTTTACAACTCTATTATTATT
ATTCGCAATCCCTGTATTGGCAGGCGCCATTACCATGCTTTTAACAGATCGTAATTTTAA
TACATCATTTTTTGTGCCAGCTGGGGGTGGAGATCCTATTTTATTTCAACATTTATTT
>Neobisium_fuscimanum|ZFMK-TIS-2769|Saxony
AACATTATATTTAATTTTTGGGGTGTGAGCAGGCATTTTAGGGATAAGATTTAGAATAAT
TATTCGTCTTCAAATAATAATTCCTGGTATATTTATCT---CAGATCATAACTATAATGT
AGTGATTACTACTCATGCTTTTATTATAATTTTTTTTATAATCATACCTATAATAATCGG
GGGTTTTGGGAACTGGCTTGTACCCATAATAATTGGTTCCCCAGATATAGCATTCCCTCG
AATAAATAATTTAAGCTTTTGGCTCCTTCCTCCCTCCTTTGGCTTACTAATTATCTCATC
AACCTTAGAAATAGGGGCAGGCACTGGATGAACAATTTATCCACCCCTTGCTAGAAACAT
ATTTCACTCTAGAAAATCAGTAGATTTATTAATTTTTTCCTTACATTTGGCAGGAATTTC
TTCTATTTTAGGGGCAGTTAATTTTATTTCAACTATTTTAAATATGCGGATACCTTCATT
AAAATTAAAAATAATACCTTTATTTGTTTGATCAATCTTTTTTACAACTCTATTATTATT
ATTCGCAATCCCTGTATTGGCAGGCGCCATTACCATGCTTTTAACAGATCGTAATTTTAA
TACATCATTTTTTGTGCCAGCTGGGGGTGGAGATCCTATTCTATTTCAACATTTATTT
>Neobisium_fuscimanum|ZFMK-TIS-2793|Saxony
AACATTATATTTAATTTTTGGGGTGTGAGCAGGCATTTTAGGGATAAGATTTAGAATAAT
TATTCGTCTTCAAATAATAATTCCTGGTATATTTATCT---CAGATCATAACTATAATGT
AGTGATTACTACTCATGCTTTTATTATAATTTTTTTTATAATCATACCTATAATAATCGG
GGGTTTTGGAAACTGGCTTGTACCCATAATAATTGGTTCCCCAGATATAGCATTCCCTCG
AATAAATAATTTAAGCTTTTGGCTCCTTCCTCCCTCCTTTGGCTTACTAATTATCTCATC
AACCTTAGAAATAGGGGCAGGCACTGGATGAACAATTTATCCACCCCTTGCTAGAAACAT
ATTTCATTCTAGAAAATCAGTAGATTTATTAATTTTTTCCTTACATTTGGCAGGAATTTC
TTCTATTTTAGGGGCAGTTAATTTTATTTCAACTATTTTAAATATGCGGATACCTTCATT
AAAATTAAAAATAATACCTTTATTTGTTTGATCAATCTTTTTTACAACTCTATTATTATT
ATTCGCAATCCCTGTATTGGCAGGCGCCATTACCATGCTTTTAACAGATCGTAATTTTAA
TACATCATTTTTTGTGCCAGCTGGGGGTGGAGATCCTATTCTATTTCAACATTTATTT
>Neobisium_fuscimanum|ZSM-BC-27349-C08|Saxony
AACATTATATTTAATTTTTGGGGTGTGGGCAGGAATTTTAGGGATAAGATTTAGAATAAT
TATTCGTCTTCAAATAATAATTCCTGGTATATTTATCT---CAGATCATAATTATAATGT
AGTAATTACTACTCATGCTTTTATTATAATTTTTTTTATAATCATACCTATAATAATCGG
GGGTTTTGGAAACTGACTTGTACCCATAATAATTGGTTCCCCAGATATAGCATTCCCTCG
AATAAATAATTTAAGCTTTTGGCTCCTTCCTCCCTCCTTTGGCTTACTAATTATCTCATC
AACATTAGAAATAGGGGCAGGCACTGGATGAACAATTTACCCACCCCTTGCTAGAAACAT
ATTTCACTCTAGAAAATCAGTAGATTTATTAATTTTTTCCTTACATTTGGCAGGAATTTC
TTCTATTTTAGGGGCAGTTAATTTTATTTCAACTATTTTAAATATGCGGATACCTTCATT
AAAATTAAAAATAATACCTTTATTTGTTTGATCAATCTTTTTTACAACTCTATTATTATT
ATTCGCAATCCCTGTATTGGCAGGCGCCATTACCATGCTTTTAACAGATCGTAATTTTAA
TACATCATTTTTTGTGCCAGCTGGGGGTGGAGATCCTATTCTATTTCAACATTTATTT
>Neobisium_fuscimanum|ZSM-BC-27399-G09|Bavaria
AACATTATATTTAATTTTTGGGGTGTGAGCAGGCATTTTAGGGATAAGATTTAGAATAAT
TATTCGTCTTCAAATAATAATTCCTGGTATATTTATCT---CAGATCATAACTATAATGT
AGTGATTACTACTCATGCTTTTATTATAATTTTTTTTATAATCATACCTATAATAATCGG
GGGTTTTGGAAACTGGCTTGTACCCATAATAATTGGTTCCCCAGATATAGCATTCCCTCG
AATAAATAATTTAAGCTTTTGGCTCCTTCCTCCCTCCTTTGGCTTACTAATTATCTCATC
AACCTTAGAAATAGGGGCAGGCACTGGATGAACAATTTATCCACCCCTTGCTAGAAACAT
ATTTCACTCTAGAAAATCAGTAGATTTATTAATTTTTTCCTTACATTTGGCAGGAATTTC
TTCTATTTTAGGGGCAGTTAATTTTATTTCAACTATTTTAAATATGCGGATACCTTCATT
AAAATTAAAAATAATACCTTTATTTGTTTGATCAATCTTTTTTACAACTCTATTATTATT
ATTCGCAATCCCTGTATTGGCAGGCGCCANTACCATGCTTTTAACAGATCGTAATTTTAA
TACATCATTTTTTGTGCCAGCTGGGGGTGGAGATCCTATTCTATTTCAACATTTATTT
>Neobisium_hermanni|GBOL10916|Salzburg
AACTTTATATTTAATTTTTGGTGTCTGAGCAGGAATTTTAGGTATAAGATTAAGAATGAT
TATTCGTCTTCAATTGATAGTACCAGGAATATTAATTT---CTGATCATAATTATAATGT
AGTAGTCACTACTCATGCTTTTATTATAATTTTTTTTATAATTATACCAATAATAATTGG
AGGTTTTGGAAATTGGTTAGTTCCTATAATAATTGGTTCTCCTGATATGGCATTTCCTCG
TATAAATAATTTAAGTTTTTGACTTCTGCCCCCTTCTTTAGGATTATTAATTATATCTTC
TGTATTAGAAATAGGATCAGGAACAGGATGAACTATCTACCCTCCTTTATCTAGTAATAT
ATTTCACTCTGGAAAATCAATAGATTTATTAATTTTTTCTCTCCATTTAGCAGGAATTTC
TTCTATTTTAGGAGCTGTAAATTTTATTTCTACTATTTTTAATATACGAATACCCTCTAT
AAAATTAAAGATAATACCTCTATTTGTATGATCGATCTTGTTTACTACAATTTTATTATT
ATTAGCAATTCCTGTACTAGCAGGTGCAATTACTATACTATTAACTGATNNNNNNNNNNN
NNNNNNNNNNNNNNNNNNNNNNNNNNNNNNNNNNNNNNNNNNNNNNNNNNNNNNNNNN
>Neobisium_hermanni|GBOL14341|Bavaria
AACTTTATATTTAATTTTTGGTGTCTGAGCAGGAATTTTAGGTATAAGATTAAGAGTGAT
TATTCGTCTTCAATTGATAGTACCAGGAATATTAATTT---CTGATCATAATTATAATGT
AGTAGTCACTACTCATGCTTTTATTATAATTTTTTTTATAATTATACCAATAATAATTGG
GGGTTTTGGAAATTGGTTAGTTCCTATAATAATTGGTTCCCCTGATATGGCATTTCCTCG
TATAAATAATTTAAGTTTTTGACTTCTCCCTCCCTCTTTAGGATTATTAATTATATCTTC
TGTATTAGAAATAGGATCAGGAACAGGATGAACTATTTACCCTCCTTTATCTAGTAATAT
ATTTCACTCTGGAAAATCAATAGATTTATTAATTTTTTCTCTCCATTTAGCAGGGATTTC
TTCTATTTTAGGGGCTGTAAATTTTATTTCTACTATTTTTAATATACGAATACCCTCTAT
AAAATTAAAGATAATACCTTTATTTGTATGGTCGATTTTGTTTACTACAATTTTATTATT
ATTAGCAATTCCTGTACTAGCAGGTGCAATTACTATGCTATTAACTGATCGTAATTTTAA
TACTTCATTTTTTGTACCAGCAGGAGGGGGAGATCCTATTTTATTTCAACATTTATTT
>Neobisium_hermanni|ZFMK-TIS-2501458|Bavaria
NNNNNNNNNNNNNNNNNNNNNNNNNNNNNNNNNNNNNNNNNNNNNNNNNNNNNNNNNNNN
NNNNNNNNNNNNNNNNNNNNNNNNNNNNNNNNNNNNNN---NNNNNNNNNNNNNNNNNNN
NNNNNNNNNNNNNNNNNNNNNNNNNNNNNNNNNNNNNNNNNNNNNNNNNNNNNNNNNNNN
NNNNNNNNNNNNNNNNNNNNNNNNNNNNNNNNNNNNNNNNNNNNNNNNNNNNNNNNNNNN
NNNNNNNNNNNNNAGTTTTTGACTTCTCCCACCCTCTTTAGGATTATTAATTATATCTTC
TGTATTAGAAATAGGATCAGGAACAGGATGAACTATTTATCCTCCTTTATCTAGTAATAT
ATTTCACTCTGGAAAATCAATAGATTTATTAATTTTTTCTCTTCATTTAGCGGGGATTTC
TTCTATTTTAGGGGCTGTAAATTTTATTTCTACTATTTTTAATATACGAATACCCTCTAT
AAAATTAAAGATAATACCTTTATTTGTATGGTCGATTTTGTTTACTACAATTTTATTATT
ATTAGCAATTCCTGTACTAGCNNNNNNNNNNNNNNNNNNNNNNNNNNNNNNNNNNNNNNN
NNNNNNNNNNNNNNNNNNNNNNNNNNNNNNNNNNNNNNNNNNNNNNNNNNNNNNNNNN
>Neobisium_hermanni|ZFMK-TIS-2627373|Bavaria
AACTTTATTATTTATTTTTGGTGTCTGAGCAGGAATTTTAGGTATAAGATTAAGAATAAT
TATTCGTCTTCAATTGATAGTACCAGGAATGTTAATTT---CTGATCATAATTATAATGT
AGTAGTCACTACTCATGCTTTTATTATAATTTTTTTTATAATTATACCAATAATAATTGG
AGGTTTTGGAAATTGATTAATTCCTATAATAATTGGTTCTCCTGATATGGCATTTCCTCG
TATAAATAATTTAAGTTTTTGACTTCTGCCCCCTTCTTTAGGATTATTAATTATATCTTC
TGTATTAGAAATAGGATCAGGAACAGGATGAACTATTTACCCTCCTTTATCTAGTAACAT
ATTTCACTCTGGAAAATCAATAGATTTATTAATTTTTTCTCTCCATTTAGCAGGGATTTC
TTCTATTTTAGGGGCTGTAAATTTTATTTCTACTATTTTTAATATACGAATACCCTCTAT
AAAATTAAAGATAATACCTCTATTTGTATGATCGATCTTGTTTACTACAATTTTGTTATT
ATTAGCAATTCCTGTACTAGCAGGTGCAATTACTATATTATTAACTGATCGTAATTTTAA
TACTTCATTTTTTGTACCAGCAGGAGGGGGAGATCCTATTTTATTTCAACATTTATTT
>Neobisium_maritimum|GBOL15011|Brittany
AACTTTATATTTAATTTTTGGGGTCTGGGCAGGGATTATGGGAATAAGTTTGAGTATAAT
TATTCGCCTTCAAATAATAATTCCTGGTTCTCTAATTT---CTGAACATAATTATAATGT
TGTGGTAACAACCCATGCATTTATTATAATTTTTTTTATAATTATACCTATAATAATTGG
AGGTTTTGGAAATTGGTTAGTTCCTATAATAATTGGATCACCAGATATAGCCTTTCCTCG
AATAAATAATCTAAGATTTTGGTTGCTCCCCCCATCTTTAAGACTGTTGGTCTTATCTTC
TTTTATTGAAATAGGTGCGGGAACAGGTTGGACAATCTACCCACCTTTAGCAAGTAATAT
ATTTCATTCTGATAATTCAGTGGATTTATTAATCTTTTCCCTTCATTTAGCTGGGATTTC
TTCTATTTTAGGGGCGGTAAATTTTATCACCACTATTCTAAATATACGTATACCTTCAAT
AAAATTGAAAATAATACCTCTTTTTGTATGATCAATTTTTATTACTACTTTATTACTTTT
ATTAGCCATCCCCGTTTTAGCCGGTGCTATTACAATATTATTAACGGATCGTAATTTTAA
TACTTCCTTTTTTGTCCCGGCAGGGGGTGGTGATCCTATTTTATTTCAACATTTATTT
>Neobisium_simile|GBOL10909|Rhine-P
AACTTTATATTTAATTTTTGGTGTCTGAGCAGGTATTATAGGTATAAGATTGAGAATAAT
TATTCGTCTACAAATAATAGTACCGGGAATGCTCATTT---CTGACCATAACTATAATGT
AGTTGTCACTATACATGCTTTTATTATAATTTTTTTTATAATTATGCCTATGATAATTGG
GGGCTTTGGAAATTGATTAGTACCAATAATAATTGGATCCCCTGATATGGCATTCCCTCG
AATGAATAATTTAAGTTTTTGGCTTCTACCCCCATCTTTAAGATTATTAATAATATCATC
TGCATTAGAGATAGGATCCGGCACAGGTTGGACCATCTACCCCCCCCTATCTAGAGGGGT
ATTCCACGGGAGCAAGTCTATAGATCTTTTAATTTTTAGCCTCCATCTTGCTGGTATCTC
TTCTATCTTAGGGGCAGTAAATTTTATTTCTACTATTATTAATATGCGTATACCTGGCTT
AAAAATAAAACTAATATCTTTATTTACTTGATCTATTCTATTCACAACATTGCTACTACT
ATTAGCAATCCCAGTATTAGCTGGGGCCATTACTATACTTTTAACCGATCGTAACTTTAA
TACCTCCTTTTTCATCCCAGCTGGAGGGGGGGATCCTATCCTATTCCAACATTTATTT
>Neobisium_simile|ZFMK-TIS-2501451|Rhine-P
AACTTTATATTTAATTTTTGGTGTCTGAGCAGGTATTATAGGTATAAGATTGAGAATAAT
TATTCGCCTACAAATAATAGTACCGGGAATGCTCATTT---CTGACCATAACTATAATGT
AGTTGTCACTATACATGCTTTTATTATAATTTTTTTTATAATTATGCCTATGATAATTGG
GGGCTTTGGAAATTGATTAGTACCAATAATAATTGGATCCCCTGATATGGCATTCCCTCG
AATGAATAATTTAAGTTTTTGGCTTCTACCCCCATCTTTAAGATTATTAATAATATCATC
TGCATTAGAGATAGGATCCGGCACAGGTTGGACCATCTACCCCCCCCTATCTAGAGGGGT
ATTCCACGGGAGCAAGTCTATAGATCTTTTAATTTTTAGCCTCCATCTTGCTGGTATCTC
TTCTATCTTAGGGGCAGTAAATTTTATTTCTACTATTATTAATATGCGTATACCTGGCTT
AAAAATAAAACTAATATCTTTATTTACTTGATCTATTCTATTCACAACATTGCTACTACT
ATTAGCAATCCCAGTATTAGCTGGGGCCATTACTATACTTTTAACCGATCGTAACTTTAA
TACCTCCTTTTTCATCCCAGCTGGAGGGGGGGATCCTATCCTATTCCAACATTTATTT
>Neobisium_simile|ZFMK-TIS-2501452|Hesse
AACTTTATATTTAATTTTTGGTGTCTGAGCAGGTATTATAGGTATAAGATTGAGAATAAT
TATTCGCCTACAAATAATAGTACCGGGAATGCTCATTT---CTGACCATAACTATAATGT
AGTTGTCACTATACATGCTTTTATTATAATTTTTTTTATAATTATGCCTATGATAATTGG
GGGCTTTGGAAATTGATTAGTACCAATAATAATTGGATCCCCTGATATGGCATTCCCTCG
AATGAATAATTTAAGTTTTTGGCTTCTACCCCCATCTTTAAGATTATTAATAATATCATC
TGCATTAGAGATAGGATCCGGCACAGGTTGGACCATCTACCCCCCCCTATCTAGAGGGGT
ATTCCACGGGAGCAAGTCTATAGATCTTTTAATTTTTAGCCTCCATCTTGCTGGTATCTC
TTCTATCTTAGGGGCAGTAAATTTTATTTCTACTATTATTAATATGCGTATACCTGGCTT
AAAAATAAAACTAATATCTTTATTTACTTGATCTATTCTATTCACAACATTGCTACTACT
ATTAGCAATCCCAGTATTAGCTGGGGCCATTACTATACTTTTAACCGATCGTAACTTTAA
TACCTCCTTTTTCATCCCAGCTGGAGGGGGGGATCCTATCCTATTCCAACATTTATTT
>Neobisium_simile|ZFMK-TIS-2501453|Hesse
AACTTTATATTTAATTTTTGGTGTCTGAGCAGGTATTATAGGTATAAGATTGAGAATAAT
TATTCGCCTACAAATAATAGTACCGGGAATGCTCATTT---CTGACCATAACTATAATGT
AGTTGTCACTATACATGCTTTTATTATAATTTTTTTTATAATTATGCCTATGATAATTGG
GGGCTTTGGAAATTGATTAGTACCAATAATAATTGGATCCCCTGATATGGCATTCCCTCG
AATGAATAATTTAAGTTTTTGGCTTCTACCCCCATCTTTAAGATTATTAATAATATCATC
TGCATTAGAGATAGGATCCGGCACAGGTTGGACCATCTACCCCCCCCTATCTAGAGGGGT
ATTCCACGGGAGCAAGTCTATAGATCTTTTAATTTTTAGCCTCCATCTTGCTGGTATCTC
TTCTATCTTAGGGGCAGTAAATTTTATTTCTACTATTATTAATATGCGTATACCTGGCTT
AAAAATAAAACTAATATCTTTATTTACTTGATCTATTCTATTCACAACATTGCTACTACT
ATTAGCAATCCCAGTATTAGCTGGGGCCATTACTATACTTTTAACCGATCGTAACTTTAA
TACCTCCTTTTTCATCCCAGCTGGAGGGGGGGATCCTATCCTATTCCAACATTTATTT
>Neobisium_simile|ZFMK-TIS-2501455|Hesse
AACTTTATATTTAATTTTTGGTGTCTGAGCAGGCATTATAGGTATAAGATTGAGAATAAT
TATTCGCCTACAAATAATAGTACCGGGAATGCTCATTT---CTGACCATAACTATAATGT
AGTTGTCACTATACATGCTTTTATTATAATTTTTTTTATAATTATGCCTATGATAATTGG
GGGCTTTGGAAATTGATTAGTACCAATAATAATTGGATCCCCTGATATGGCATTCCCTCG
AATGAATAATTTAAGTTTTTGGCTTCTACCCCCATCTTTAAGATTATTAATAATATCATC
TGCATTAGAGATAGGATCCGGCACAGGTTGGACCATCTACCCCCCCCTATCTAGAGGGGT
ATTCCACGGGAGCAAGTCTATAGATCTTTTAATTTTTAGCCTCCATCTTGCTGGTGTCTC
TTCTATCTTAGGGGCAGTAAATTTTATTTCTACTATTATTAATATGCGTATACCTGGCTT
AAAAATAAAACTAATATCTTTATTTACTTGATCTATTCTATTCACAACATTGCTACTACT
ATTAGCAATCCCAGTATTAGCTGGGGCCATTACTATACTTTTAACCGATCGTAACTTTAA
TACCTCCTTTTTCATCCCAGCTGGAGGGGGGGATCCTATCCTATTCCAACATTTATTT
>Neobisium_simile|ZFMK-TIS-2501456|Hesse
AACTTTATATTTAATTTTTGGTGTCTGAGCAGGTATTATAGGTATAAGATTGAGAATAAT
TATTCGCCTACAAATAATAGTACCGGGAATGCTCATTT---CTGACCATAACTATAATGT
AGTTGTCACTATACATGCTTTTATTATAATTTTTTTTATAATTATGCCTATGATAATTGG
GGGCTTTGGAAATTGATTAGTACCAATAATAATTGGATCCCCTGATATGGCATTCCCTCG
AATGAATAATTTAAGTTTTTGGCTTCTACCCCCATCTTTAAGATTATTAATAATATCATC
TGCATTAGAGATAGGATCCGGCACAGGTTGGACCATCTACCCCCCCCTATCTAGAGGGGT
ATTCCACGGGAGCAAGTCTATAGATCTTTTAATTTTTAGCCTCCATCTTGCTGGTATCTC
TTCTATCTTAGGGGCAGTAAATTTTATTTCTACTATTATTAATATGCGTATACCTGGCTT
AAAAATAAAACTAATATCTTTATTTACTTGATCTATTCTATTCACAACATTGCTACTACT
ATTAGCAATCCCAGTATTAGCTGGGGCCATTACTATACTTTTAACCGATCGTAACTTTAA
TACCTCCTTTTTCATCCCAGCTGGAGGGGGGGATCCTATCCTATTCCAACATTTATTT
>Neobisium_simile|ZFMK-TIS-2501457|Hesse
AACTTTATATTTAATTTTTGGTGTCTGAGCAGGTATTATAGGTATAAGATTGAGAATAAT
TATTCGCCTACAAATAATAGTACCGGGAATGCTCATTT---CTGACCATAACTATAATGT
AGTTGTCACTATACATGCTTTTATTATAATTTTTTTTATAATTATGCCTATGATAATTGG
GGGCTTTGGAAATTGATTAGTACCAATAATAATTGGATCCCCTGATATGGCATTCCCTCG
AATGAATAATTTAAGTTTTTGGCTTCTACCCCCATCTTTAAGATTATTAATAATATCATC
TGCATTAGAGATAGGATCCGGCACAGGTTGGACCATCTACCCCCCCCTATCTAGAGGGGT
ATTCCACGGGAGCAAGTCTATAGATCTTTTAATTTTTAGCCTCCATCTTGCTGGTATCTC
TTCTATCTTAGGGGCAGTAAATTTTATTTCTACTATTATTAATATGCGTATACCTGGCTT
AAAAATAAAACTAATATCTTTATTTACTTGATCTATTCTATTCACAACATTGCTACTACT
ATTAGCAATCCCAGTATTAGCTGGGGCCATTACTATACTTTTAACCGATCGTAACTTTAA
TACCTCCTTTTTCATCCCAGCTGGAGGGGGGGATCCTATCCTATTCCAACATTTATTT
>Neobisium_simile|ZFMK-TIS-2586603|Bavaria
AACTTTATATTTAATTTTTGGTGTCTGAGCAGGTATTATAGGTATAAGATTGAGAATAAT
TATTCGCCTACAAATAATAGTACCGGGAATGCTCATTT---CTGACCATAACTATAATGT
AGTTGTCACTATACATGCTTTTATTATAATTTTTTTTATAATTATGCCTATGATAATTGG
GGGCTTTGGAAATTGATTAGTACCAATAATAATTGGATCCCCTGATATGGCATTCCCTCG
AATGAATAATTTAAGTTTTTGGCTTCTACCCCCATCTTTAAGATTATTAATAATATCATC
TGCATTAGAGATAGGATCCGGCACAGGTTGGACCATCTACCCCCCCCTATCTAGAGGGGT
ATTCCACGGGAGCAAGTCTATAGATCTTTTAATTTTTAGCCTCCATCTTGCTGGTATCTC
TTCTATCTTAGGGGCAGTAAATTTTATTTCTACTATTATTAATATGCGTATACCTGGCTT
AAAAATAAAACTAATATCTTTATTTACTTGATCTATTCTATTCACAACATTGCTACTACT
ATTAGCAATCCCAGTATTAGCTGGGGCCATTACTATACTTTTAACCGATCGTAACTTTAA
TACCTCCTTTTTCATCCCAGCTGGAGGGGGGGATCCTATCCTATTCCAACATTTATTT
>Neobisium_simile|ZSM-BC-27399-G02|Baden-W
AACTTTATATTTAATTTTTGGTGTCTGAGCAGGTATTATAGGTATAAGATTGAGAATAAT
TATTCGCCTACAAATAATAGTACCGGGAATGCTCATTT---CTGACCATAACTATAATGT
AGTTGTCACTATACATGCTTTTATTATAATTTTTTTTATAATTATGCCTATGATAATTGG
GGGCTTTGGAAATTGATTAGTACCAATAATAATCGGATCTCCTGATATGGCATTCCCTCG
AATGAATAATTTAAGTTTTTGACTTCTACCCCCATCTTTAAGATTATTAATAATATCATC
TGCATTAGAGATAGGATCCGGCACAGGTTGGACCATCTACCCCCCCTTATCTAGAGGGGT
ATTCCATGGTAGTAAATCTATAGATCTTTTAATTTTTAGCCTCCATCTTGCTGGTATCTC
TTCTATCTTAGGGGCAGTAAATTTTATTTCTACTATTATTAATATACGTATACCTGGCTT
AAAAATAAAATTAATATCTTTATTTACTTGATCTATTTTATTCACAACGTTACTACTACT
ATTAGCAATCCCGGTATTAGCTGGGGCCATTACTATACTTTTAACCGACCGTAACTTTAA
TACCTCCTTTTTCATCCCAGCTGGAGGGGGGGATCCTATCCTATTCCAACATTTATTT
>Neobisium_simile|ZSM-BC-27570-C05|Baden-W
AACTTTATATTTAATTTTTGGTGTCTGAGCAGGTATTATAGGTATAAGATTGAGAATAAT
TATTCGCCTACAAATAATAGTACCGGGAATGCTCATTT---CTGACCATAACTATAATGT
AGTTGTCACTATACATGCTTTTATTATAATTTTTTTTATAATTATGCCTATGATAATTGG
GGGCTTTGGAAATTGATTAGTACCAATAATAATCGGATCTCCTGATATGGCATTCCCTCG
AATGAATAATTTAAGTTTTTGACTTCTACCCCCATCTTTAAGATTATTAATAATATCATC
TGCATTAGAGATAGGATCCGGCACAGGTTGGACCATCTACCCCCCCTTATCTAGAGGGGT
ATTCCATGGTAGTAAATCTATAGATCTTTTAATTTTTAGCCTCCATCTTGCTGGTATCTC
TTCTATCTTAGGGGCAGTAAATTTTATTTCTACTATTATTAATATACGTATACCTGGCTT
AAAAATAAAATTAATATCTTTATTTACTTGATCTATTTTATTCACAACGTTACTACTACT
ATTAGCAATCCCGGTATTAGCTGGGGCCATTACTATACTTTTAACCGACCGTAACTTTAA
TACCTCCTTTTTCATCCCAGCTGGAGGGGGGGATCCTATCCTATTCCAACATTTATTT
>Neobisium_simoni|GBOL14274b|Baden-W
TACTTTATATTTTATTTTTGGTGTTTGGGCTGGAATTATAGGAATAGCTTATAGAATAGT
AATTCGATTACAGATAATAATTCCTGGAATGTTTATCT---CTGACCATAATTATAATGT
AGTAGTAACTACGCATGCTTTTATTATAATTTTTTTTATAATTATACCTATAATAATTGG
AGGGTTTGGAAATTGATTAGTTCCAATAATAATTGGATCTCCTGATATAGCTTTTCCTCG
AATGAATAATTTAAGTTTTTGATTACTTCCTCCTTCCTTTAGACTATTAATACTTTCCTC
AATATTAGAAATAGGAGCTGGTACAGGATGAACAATTTATCCTCCTTTAGCTAGAAATAT
ATTTCATTCTGATAAATCAGTCGATTTATTAATTTTTTCTCTTCATTTAGCAGGCATTTC
TTCAATTTTAGGAGCAGTAAATTTTATTACAACTATTTTTAATATGCGTATACCTTCTTT
AAAATTAAAAAATATACCACTATTTGTTTGATCAATTTTATTTACTACAATTTTATTATT
ATTAGCAATTCCTGTTTTAGCAGGTGCCATTACAATATTATTAACAGATCGTAATTTTAA
TACTTCATTTTTTATCCCAGCAGGGGGAGGAGATCCAATTTTATTTCAACATTTATTT
>Neobisium_simoni|ZSM-BC-27349-D10|Baden-W
TACTTTATATTTTATTTTTGGTGTTTGGGCTGGAATTATAGGAATAGCTTATAGAATAGT
AATTCGATTACAGATAATAATTCCTGGAATGTTTATCT---CTGATCATAATTATAATGT
AGTAGTAACTACGCATGCTTTTATTATAATTTTTTTTATAATTATACCTATAATAATTGG
AGGGTTTGGAAATTGATTAGTTCCAATAATAATTGGATCTCCTGATATAGCTTTTCCTCG
GATGAATAATTTAAGTTTTTGATTACTTCCTCCTTCCTTTAGACTATTAATACTTTCCTC
CATATTAGAAATAGGAGCTGGTACAGGATGGACAATTTATCCTCCTTTAGCTAGAAATAT
ATTTCACTCTGATAAATCAGTCGATTTATTAATTTTTTCTCTTCATTTAGCAGGTATTTC
TTCAATTTTAGGGGCAGTAAATTTTATTACAACTATTTTTAATATGCGTATACCTTCTTT
AAAATTAAAAAATATACCATTATTTGTTTGATCAATTTTATTTACTACAATTTTATTATT
ATTAGCAATTCCTGTTTTAGCGGGTGCCATTACAATATTATTAACAGATCGTAATTTTAA
TACTTCATTTTTTATCCCAGCAGGGGGAGGAGATCCAATTTTATTTCAACATTTATTT
>Neobisium_simoni|ZSM-BC-27399-G03|Baden-W
TACTTTATATTTTATTTTTGGTGTTTGGGCTGGAATTATAGGAATAGCTTATAGAATAGT
AATTCGATTACAGATAATAATTCCTGGAATGTTTATCT---CTGACCATAATTATAATGT
AGTAGTAACTACGCATGCTTTTATTATAATTTTTTTTATAATTATACCTATAATAATTGG
AGGGTTTGGAAATTGATTAGTTCCAATAATAATTGGATCTCCTGATATAGCTTTTCCTCG
AATGAATAATTTAAGTTTTTGATTACTTCCTCCTTCCTTTAGACTATTAATACTTTCCTC
AATATTAGAAATAGGAGCTGGTACAGGATGAACAATTTATCCTCCTTTAGCTAGAAATAT
ATTTCATTCTGATAAATCAGTCGATTTATTAATTTTTTCTCTTCATTTAGCAGGCATTTC
TTCAATTTTAGGGGCAGTAAATTTTATTACAACTATTTTTAATATGCGTATACCTTCTTT
AAAATTAAAAAATATACCACTATTCGTTTGATCAATTTTATTTACTACAATTTTATTATT
ATTAGCAATTCCTGTTTTAGCAGGTGCCATTACAATATTATTAACAGATCGTAATTTTAA
TACTTCATTTTTTATCCCAGCAGGGGGAGGAGATCCAATTTTATTTCAACATTTATTT
>Neobisium_sylvaticum|GBOL10921|Bavaria
TACTTTATATTTAATTTTTGGTGTATGGTCAGGTATTATAGGAATAAGTTTAAGAATAAT
TATTCGTCTACAAATAATAATACCAGGAATGTTAATTT---CTGACCATAATTATAATGT
TACAGTAACTACTCATGCTTTTATTATAATTTTTTTTATAATTATACCTATAATAATTGG
TGGATTTGGGAATTGATTAGTCCCAATAATAATTGGATCTCCGGACATAGCTTTTCCCCG
AATAAATAATTTAAGATTTTGACTGTTACCACCCTCTCTATGTTTATTAATTCTATCCTC
CTCATTAGAAATAGGAGTTGGCAGAGGATGAACCATTTATCCTCCTTTAGCAAGAAGAAT
ATTTCATTCAGATAAATCTGTAGACTTATTAATTTTTTCCCTCCATTTAGCTGGGATCTC
TTCAATTTTAGGGGCAGTAAATTTTATTTCTACAATCCTTAACATGCGAATACCTGCAAT
AAAATTAAAAATAATACCTTTATTTGTATGATCAATTTTATTTACCACATTATTATTGTT
ACTTGCTATTCCTGTATTAGCAGGTGCAATTACTATACTTTTAACAGATCGAAATTTTAA
TACTTCTTTTTTTAATCCAGCTGGTGGGGGGGATCCTATTTTATTTCAACATTTATTT
>Neobisium_sylvaticum|GBOL10933|Baden-W
TACTCTATATTTAATTTTTGGTGTATGATCAGGAATCATAGGTATAAGTTTAAGAATAAT
TATTCGTTTACAAATAATAATACCAGGAATACTAATCT---CTGATCACAATTATAATGT
TACGGTAACTACGCATGCTTTTATTATAATTTTTTTTATAATTATACCTATAATAATTGG
TGGGTTTGGGAATTGACTAGTCCCAATAATAATTGGATCCCCAGATATAGCTTTTCCTCG
AATAAATAATTTAAGATTTTGGTTACTTCCCCCATCTTTATGTTTATTAATTTTATCTTC
TTGATTAGAAATAGGAGTTGGTAGAGGATGAACCATTTACCCTCCTTTAGCAAGAGGTAT
ATTTCATTCAGATAAATCTGTAGATTTATTAATTTTTTCTCTTCATCTAGCTGGTGTTTC
TTCAATTTTAGGAGCAGTAAATTTTATTTCTACAATTTTTAATATACGAATACCCGCAAT
AAAATTAAAAATAATACCTTTATTTGTTTGATCAATTTTATTTACTACATTATTATTATT
ACTTGCTATTCCTGTTTTAGCAGGTGCTATTACTATACTTTTAACAGACCGAAATTTTAA
TACTTCTTTCTTTAACCCAGCTGGGGGAGGAGATCCTATCTTATTTCAACATTTATTT
>Neobisium_sylvaticum|GBOL10935|Bavaria
TACTTTATATTTAATTTTTGGTGTATGGTCAGGTATTATAGGAATAAGTTTAAGAATAAT
TATTCGTCTACAAATAATAATACCAGGAATGTTAATTT---CTGACCATAATTATAATGT
TACAGTAACTACTCATGCTTTTATTATAATTTTTTTTATAATTATACCTATAATAATTGG
TGGATTTGGGAATTGATTAGTCCCAATAATAATTGGATCTCCGGACATAGCTTTTCCCCG
AATAAATAATTTAAGATTTTGACTGTTACCACCCTCTCTATGTTTATTAATTCTATCCTC
CTCATTAGAAATAGGAGTTGGCAGAGGATGAACCATTTATCCTCCTTTAGCAAGAAGAAT
ATTTCATTCAGATAAATCTGTAGACTTATTAATTTTTTCCCTCCATTTAGCTGGGATCTC
TTCAATTTTAGGGGCAGTAAATTTTATTTCTACAATTCTTAACATGCGAATACCTGCAAT
AAAATTAAAAATAATACCTTTATTTGTATGATCAATTTTATTTACCACATTATTATTGTT
ACTTGCTATTCCTGTATTAGCAGGTGCAATTACTATACTTTTAACAGATCGAAATTTTAA
TACTTCTTTTTTTAATCCAGCTGGTGGGGGGGATCCTATTTTATTTCAACATTTATTT
>Neobisium_sylvaticum|GBOL14272|Bavaria
TACCCTATATTTAATTTTTGGTGTATGATCAGGAATCATAGGTATAAGTTTAAGAATAAT
TATTCGTTTACAAATAATAATACCAGGAATACTAATCT---CTGATCACAATTATAATGT
TACGGTAACTACGCATGCTTTTATTATAATTTTTTTTATAATTATACCTATAATAATTGG
TGGGTTTGGGAATTGACTAGTCCCAATAATAATTGGATCCCCAGATATAGCTTTTCCTCG
AATAAATAATTTAAGATTTTGGTTACTTCCCCCATCTTTATGTTTATTAATTTTATCTTC
TTGATTAGAAATAGGAGTTGGTAGAGGATGAACCATTTACCCTCCTTTAGCAAGAGGTAT
ATTTCATTCAGATAAATCTGTAGATTTATTAATTTTTTCTCTTCATCTAGCTGGTGTTTC
TTCAATTTTAGGAGCAGTAAATTTTATTTCTACAATTTTTAATATACGAATACCCGCAAT
AAAATTAAAAATAATACCTTTATTTGTTTGATCAATTTTATTTACTACATTATTATTATT
ACTTGCTATTCCTGTTTTAGCAGGTGCTATTACTATACTTTTAACAGACCGAAATTTTAA
TACTTCNNNNNNNNNNNNNNNNNNNNNNNNNNNNNNNNNNNNNNNNNNNNNNNNNNNN
>Neobisium_sylvaticum|GBOL14348|Bavaria
TACTTTATATTTAATTTTTGGTGTATGGTCAGGTATTATAGGAATAAGTTTAAGAATAAT
TATTCGTCTACAAATAATAATACCAGGAATGTTAATTT---CTGACCATAGTTATAATGT
TACAGTAACTACTCATGCTTTTATTATAATTTTTTTTATAATTATACCTATAATAATTGG
TGGATTTGGGAATTGATTAGTCCCAATAATAATTGGATCTCCGGACATAGCTTTTCCCCG
AATAAATAATTTAAGATTTTGACTGTTACCACCCTCTCTATGTTTATTAATTCTATCCTC
CTCATTAGAAATAGGAGTTGGCAGAGGATGGACCATTTATCCTCCTTTAGCAAGAAGAAT
ATTTCATTCAGATAAATCTGTAGACTTATTAATTTTTTCCCTCCATTTAGCTGGGATCTC
TTCAATTTTAGGGGCAGTAAATTTTATTTCTACAATCCTTAACATGCGAATACCTGCAAT
AAAATTAAAAATAATACCTTTATTTGTATGATCAATTTTATTTACCACATTATTATTGTT
ACTTGCTATTCCTGTATTAGCAGGTGCAATTACTATACTTTTAACAGATCGAAATTTTAA
TACTTCTTTTTTTAATCCAGCTGGTGGGGGGGATCCTATTTTATTTCAACATTTATTT
>Neobisium_sylvaticum|GBOL18539|Bavaria
TACTTTATATTTAATTTTTGGTGTATGGTCAGGTATTATAGGAATAAGTTTAAGAATAAT
TATTCGTCTACAAATAATAATACCAGGAATGTTAATTT---CTGACCATAATTATAATGT
TACAGTAACTACTCATGCTTTTATTATAATTTTTTTTATAATTATACCTATAATAATTGG
TGGATTTGGGAATTGATTAGTCCCAATAATAATTGGATCTCCGGACATAGCTTTTCCCCG
AATAAATAATTTAAGATTTTGACTGTTACCACCCTCTCTATGTTTATTAATTCTATCCTC
CTCATTAGAAATAGGAGTTGGCAGAGGATGAACCATTTATCCTCCTTTAGCAAGAAGAAT
ATTTCATTCAGATAAATCTGTAGACTTATTAATTTTTTCCCTCCATTTAGCTGGGATCTC
TTCAATTTTAGGGGCAGTAAATTTTATTTCTACAATCCTTAACATGCGAATACCTGCAAT
AAAATTAAAAATAATACCTTTATTTGTATGATCAATTTTATTTACCACATTATTATTGTT
ACTTGCTATTCCTGTATTAGCAGGTGCAATTACTATACTTTTAACAGATCGAAATTTTAA
TACTTCTTTTTTTAATCCAGCTGGTGGGGGGGATCCTATTTTATTTCAACATTTATTT
>Neobisium_sylvaticum|GBOL18658|Bavaria
TACTTTATATTTAATTTTTGGTGTATGGTCAGGTATTATAGGAATAAGTTTAAGAATAAT
TATTCGTCTACAAATAATAATACCAGGAATGTTAATTT---CTGACCATAATTATAATGT
TACAGTAACTACTCATGCTTTTATTATAATTTTTTTTATAATTATACCTATAATAATTGG
TGGATTTGGGAATTGATTAGTCCCAATAATAATTGGATCTCCGGACATAGCTTTTCCCCG
AATAAATAATTTAAGATTTTGACTGTTACCACCCTCTCTATGTTTATTAATTCTATCCTC
CTCATTAGAAATAGGAGTTGGCAGAGGATGAACCATTTATCCTCCTTTAGCAAGAAGAAT
ATTTCATTCAGATAAATCTGTAGACTTATTAATTTTTTCCCTCCATTTAGCTGGGATCTC
TTCAATTTTAGGGGCAGTAAATTTTATTTCTACAATCCTTAACATGCGAATACCTGCAAT
AAAATTAAAAATAATACCTTTATTTGTATGATCAATTTTATTTACCACATTATTATTGTT
ACTTGCTATTCCTGTATTAGCAGGTGCAATTACTATACTTTTAACAGATCGAAATTTTAA
TACTTCTTTTTTTAATCCAGCTGGTGGGGGGGATCCTATTTTATTTCAACATTTATTT
>Neobisium_sylvaticum|GBOL18659|Bavaria
TACTTTATATTTAATTTTTGGTGTATGGTCAGGTATTATAGGAATAAGTTTAAGAATAAT
TATTCGTCTACAAATAATAATACCAGGAATGTTAATTT---CTGACCATAATTATAATGT
TACAGTAACTACTCATGCTTTTATTATAATTTTTTTTATAATTATACCTATAATAATTGG
TGGATTTGGGAATTGATTAGTCCCAATAATAATTGGATCTCCGGACATAGCTTTTCCCCG
AATAAATAATTTAAGATTTTGACTGTTACCACCCTCTCTATGTTTATTAATTCTATCCTC
CTCATTAGAAATAGGAGTTGGCAGAGGATGAACCATTTATCCTCCTTTAGCAAGAAGAAT
ATTTCATTCAGATAAATCTGTAGACTTATTAATTTTTTCCCTCCATTTAGCTGGGATCTC
TTCAATTTTAGGGGCAGTAAATTTTATTTCTACAATCCTTAACATGCGAATACCTGCAAT
AAAATTAAAAATAATACCTTTATTTGTATGATCAATTTTATTTACCACATTATTATTGTT
ACTTGCTATTCCTGTATTAGCAGGTGCAATTACTATACTTTTAACAGATCGAAATTTTAA
TACTTCTTTTTTTAATCCAGCTGGTGGGGGGGATCCTATTTTATTTCAACATTTATTT
>Neobisium_sylvaticum|ZFMK-TIS-19213|Saxony
NNNNNNNNNNNNNNNNNNNNNNNNNNNNNNNNNNNNNNNNNNNNNNNNNNNNNNNNNNNN
NNNNNNNNNNNNNNNNNNNNNNNNNNNNNNNNNNNNNN---NNNNNNNNNNNNNNNNNNN
NNNNNNNNNNNNNNNNNNNNNNNNNNNNNNNNNNNNNNNNNNNNNNNNNNNNNNNNNNNN
NNNNNNNNNNNNNNNNNNNNNNNNNNNNNNNNNNNNNNNNNNNNNNNNNNNNNNNNNNNN
NNNNNNNNNNNNNAGATTTTGGTTACTTCCCCCATCTTTATGTTTATTAATTTTATCTTC
TTGATTAGAAATAGGAGTTGGTAGAGGATGAACCATTTACCCTCCTTTAGCAAGAGGTAT
ATTTCATTCAGATAAATCTGTAGATTTATTAATTTTTTCTCTTCATCTAGCTGGTGTTTC
TTCAATTTTAGGAGCAGTAAATTTTATTTCTACAATTTTTAATATACGAATACCCGCAAT
AAAATTAAAAATAATACCTTTATTTGTTTGATCAATTTTATTTACTACATTATTATTATT
ACTTGCTATTCCTGTTTTAGCNNNNNNNNNNNNNNNNNNNNNNNNNNNNNNNNNNNNNNN
NNNNNNNNNNNNNNNNNNNNNNNNNNNNNNNNNNNNNNNNNNNNNNNNNNNNNNNNNN
>Neobisium_sylvaticum|ZFMK-TIS-21409|Saxony
TACTCTATATTTAATTTTTGGTGTATGATCAGGAATCATAGGTATAAGTTTAAGAATAAT
TATTCGTTTACAAATAATAATACCAGGAATACTAATCT---CTGATCACAATTATAATGT
TACGGTAACTACGCATGCTTTTATTATAATTTTTTTTATAATTATACCTATAATAATTGG
TGGGTTTGGAAATTGACTAGTCCCAATAATAATTGGATCCCCAGATATAGCTTTTCCTCG
AATAAATAATTTAAGATTTTGGTTACTTCCCCCATCTTTATGTTTATTAATTTTATCTTC
TTGATTAGAAATAGGAGTTGGTAGAGGATGAACCATTTACCCTCCTTTAGCAAGAGGTAT
ATTTCATTCAGATAAATCTGTAGATTTATTAATTTTTTCTCTTCATCTAGCTGGTGTTTC
TTCAATTTTAGGAGCAGTAAATTTTATTTCTACAATTTTTAATATACGAATACCCGCAAT
AAAATTAAAAATAATACCTTTATTTGTTTGATCAATTTTATTTACTACATTATTATTATT
ACTTGCTATTCCTGTTTTAGCAGGTGCTATTACTATACTTTTAACAGACCGAAATTTTAA
TACTTCTTTCTTTAACCCAGCTGGGGGAGGAGATCCTATCTTATTTCAACATTTATTT
>Neobisium_sylvaticum|ZFMK-TIS-2504888|Bavaria
TACTTTATATTTAATTTTTGGTGTATGGTCAGGTATTATAGGAATAAGTTTAAGAATAAT
TATTCGTCTACAAATAATAATACCAGGAATGTTAATTT---CTGACCATAATTATAATGT
TACAGTAACTACTCATGCTTTTATTATAATTTTTTTTATAATTATACCTATAATAATTGG
TGGATTTGGGAATTGATTAGTCCCAATAATAATTGGATCTCCGGACATAGCTTTTCCCCG
AATAAATAATTTAAGATTTTGACTGTTACCACCCTCTCTATGTTTATTAATTCTATCCTC
CTCATTAGAAATAGGAGTTGGCAGAGGATGGACCATTTATCCTCCTTTAGCAAGAAGAAT
ATTTCATTCAGATAAATCTGTAGACTTATTAATTTTTTCCCTCCATTTAGCTGGGATCTC
TTCAATTTTAGGGGCAGTAAATTTTATTTCTACAATCCTTAACATGCGAATACCTGCAAT
AAAATTAAAAATAATACCTTTATTTGTATGATCAATTTTATTTACCACATTATTATTGTT
ACTTGCTATTCCTGTATTAGCAGGTGCAATTACTATACTTTTAACAGATCGAAATTTTAA
TACTTCTTTTTTTAATCCAGCTGGTGGGGGGGATCCTATTTTATTTCAACATTTATTT
>Neobisium_sylvaticum|ZFMK-TIS-2504889|Bavaria
TACTTTATATTTAATTTTTGGTGTATGGTCAGGTATTATAGGAATAAGTTTAAGAATAAT
TATTCGTCTACAAATAATAATACCAGGAATGTTAATTT---CTGACCATAATTATAATGT
TACAGTAACTACTCATGCTTTTATTATAATTTTTTTTATAATTATACCTATAATAATTGG
TGGATTTGGGAATTGATTAGTCCCAATAATAATTGGATCTCCGGACATAGCTTTTCCCCG
AATAAATAATTTAAGATTTTGACTGTTACCACCCTCTCTATGTTTATTAATTCTATCCTC
CTCATTAGAAATAGGAGTTGGCAGAGGATGGACCATTTATCCTCCTTTAGCAAGAAGAAT
ATTTCATTCAGATAAATCTGTAGACTTATTAATTTTTTCCCTCCATTTAGCTGGGATCTC
TTCAATTTTAGGGGCAGTAAATTTTATTTCTACAATCCTTAACATGCGAATACCTGCAAT
AAAATTAAAAATAATACCTTTATTTGTATGATCAATTTTATTTACCACATTATTATTGTT
ACTTGCTATTCCTGTATTAGCAGGTGCAATTACTATACTTTTAACAGATCGAAATTTTAA
TACTTCTTTTTTTAATCCAGCTGGTGGGGGGGATCCTATTTTATTTCAACATTTATTT
>Neobisium_sylvaticum|ZFMK-TIS-2513|Saxony
TACTCTATATTTAATTTTTGGTGTATGATCAGGAATCATAGGTATAAGTTTAAGAATAAT
TATTCGTTTACAAATAATAATACCAGGAATATTAATCT---CTGATCACAATTATAATGT
TACGGTAACTACGCATGCTTTTATTATAATTTTTTTTATAATTATACCTATAATAATTGG
TGGGTTTGGGAATTGACTAGTCCCAATAATAATTGGATCCCCAGATATAGCTTTTCCTCG
AATAAATAATTTAAGATTTTGGTTACTTCCCCCATCTTTATGTTTATTAATTTTATCTTC
TTGATTAGAAATAGGAGTTGGTAGAGGATGAACCATTTACCCTCCTTTAGCAAGAGGTAT
ATTTCATTCAGATAAATCTGTAGATTTATTAATTTTTTCTCTTCATCTAGCTGGTGTTTC
TTCAATTTTAGGAGCAGTAAATTTTATTTCTACAATTTTTAATATACGAATACCCGCAAT
AAAATTAAAAATAATACCTTTATTTGTTTGATCAATTTTATTTACTACATTATTATTATT
ACTTGCTATTCCTGTTTTAGCAGGTGCTATTACTATACTTTTAACAGACCGAAATTTTAA
TACTTCTTTCTTTAACCCAGCTGGGGGGGGAGATCCTATCTTATTTCAACATTTATTT
>Neobisium_sylvaticum|ZFMK-TIS-2576324|Thuringia
TACTCTATATTTTATTTTTGGTGTATGATCAGGAATCATAGGTATAAGTTTAAGAATAAT
TATTCGTTTACAAATAATAATACCAGGAATACTAATCT---CTGATCACAATTATAATGT
TACGGTAACTACGCATGCTTTTATTATAATTTTTTTTATAATTATACCTATAATAATTGG
TGGGTTTGGGAATTGACTAGTCCCAATAATAATTGGATCCCCAGATATAGCTTTTCCTCG
AATAAATAATTTAAGATTTTGGTTACTTCCCCCATCTTTATGTTTATTAATTTTATCTTC
TTGATTAGAAATAGGAGTTGGTAGAGGATGAACCATTTACCCTCCTTTAGCAAGAGGTAT
ATTTCATTCAGATAAATCTGTAGATTTATTAATTTTTTCTCTTCATCTAGCTGGTGTTTC
TTCAATTTTAGGAGCAGTAAATTTTATTTCTACAATTTTTAATATACGAATACCCGCAAT
AAAATTAAAAATAATACCTTTATTTGTTTGATCAATTTTATTTACTACATTATTATTATT
ACTTGCTATTCCTGTTTTAGCAGGTGCTATTACTATACTTCTAACAGACCGAAATTTTAA
TACTTCTTTCTTTAACCCAGCTGGAGGAGGAGATCCTATCTTATTTCAACATTTATTT
>Neobisium_sylvaticum|ZFMK-TIS-2576365|Thuringia
TACTCTATATTTAATTTTTGGTGTATGATCAGGAATCATAGGTATAAGTTTAAGAATAAT
TATTCGTTTACAAATAATAATACCAGGAATACTAATCT---CTGATCACAATTATAATGT
TACGGTAACTACGCATGCTTTTATTATAATTTTTTTTATAATTATACCTATAATAATTGG
TGGGTTTGGGAATTGACTAGTCCCAATAATAATTGGATCCCCAGATATAGCTTTTCCTCG
AATAAATAATTTAAGATTTTGGTTACTTCCCCCATCTTTATGTTTATTAATTTTATCTTC
TTGATTAGAAATAGGAGTTGGTAGAGGATGAACCATTTACCCTCCTTTAGCAAGAGGTAT
ATTTCATTCAGATAAATCTGTAGATTTATTAATTTTTTCTCTTCATCTAGCTGGTGTTTC
TTCAATTTTAGGAGCAGTAAATTTTATTTCTACAATTTTTAATATACGAATACCCGCAAT
AAAATTAAAAATAATACCTTTATTTGTTTGATCAATTTTATTTACTACATTATTATTATT
ACTTGCTATTCCTGTTTTAGCAGGTGCTATTACTATACTTCTAACAGACCGAAATTTTAA
TACTTCTTTCTTTAACCCAGCTGGAGGAGGAGATCCTATCTTATTTCAACATTTATTT
>Neobisium_sylvaticum|ZFMK-TIS-2579748|Styria
TACTTTATATTTAATTTTTGGTGTATGGTCAGGTATTATAGGAATAAGTTTAAGAATAAT
TATTCGTCTACAAATAATAATACCAGGAATGTTAATTT---CTGACCATAATTATAATGT
TACAGTAACTACTCATGCTTTTATTATAATTTTTTTTATAATTATACCTATAATAATTGG
TGGATTTGGGAATTGATTAGTCCCAATAATAATTGGATCTCCGGACATAGCTTTTCCCCG
AATAAATAATTTAAGATTTTGACTGTTACCACCCTCTCTATGTTTATTAATTCTATCCTC
CTCATTAGAAATAGGAGTTGGCAGAGGATGAACCATTTATCCTCCTTTAGCAAGAAGAAT
ATTTCATTCAGATAAATCTGTAGACTTATTAATTTTTTCCCTCCATTTAGCTGGGATCTC
TTCAATTTTAGGGGCAGTAAATTTTATTTCTACAATCCTTAACATGCGAATACCTGCAAT
AAAATTAAAAATAATACCTTTATTTGTATGATCAATTTTATTTACCACATTATTATTGTT
ACTTGCTATTCCTGTATTAGCAGGTGCAATTACTATACTTTTAACAGATCGAAATTTTAA
TACTTCTTTTTTTAATCCAGCTGGTGGGGGGGATCCTATTTTATTTCAACATTTATTT
>Neobisium_sylvaticum|ZFMK-TIS-2579769|Styria
TACTTTATATTTAATTTTTGGTGTATGGTCAGGTATTATAGGAATAAGTTTAAGAATAAT
TATTCGTCTACAAATAATAATACCAGGAATGTTAATTT---CTGACCATAATTATAATGT
TACAGTAACTACTCATGCTTTTATTATAATTTTTTTTATAATTATACCTATAATAATTGG
TGGATTTGGGAATTGATTAGTCCCAATAATAATTGGATCTCCGGACATAGCTTTTCCCCG
AATAAATAATTTAAGATTTTGACTGTTACCACCCTCTCTATGTTTATTAATTCTATCCTC
CTCATTAGAAATAGGAGTTGGCAGAGGATGAACCATTTATCCTCCTTTAGCAAGAAGAAT
ATTTCATTCAGATAAATCTGTAGACTTATTAATTTTTTCCCTCCATTTAGCTGGGATCTC
TTCAATTTTAGGGGCAGTAAATTTTATTTCTACAATCCTTAACATGCGAATACCTGCAAT
AAAATTAAAAATAATACCTTTATTTGTATGATCAATTTTATTTACCACATTATTATTGTT
ACTTGCTATTCCTGTATTAGCAGGTGCAATTACTATACTTTTAACAGATCGAAATTTTAA
TACTTCTTTTTTTAATCCAGCTGGTGGGGGGGATCCTATTTTATTCCAACATTTATTT
>Neobisium_sylvaticum|ZFMK-TIS-2586632|Thuringia
TACTCTATATTTAATTTTTTGTGTATGATCAGGAATCATAGGTATAAGTTTAAGAATAAT
TATTCGTTTACAAATAATAATACCAGGAATACTAATCT---CTGATCACAATTATAATGT
TACGGTAACTACGCATGCTTTTATTATAATTTTTTTTATAATTATGCCTATAATAATTGG
TGGGTTTGGGAATTGACTAGTCCCAATAATAATTGGATCCCCAGATATAGCTTTTCCTCG
AATAAATAATTTAAGATTTTGGTTACTTCCCCCATCTTTATGTTTATTAATTTTATCTTC
TTGATTAGAAATAGGAGTTGGTAGAGGATGAACCATTTACCCTCCTTTAGCAAGAGGTAT
ATTTCATTCAGATAAATCTGTAGATTTATTAATTTTTTCTCTTCATCTAGCTGGTGTTTC
TTCAATTTTAGGAGCAGTAAATTTTATTTCTACAATTTTTAATATACGAATACCCGCAAT
AAAATTAAAAATAATACCTTTATTTGTTTGATCAATTTTATTTACTACATTATTATTATT
ACTTGCTATTCCTGTTTTAGCAGGTGCTATTACTATACTTTTAACAGACCGAAATTTTAA
TACTTCTTTCTTTAACCCAGCTGGAGGAGGAGATCCTATCTTATTTCAACATTTATTT
>Neobisium_sylvaticum|ZSM-BC-27349-B09|Bavaria
TACTTTATATTTAATTTTTGGTGTATGGTCAGGTATTATAGGAATAAGTTTAAGAATAAT
TATTCGTCTACAAATAATAATACCAGGAATGTTAATTT---CTGACCATAATTATAATGT
TACAGTAACTACTCATGCTTTTATTATAATTTTTTTTATAATTATACCTATAATAATTGG
TGGATTTGGGAATTGATTAGTCCCAATAATAATTGGATCTCCGGACATAGCTTTTCCCCG
AATAAATAATTTAAGATTTTGACTGTTACCACCCTCTCTATGTTTATTAATTCTATCCTC
CTCATTAGAAACAGGAGTTGGCAGAGGATGAACCATTTATCCTCCTTTAGCAAGAAGAAT
ATTTCATTCAGATAAATCTGTAGACTTATTAATTTTTTCCCTCCATTTAGCTGGGATCTC
TTCAATTTTAGGGGCAGTAAATTTTATTTCTACAATCCTTAACATGCGAATACCTGCAAT
AAAATTAAAAATAATACCTTTATTTGTATGATCAATTTTATTTACCACATTATTATTGTT
ACTTGCTATTCCTGTATTAGCAGGTGCAATTACTATACTTTTAACAGATCGAAATTTTAA
TACTTCTTTTTTTAATCCAGCTGGTGGGGGGGATCCTATTTTATTTCAACATTTATTT
>Neobisium_sylvaticum|ZSM-BC-27399-C06|Bavaria
TACTTTATATTTAATTTTTGGTGTATGGTCAGGTATTATAGGAATAAGTTTAAGAATAAT
TATTCGTCTACAAATAATAATACCAGGAATGTTAATTT---CTGACCATAATTATAATGT
TACAGTAACTACTCACGCTTTTATTATAATTTTTTTTATAATTATACCTATAATAATTGG
TGGATTTGGGAATTGATTAGTCCCAATAATAATTGGATCTCCGGACATAGCTTTTCCCCG
AATAAATAATTTAAGATTTTGACTGTTACCACCCTCTCTATGTTTATTAATTCTATCCTC
CTTATTAGAAATAGGAGTTGGCAGAGGATGGACCATTTATCCTCCTTTAGCAAGAAGAAT
ATTTCATTCAGATAAATCTGTAGACTTATTAATTTTTTCCCTCCATTTAGCTGGGATCTC
TTCAATTTTAGGGGCAGTAAATTTTATTTCTACAATCCTTAACATGCGAATACCTGCAAT
AAAATTAAAAATAATACCTTTATTTGTATGATCAATTTTATTTACCACATTATTATTGTT
ACTTGCTATTCCTGTATTAGCAGGTGCAATTACTATACTTTTAACAGATCGAAATTTTAA
TACTTCTTTTTTTAATCCAGCTGGTGGGGGGGATCCTATTTTATTTCAACATTTATTT
>Neobisium_sylvaticum|ZSM-BC-27399-F06|Bavaria
TACTTTATATTTAATTTTTGGTGTATGGTCAGGTATTATAGGAATAAGTTTAAGAATAAT
TATTCGTCTACAAATAATAATACCAGGAATGTTAATTT---CTGACCATAATTATAATGT
TACAGTAACTACTCATGCTTTTATTATAATTTTTTTTATAATTATACCTATAATAATTGG
TGGATTTGGGAATTGATTAGTCCCAATAATAATTGGATCTCCGGACATAGCTTTTCCCCG
AATAAATAATTTAAGATTTTGACTGTTACCACCCTCTCTATGTTTATTAATTCTATCCTC
CTCATTAGAAATAGGAGTTGGCAGAGGATGAACCATTTATCCTCCTTTAGCAAGAAGAAT
ATTTCATTCAGATAAATCTGTAGACTTATTAATTTTTTCCCTCCATTTAGCTGGGATCTC
TTCAATTTTAGGGGCAGTAAATTTTATTTCTACAATCCTTAACATGCGAATACCTGCAAT
AAAATTAAAAATAATACCTTTATTTGTATGATCAATTTTATTTACCACATTATTATTGTT
ACTTGCTATTCCTGTATTAGCAGGTGCAATTACTATACTTTTAACAGATCGAAATTTTAA
TACTTCTTTTTTTAATCCAGCTGGTGGGGGGGATCCTATTTTATTTCAACATTTATTT
>Neobisium_sylvaticum|ZSM-BC-27399-G04|Upper_Austria
TACTTTATATTTAATTTTTGGTGTATGGTCAGGTATTATAGGGATAAGTTTAAGAATAAT
TATTCGTCTACAAATAATAATACCAGGAATGTTAATTT---CTGACCATAATTATAATGT
TACAGTAACTACCCATGCTTTTATTATAATTTTTTTTATAATTATACCTATAATAATTGG
TGGATTTGGAAATTGATTAGTCCCAATAATAATTGGATCTCCGGACATAGCTTTTCCCCG
AATAAATAATTTAAGATTTTGACTGTTACCACCCTCTCTATGTTTATTAATTCTATCCTC
CTCATTAGAAATAGGAGTTGGCAGAGGATGAACCATTTATCCTCCTTTAGCAAGAAGAAT
ATTTCATTCAGATAAATCTGTAGACTTATTAATTTTTTCCCTCCATTTAGCTGGGATCTC
TTCAATTTTAGGGGCAGTAAATTTTATTTCTACAATCCTTAACATGCGAATACCTGCAAT
AAAATTAAAAATAATACCTTTATTTGTATGATCAATTTTATTTACCACATTATTATTGTT
ACTTGCTATTCCTGTATTAGCAGGTGCAATTACTATACTTTTAACAGATCGAAATTTTAA
TACTTCTTTTTTTAATCCAGCTGGTGGGGGGGATCCTATTTTATTTCAACATTTATTT
>Neobisium_sylvaticum|ZSM-BC-27399-G06|Bavaria
TACTTTATATTTAATTTTTGGTGTATGGTCAGGTATTATAGGAATAAGTTTAAGAATAAT
TATTCGTCTACAAATAATAATACCAGGAATGTTAATTT---CTGACCATAATTATAATGT
TACAGTAACTACTCATGCTTTTATTATAATTTTTTTTATAATTATACCTATAATAATTGG
TGGATTTGGGAATTGATTAGTCCCAATAATAATTGGATCTCCGGACATAGCTTTTCCCCG
AATAAATAATTTAAGATTTTGACTGTTACCACCCTCTCTATGTTTATTAATTCTATCCTC
CTCATTAGAAATAGGAGTTGGCAGAGGATGGACCATTTATCCTCCTTTAGCAAGAAGAAT
ATTTCATTCAGATAAATCTGTAGACTTATTAATTTTTTCCCTCCATTTAGCTGGGATCTC
TTCAATTTTAGGGGCAGTAAATTTTATTTCTACAATCCTTAACATGCGAATACCTGCAAT
AAAATTAAAAATAATACCTTTATTTGTATGATCAATTTTATTTACCACATTATTATTGTT
ACTTGCGATTCCTGTATTAGCAGGTGCAATTACTATACTTTTAACAGATCGAAATTTTAA
TACTTCTTTTTTTAATCCAGCTGGTGGGGGGGATCCTATTTTATTTCAACATTTATTT
>Neobisium_sylvaticum|ZSM-BC-27570-A06|Saxony
TACTCTATATTTAATTTTTGGTGTATGATCAGGAATCATAGGTATAAGTTTAAGAATAAT
TATTCGTTTACAAATAATAATACCAGGAATACTAATCT---CTGATCACAATTATAATGT
TACGGTAACTACGCATGCTTTTATTATAATTTTTTTTATAATTATACCTATAATAATTGG
TGGGTTTGGGAATTGACTAGTCCCAATAATAATTGGATCCCCAGATATAGCTTTTCCTCG
AATAAATAATTTAAGATTTTGGTTACTTCCCCCATCTTTATGTTTATTAATTTTATCTTC
TTGATTAGAAATAGGAGTTGGTAGAGGATGAACCATTTACCCTCCTTTAGCAAGAGGTAT
ATTTCATTCAGATAAATCTGTAGATTTATTAATTTTTTCTCTTCATCTAGCTGGTGTTTC
TTCAATTTTAGGAGCAGTAAATTTTATTTCTACAATTTTTAATATACGAATACCCGCAAT
AAAATTAAAAATAATACCTTTATTTGTTTGATCAATTTTATTTACTACATTATTATTATT
ACTTGCTATTCCTGTTTTAGCAGGTGCTATTACTATACTTTTAACAGACCGAAATTTTAA
TACTTCTTTCTTTAACCCAGCTGGGGGAGGAGATCCTATCTTATTTCAACATTTATTT
>Neobisium_sylvaticum|ZSM-BC-27570-A08|Baden-W
TACTCTATATTTAATTTTTGGTGTATGATCAGGAATCATAGGTATAAGTTTAAGAATAAT
TATTCGTTTACAAATAATAATACCAGGAATACTAATCT---CTGATCACAATTATAATGT
TACGGTAACTACGCATGCTTTTATTATAATTTTTTTTATAATTATACCTATAATAATTGG
TGGGTTTGGGAATTGACTAGTCCCAATAATAATTGGATCCCCAGATATAGCTTTTCCTCG
AATAAATAATTTAAGATTTTGGTTACTTCCCCCATCTTTATGTTTATTAATTTTATCTTC
TTGATTAGAAATAGGAGTTGGTAGAGGATGAACCATTTACCCTCCTTTAGCAAGAGGTAT
ATTTCATTCAGATAAATCTGTAGATTTATTAATTTTTTCTCTTCATCTAGCTGGTGTTTC
TTCAATTTTAGGAGCAGTAAATTTTATTTCTACAATTTTTAATATACGAATACCCGCAAT
AAAATTAAAAATAATACCTTTATTTGTTTGATCAATTTTATTTACTACATTATTATTATT
ACTTGCTATTCCTGTTTTAGCAGGTGCTATTACTATACTTTTAACAGACCGAAATTTTAA
TACTTCTTTCTTTAACCCAGCTGGGGGAGGAGATCCTATCTTATTTCAACATTTATTT
>Neobisium_sylvaticum|ZSM-BC-27570-B03|Baden-W
TACTCTATATTTAATTTTTGGTGTATGATCAGGAATCATAGGTATAAGTTTAAGAATAAT
TATTCGTTTACAAATAATAATACCAGGAATACTAATCT---CTGATCACAATTATAATGT
TACGGTAACTACGCATGCTTTTATTATAATTTTTTTTATAATTATACCTATAATAATTGG
TGGGTTTGGGAATTGACTAGTCCCAATAATAATTGGATCCCCAGATATAGCTTTTCCTCG
AATAAATAATTTAAGATTTTGGTTACTTCCCCCATCTTTATGTTTATTAATTTTATCTTC
TTGATTAGAAATAGGAGTTGGTAGAGGATGAACCATTTACCCTCCTTTAGCAAGAGGTAT
ATTTCATTCAGATAAATCTGTAGATTTATTAATTTTTTCTCTTCATCTAGCTGGTGTTTC
TTCAATTTTAGGAGCAGTAAATTTTATTTCTACAATTTTTAATATACGAATACCCGCAAT
AAAATTAAAAATAATACCTTTATTTGTTTGATCAATTTTATTTACTACATTATTATTATT
ACTTGCTATTCCTGTTTTAGCAGGTGCTATTACTATACTTTTAACAGACCGAAATTTTAA
TACTTCTTTCTTTAACCCAGCTGGGGGAGGAGATCCTATCTTATTTCAACATTTATTT
>Neobisium_sylvaticum|ZSM-BC-27570-B08|Baden-W
TACTCTATATTTAATTTTTGGTGTATGATCAGGAATCATAGGTATAAGTTTAAGAATAAT
TATTCGTTTACAAATAATAATACCAGGAATACTAATCT---CTGATCACAATTATAATGT
TACGGTAACTACGCATGCTTTTATTATAATTTTTTTTATAATTATACCTATAATAATTGG
TGGGTTTGGGAATTGACTAGTCCCAATAATAATTGGATCCCCAGATATAGCTTTTCCTCG
AATAAATAATTTAAGATTTTGGTTACTTCCCCCATCTTTATGTTTATTAATTTTATCTTC
TTGATTAGAAATAGGAGTTGGTAGAGGATGAACTATTTACCCTCCTTTAGCAAGAGGTAT
ATTTCATTCAGATAAATCTGTAGATTTATTAATTTTTTCTCTTCATCTAGCTGGTGTTTC
TTCAATTTTAGGAGCAGTAAATTTTATTTCTACAATTTTTAATATACGAATACCCGCAAT
AAAATTAAAAATAATACCTTTATTTGTTTGATCAATTTTATTTACTACATTATTATTATT
ACTTGCTATTCCTGTTTTAGCAGGTGCTATTACTATACTTTTAACAGACCGAAATTTTAA
TACTTCTTTCTTTAACCCAGCTGGGGGAGGAGATCCTATCTTATTTCAACATTTATTT
>Neobisium_sylvaticum|ZSM-BC-27570-B09|Baden-W
TACTCTATATTTAATTTTTGGTGTATGATCAGGAATCATAGGTATAAGTTTAAGAATAAT
TATTCGTTTACAAATAATAATACCAGGAATACTAATCT---CTGATCACAATTATAATGT
TACGGTAACTACGCATGCTTTTATTATAATTTTTTTTATAATTATACCTATAATAATTGG
TGGGTTTGGGAATTGACTAGTCCCAATAATAATTGGATCCCCAGATATAGCTTTTCCTCG
AATAAATAATTTAAGATTTTGGTTACTTCCCCCATCTTTATGTTTATTAATTTTATCTTC
TTGATTAGAAATAGGAGTTGGTAGAGGATGAACCATTTACCCTCCTTTAGCAAGAGGTAT
ATTTCATTCAGATAAATCTGTAGATTTATTAATTTTTTCTCTTCATCTAGCTGGTGTTTC
TTCAATTTTAGGAGCAGTAAATTTTATTTCTACAATTTTTAATATACGAATACCCGCAAT
AAAATTAAAAATAATACCTTTATTTGTTTGATCAATTTTATTTACTACATTATTATTATT
ACTTGCTATTCCTGTTTTAGCAGGTGCTATTACTATACTTTTAACAGACCGAAATTTTAA
TACTTCTTTCTTTAACCCAGCTGGGGGAGGAGATCCTATCTTATTTCAACATTTATTT
>Neobisium_sylvaticum|ZSM-BC-27570-B10|Baden-W
TACTCTATATTTAATTTTTGGTGTATGATCAGGAATCATAGGTATAAGTTTAAGAATAAT
TATTCGTTTACAAATAATAATACCAGGAATACTAATCT---CTGATCACAATTATAATGT
TACGGTAACTACGCATGCTTTTATTATAATTTTTTTTATAATTATACCTATAATAATTGG
TGGGTTTGGGAATTGACTAGTCCCAATAATAATTGGATCCCCAGATATAGCTTTTCCTCG
AATAAATAATTTAAGATTTTGGTTACTTCCCCCATCTTTATGTTTATTAATTTTATCTTC
TTGATTAGAAATAGGAGTTGGTAGAGGATGAACCATTTACCCTCCTTTAGCAAGAGGTAT
ATTTCATTCAGATAAATCTGTAGATTTATTAATTTTTTCTCTTCATCTAGCTGGTGTTTC
TTCAATTTTAGGAGCAGTAAATTTTATTTCTACAATTTTTAATATACGAATACCCGCAAT
AAAATTAAAAATAATACCTTTATTTGTTTGATCAATTTTATTTACTACATTATTATTATT
ACTTGCTATTCCTGTTTTAGCAGGTGCTATTACTATACTTTTAACAGACCGAAATTTTAA
TACTTCTTTCTTTAACCCAGCTGGGGGAGGAGATCCTATCTTATTTCAACATTTATTT
>Neobisium_sylvaticum|ZSM-BC-27570-C08|Baden-W
TACTCTATATTTAATTTTTGGTGTATGATCAGGAATCATAGGTATAAGTTTAAGAATAAT
TATTCGTTTACAAATAATAATACCAGGAATACTAATCT---CTGATCACAATTATAATGT
TACGGTAACTACGCATGCTTTTATTATAATTTTTTTTATAATTATACCTATAATAATTGG
TGGGTTTGGGAATTGACTAGTCCCAATAATAATTGGATCCCCAGATATAGCTTTTCCTCG
AATAAATAATTTAAGATTTTGGTTACTTCCCCCATCTTTATGTTTATTAATTTTATCTTC
TTGATTAGAAATAGGAGTTGGTAGAGGATGAACCATTTACCCTCCTTTAGCAAGAGGTAT
ATTTCATTCAGATAAATCTGTAGATTTATTAATTTTTTCTCTTCATCTAGCTGGTGTTTC
TTCAATTTTAGGAGCAGTAAATTTTATTTCTACAATTTTTAATATACGAATACCCGCAAT
AAAATTAAAAATAATACCTTTATTTGTTTGATCAATTTTATTTACTACATTATTATTATT
ACTTGCTATTCCTGTTTTAGCAGGTGCTATTACTATACTTTTAACAGACCGAAATTTTAA
TACTTCTTTCTTTAACCCAGCTGGGGGAGGAGATCCTATCTTATTTCAACATTTATTT
>Neobisium_sylvaticum|ZSM-BC-30209-G11|Bavaria
TACTTTATATTTAATTTTTGGTGTATGGTCAGGTATTATAGGAATAAGTTTAAGAATAAT
TATTCGTCTACAAATAATAATACCAGGAATGTTAATTT---CTGACCATAATTATAATGT
TACAGTAACTACTCATGCTTTTATTATAATTTTTTTTATAATTATACCTATAATAATTGG
TGGATTTGGGAATTGATTAGTCCCAATAATAATTGGATCTCCGGACATAGCTTTTCCCCG
AATAAATAATTTAAGATTTTGACTGTTACCACCCTCTCTATGTTTATTAATTCTATCCTC
CTCATTAGAAATAGGAGTTGGCAGAGGATGGACCATTTATCCTCCTTTAGCAAGAAGAAT
ATTTCATTCAGATAAATCTGTAGACTTATTAATTTTTTCCCTCCATTTAGCTGGGATCTC
TTCAATTTTAGGGGCAGTAAATTTTATTTCTACAATCCTTAACATGCGAATACCTGCAAT
AAAATTAAAAATAATACCTTTATTTGTATGATCAATTTTATTTACCACATTATTATTGTT
ACTTGCTATTCCTGTATTAGCAGGTGCAATTACTATACTTTTAACAGATCGAAATTTTAA
TACTTCTTTTTTTAATCCAGCTGGTGGGGGGGATCCTATTTTATTTCAACATTTATTT
>Pselaphochernes_dubius|BIOUG16710-D11|Rhine-P
AACTTTATATTTAATTTTTGGGGCTTTNNCTGGATTTATTGGGATATGTTACAGAATGCT
AATTCGAATACAACTTTTCACCCCAGGGGGGTATATAT---CTGACTTATCTTATAATAT
TATTATTACTACTCNCGCTCTAATTATAATTTTTTTTATAGTTATACCAATAATAATTGG
TGGGTTTGGGAATTGGTTAATTCCCCTTATAATTGGATCTCCTGATATAGCTTTTCCTCG
CTTAAATAACATAAGATTTTGACTTCTTCCTCCTTCATTTATAATACTTATTATATCTTC
ATCTTTAGAGATAGGATGCGGAGCAGGGTGANCAATTTATCCCCCCCTGACGTCACTTAT
AGCTCATCCTAGAAGAGCAGTAGATATTGTAATTTTTTCTCTTCATTTAGCAGGAATTTC
TTCAATTTTAGGGGGAATTAATTTTATTACTACTGTGATAAATATACGTGATCCTACTGT
TTCTTATAAAACCCTCCCTCTTTTTGTTTGATCGGTATTTGTCACTGTAGTCTTGATTCT
ACTAGCAATACCCGTATTAGCTGGAGCAATTACTATACTTCTGACAGATCGAAATTTTAG
AACTTCATNNNNNNNNNNNNNNNNNNNNNNNNNNNNNNNNNNNNNNNNNNNNNNNNNN
>Pselaphochernes_dubius|BIOUG16710-D12|Rhine-P
AACTTTATATTTAATTTTTGGGGCTTTTGCTGGATTTATTGGGATATGTTACAGAATGCT
AATTCGAATACAACTTTTCACCCCAGGGGGGTATATAT---CTGACTTATCTTATAATAT
TATTATTACTACTCACGCTCTAATTATAATTTTTTTTATAGTTATACCAATAATAATTGG
TGGGTTNGGGAATTGGTTAATTCCCCTTATAATTGGATCTCCTGATATAGCTTTTCCTCG
CATAAATAACATAAGATTTTGACTTCTTCCTCCTTCATTTATAATACTTATTATATCTTC
ATCTTTAGAGATAGGATGCGGAGCAGGGTGAACAATTTATCCCCCCCTGACGTCACTTAT
AGCTCATCCTAGAAGAGCAGTAGATATTGTAATTTTTTCTCTTCATTTAGCAGGAATTTC
TTCAATTTTAGGGGGAATTAATTTTATTACTACTGTGATAAATATACGTGATCCTACTGT
TTCTTATNAAACCCTCCCTCTTTTTGTNNNNNNNNNNNNNNNNNNNNNNNNNNNNNNNNN
NNNNNNNNNNNNNNNNNNNNNNNNNNNNNNNNNNNNNNNNNNNNNNNNNNNNNNNNNNNN
NNNNNNNNNNNNNNNNNNNNNNNNNNNNNNNNNNNNNNNNNNNNNNNNNNNNNNNNNN
>Pselaphochernes_dubius|BIOUG16710-E01|Rhine-P
AACTTTATATTTAATTTTTGGGGCTTTTGCTGGATTTATTGGGATATGTTACAGAATGCT
AATTCGAATACAACTTTTCACCCCAGGGGGGTATATAT---CTGACTTATCTTATAATAT
TATTATTACTACTCACGCTCTAATTATAATTTTTTTTATAGTTATACCAATAATAATTGG
TGGGTTTGGGAATTGGTTAATTCCCCTTATAATTGGATCTCCTGATATAGCTTTTCCTCG
CATAAATAACATAAGATTTTGACTTCTTCCTCCTTCATTTATAATACTTATTATATCTTC
ATCTTTAGAGATAGGATGCGGAGCAGGGTGAACAATTTATCCCCCCCTGACGTCACTTAT
AGCTCATCCTAGAAGAGCAGTAGATATTGTAATTTTTTCTCTTCATTTAGCAGGAATTTC
TTCAATTTTAGGGGGAATTAATTTTATTACTACTGTGATAAATATACGTGATCCTACTGT
TTCTTNNNNNNNNNNNNNNNNNNNNNNNNNNNNNNNNNNNNNNNNNNNNNNNNNNNNNNN
NNNNNNNNNNNNNNNNNNNNNNNNNNNNNNNNNNNNNNNNNNNNNNNNNNNNNNNNNNNN
NNNNNNNNNNNNNNNNNNNNNNNNNNNNNNNNNNNNNNNNNNNNNNNNNNNNNNNNNN
>Pselaphochernes_dubius|ZFMK-TIS-2529638|Saxony
NNNNNNNNNNNNNNNNNNNNNNNNNNNNNNNNNNNNNNNNNNNNNNNNNNNNNNNNNNNN
NNNNNNNNNNNNNNNNNNNNNNNNNNNNNNNNNNNNNN---NNNNNNNNNNNNNNNNNNN
NNNNNNNNNNNNNNNNNNNNNNNNNNNNNNNNNNNNNNNNNNNNNNNNNNNNNNNNNNNN
NNNNNNNNNNNNNNNNNNNNNNNNNNNNNNNNNNNNNNNNNNNNNNNNNNNNNNNNNNNN
NNNNNNNNNNNNNAGATTTTGACTCCTTCCTCCTTCATTTATAATACTTATTATATCGTC
ATCTTTAGAGATAGGATGCGGAGCAGGGTGAACAATTTATCCACCCCTAACGTCACTTAT
AGCTCATCCTAGAAGAGCAGTAGATATTGTAATTTTTTCCCTTCATTTAGCAGGAATTTC
TTCAATTTTAGGAGGAATTAATTTTATTACTACTGTAATAAATATACGCGATCCTACTGT
TTCTTATAAAACCCTCCCTCTTTTTGTTTGATCGGTATTTGTTACTGTAATCTTGATTCT
ACTAGCAATACCAGTATTAGCNNNNNNNNNNNNNNNNNNNNNNNNNNNNNNNNNNNNNNN
NNNNNNNNNNNNNNNNNNNNNNNNNNNNNNNNNNNNNNNNNNNNNNNNNNNNNNNNNN
>Pselaphochernes_dubius|ZFMK-TIS-2568644|Rhine-P
AACTTTATATTTAATTTTTGGGGCTTTTGCTGGATTTATTGGGATATGTTACAGAATGCT
AATTCGAATACAACTTTTCACCCCAGGGGGGTATATAT---CTGACTTATCTTATAATAT
TATTATTACTACTCACGCTCTAATTATAATTTTTTTTATAGTTATACCAATAATAATTGG
TGGGTTTGGGAATTGGTTAATTCCCCTTATAATTGGATCTCCTGATATAGCTTTTCCTCG
CATAAATAACATAAGATTTTGACTTCTTCCTCCTTCATTTATAATACTTATTATATCTTC
ATCTTTAGAGATAGGATGCGGAGCAGGGTGAACAATTTATCCCCCCCTGACGTCACTTAT
AGCTCATCCTAGAAGAGCAGTAGATATTGTAATTTTTTCTCTTCATTTAGCAGGAATTTC
TTCAATTTTAGGGGGAATTAATTTTATTACTACTGTGATAAATATACGTGATCCTACTGT
TTCTTACAAAACCCTCCCTCTTTTTGTTTGATCGGTATTTGTCACTGTAGTCTTGATTCT
ACTAGCAATACCCGTATTAGCTGGAGCAATTACTATACTTCTGACAGATCGAAATTTTAG
AACTTCATTTTTTATACCAAGAGGGGGGGGAGACCCTATTTTATTTCAGCATTTATTT
>Pselaphochernes_dubius|ZFMK-TIS-2568693|Rhine-P
AACTTCATATTTAATTTTTGGGGCTTTTGCTGGATTTATTGGGATATGTTACAGAATGCT
AATTCGAATACAACTTTTCACCCCAGGGGGGTATATAT---CTGACTTATCTTATAATAT
TATTATTACTACTCACGCTCTAATTATAATTTTTTTTATAGTTATACCAATAATAATTGG
TGGGTTTGGGAATTGGTTAATTCCCCTTATAATTGGATCTCCTGATATAGCTTTTCCTCG
CATAAATAACATAAGATTTTGACTTCTTCCTCCTTCATTTATAATACTTATTATATCTTC
ATCTTTAGAGATAGGATGCGGAGCAGGGTGAACAATTTATCCCCCCCTGACGTCACTTAT
AGCTCATCCTAGAAGAGCAGTAGATATTGTAATTTTTTCTCTTCATTTAGCAGGAATTTC
TTCAATTTTAGGGGGAATTAATTTTATTACTACTGTGATAAATATACGTGATCCTACTGT
TTCTTATAAAACCCTCCCTCTTTTTGTTTGATCGGTATTTGTCACTGTAGTCTTGATTCT
ACTAGCAATACCCGTATTAGCTGGGGCAATTACTATACTTCTGACAGATCGAAATTTTAG
AACTTCATTTTTTATACCAAGAGGGGGGGGAGACCCTATTTTATTTCAGCATTTATTT
>Pselaphochernes_dubius|ZFMK-TIS-2568704|Rhine-P
AACTTTATATTTAATTTTTGGGGGTTTTGCTGGATTTATTGGGATATGCTACAGAATGCT
AATCCGAATACAACTTTTCACCCCAGGGGGATATATAT---CTGACTTATCTTATAATAT
TATTATTACTACTCACGCTCTAATTATAATTTTTTTTATAGTTATACCAATAATAATTGG
TGGATTTGGGAATTGGTTAATTCCCCTTATAATTGGATCCCCTGATATAGCTTTTCCTCG
TATAAATAATATAAGATTTTGACTCCTTCCTCCTTCATTTATAATACTTATTATATCGTC
ATCTTTAGAGATAGGATGCGGAGCAGGGTGAACAATTTATCCACCCCTAACGTCACTTAT
AGCTCATCCTAGAAGAGCAGTAGATATTGTAATTTTTTCCCTTCATTTAGCAGGAATTTC
TTCAATTTTAGGGGGAATTAATTTTATTACTACTGTAATAAATATACGCGATCCTACTGT
TTCTTATAAAACCCTCCCTCTTTTTGTTTGATCGGTATTTGTYACTGTAATCTTGATTCT
ACTAGCAATACCAGTATTAGCTGGGGCAATTACTATACTTCTAACAGATCGAAATTTTAG
AACTTCATTTTTTATACCAAGAGGCGGAGGAGATCCTATTTTATTTCAACATTTATTT
>Pselaphochernes_dubius|ZFMK-TIS-2568755|Rhine-P
AACTTTATATTTAATTTTTGGGGCTTTTGCTGGATTTATTGGGATATGTTACAGAATGCT
AATTCGAATACAACTTTTCACCCCAGGGGGGTATATAT---CTGACTTATCTTATAATAT
TATTATTACTACTCACGCTCTAATTATAATTTTTTTTATAGTTATACCAATAATAATTGG
TGGGTTTGGGAATTGGTTAATTCCCCTTATAATTGGATCTCCTGATATAGCTTTTCCTCG
CATAAATAACATAAGATTTTGACTTCTTCCTCCTTCATTTATAATACTTATTATATCTTC
ATCTTTAGAGATAGGATGCGGAGCAGGGTGAACAATTTATCCCCCCCTGACGTCACTTAT
AGCTCATCCTAGAAGAGCAGTAGATATTGTAATTTTTTCTCTTCATTTAGCAGGAATTTC
TTCAATTTTAGGGGGAATTAATTTTATTACTACTGTGATAAATATACGTGATCCTACTGT
TTCTTATAAAACCCTCCCTCTTTTTGTTTGATCGGTATTTGTCACTGTAGTCTTGATTCT
ACTAGCAATACCCGTATTAGCTGGAGCAATTACTATACTTCTGACAGATCGAAATTTTAG
AACTTCATTTTTTATACCAAGAGGGGGGGGAGACCCTATTTTATTTCAGCATTTATTT
>Pselaphochernes_dubius|ZFMK-TIS-2568766|Rhine-P
AACTTTATATTTAATTTTTGGGGCTTTTGCTGGATTTATTGGGATATGTTACAGAATGCT
AATTCGAATACAACTTTTCACCCCAGGGGGGTATATAT---CTGACTTATCTTATAATAT
TATTATTACTACTCACGCTCTAATTATAATTTTTTTTATAGTTATACCAATAATAATTGG
TGGGTTTGGGAATTGGTTAATTCCCCTTATAATTGGATCTCCTGATATAGCTTTTCCTCG
CATAAATAACATAAGATTTTGACTTCTTCCTCCTTCATTTATAATACTTATTATATCTTC
ATCTTTAGAGATAGGATGCGGAGCAGGGTGAACAATTTATCCCCCCCTGACGTCACTTAT
AGCTCATCCTAGAAGAGCAGTAGATATTGTAATTTTTTCTCTTCATTTAGCAGGAATTTC
TTCAATTTTAGGGGGAATTAATTTTATTACTACTGTGATAAATATACGTGATCCTACTGT
TTCTTACAAAACCCTCCCTCTTTTTGTTTGATCGGTATTTGTCACTGTAGTCTTGATTCT
ACTAGCAATACCCGTATTAGCTGGAGCAATTACTATACTTCTGACAGATCGAAATTTTAG
AACTTCATTTTTTATACCAAGAGGGGGGGGAGACCCTATTTTATTTCAGCATTTATTT
>Pselaphochernes_scorpioides|BIOUG17099-E08|Rhine-P
GACTCTTTATTTAATTTTTGGTGCTTTAGCCGGATTCATTGGTATATGCTATAGCATATT
AATCCGAATACAATTATTTACCCCAGGAGGGTGTATAT---CTGACTCTTCCTATAATAT
CATTATTACCACACATGCTTTAGTCATAATCTTCTTTATAGTCATACCGATAATAATTGG
GGGGTTCGGGAATTGACTAATTCCTTTAATAATTGGATCTCCCGACATAGCTTTTCCCCG
AATGAATAATATAAGATTTTGACTTCTCCCCCCCTCATTTGGTATACTTATTCTTTCTGC
TTCGCTAGAATTAGGGTGTGGCGCAGGTTGGACAATCTATCCACCTTTGACCTCTTTATT
TGCCCATCCTGGGAGAGCAGTTGATTTAGTAATTTTTTCTCTCCACTTAGCAGGTGTCTC
CTCAATTTTAGGGGGTGTTAACTTTATTACTACAGTGTTAAATATACGGGACCCATCAGT
TTCATATAAGACTCTCCCTCTTTTTGTTTGATCCGTGTTTATTACTGTGATCTTGATTTT
ACTTGCTATACCTGTCTTGGCAGGTGCTATCACTATACTTCTTACTGACCGTAATTTTAG
AACATCANTTTTTAACCCAAGAGGNNNNNNNNNNNNNNNNNNNNNNNNNNNNNNNNNN
>Pselaphochernes_scorpioides|GBOL19935|Baden-W
GACTCTTTACTTAATTTTTGGTGCTTTAGCCGGATTCATTGGTATATGCTACAGCATATT
AATCCGAATACAATTATTTACCCCAGGAGGGTGTATAT---CTGACTCTTCCTATAATAT
CATTATTACCACTCATGCCTTAGTCATAATCTTCTTTATAGTTATGCCAATAATAATTGG
GGGTTTTGGAAATTGACTAATTCCTTTAATAATTGGGTCTCCTGACATAGCTTTTCCCCG
AATAAATAATATAAGATTTTGACTTCTCCCCCCCTCATTTAGTATACTTATTCTTTCTGC
ATCTCTAGAATTAGGGTGTGGAGCAGGTTGAACAATCTACCCACCTTTGACCTCTTTATT
TGCCCATCCTGGGAGAGCAGTTGATTTAGTAATTTTCTCTCTCCACTTAGCAGGTGTCTC
CTCAATTTTAGGGGGTGTAAACTTTATCACCACAGTATTAAATATACGAGACCCATCAGT
TTCATATAAGACTCTCCCTCTTTTTGTTTGGTCCGTGTTTATTACTGTGATCTTGATTTT
ACTTGCCATACCTGTCTTGGCAGGTGCTATCACAATACTTCTTACTGACCGTAATTTTAG
AACATCATTTTTTAACCCAAGAGGGGGAGGGGATCCAATCTTATTCCAACATTTATTC
>Pselaphochernes_scorpioides|GBOL19937|Baden-W
GACTCTTTATTTAATTTTTGGTGCTTTAGCCGGATTCATTGGTATATGCTATAGCATATT
AATCCGAATACAATTATTTACCCCAGGAGGGTGTATAT---CTGACTCTTCCTATAATAT
CATTATTACCACACATGCTTTAGTCATAATCTTCTTTATAGTCATACCGATAATAATTGG
GGGGTTCGGGAATTGACTAATTCCTTTAATAATTGGATCTCCCGACATAGCTTTTCCCCG
AATGAATAATATAAGATTTTGACTTCTCCCCCCCTCATTTGGTATACTTATTCTTTCTGC
TTCGCTAGAATTAGGGTGTGGCGCAGGTTGGACAATCTATCCACCTTTGACCTCTTTATT
TGCCCATCCTGGGAGAGCAGTTGATTTAGTAATTTTTTCTCTCCACTTAGCAGGTGTCTC
CTCAATTTTAGGGGGTGTTAACTTTATTACTACAGTGTTAAATATACGGGACCCATCAGT
TTCATATAAGACTCTCCCTCTTTTTGTTTGATCCGTGTTTATTACTGTGATCTTGATTTT
ACTTGCTATACCTGTCTTGGCAGGTGCTATCACTATACTTCTTACTGACCGTAATTTTAG
AACATCATTTTTTAACCCAAGAGGGGGAGGGGATCCAATCTTATTCCAACATTTATTC
>Pselaphochernes_scorpioides|GBOL19957|Bavaria
GACTCTTTACTTAATTTTTGGTGCTTTAGCCGGATTCATTGGTATATGCTACAGCATATT
AATCCGAATACAATTATTTACCCCAGGAGGATGTATAT---CTGACTCTTCCTATAATAT
CATTATTACCACTCATGCCTTAGTCATAATCTTCTTTATAGTTATGCCAATAATAATCGG
GGGTTTTGGAAACTGACTAATTCCTTTAATAATTGGGTCTCCTGACATAGCTTTTCCCCG
AATAAATAATATAAGATTTTGGCTTCTCCCCCCCTCATTTGGCATACTTATTCTTTCTGC
ATCTCTAGAATTAGGGTGTGGTGCAGGTTGAACAATCTACCCACCTTTGACCTCTTTATT
TGCCCATCCTGGGAGAGCAGTTGATTTAGTAATTTTCTCTCTCCACTTAGCAGGTGTCTC
CTCAATTTTAGGGGGTGTAAACTTTATCACCACAGTATTAAATATACGGGACCCATCAGT
TTCATATAAGACTCTCCCTCTTTTTGTTTGGTCCGTGTTTATTACTGTGATCTTGATTTT
ACTTGCCATACCTGTCTTGGCAGGTGCTATCACAATACTTCTTACTGACCGTAATTTTAG
AACATCATTTTTTAACCCAAGAGGGGGGGGAGATCCAATCTTATTCCAACATTTATTC
>Pselaphochernes_scorpioides|ZFMK-TIS-2553308|Meck-pomm
GACTCTTTACTTAATTTTTGGTGCTTTAGCCGGATTCATTGGTATATGCTACAGCATATT
AATCCGAATACAATTATTTACCCCAGGAGGGTGTATAT---CTGACTCTTCCTATAATAT
CATTATCACCACTCATGCCTTAGTCATAATCTTCTTTATAGTTATGCCAATAATAATCGG
GGGTTTTGGAAACTGACTAATTCCTTTAATAATTGGGTCTCCTGACATAGCTTTTCCCCG
AATAAATAATATAAGATTTTGACTTCTCCCCCCCTCATTTGGTATACTTATTCTTTCTGC
ATCTCTAGAATTAGGGTGTGGTGCAGGTTGAACAATCTACCCACCTTTGACCTCTTTATT
TGCCCATCCTGGGAGAGCAGTTGATTTAGTAATTTTCTCTCTCCACTTAGCAGGTGTCTC
CTCAATTTTAGGGGGTGTAAACTTTATCACCACAGTATTAAACATACGGGACCCATCAGT
TTCATATAAGACTCTCCCTCTTTTTGTTTGGTCCGTGTTTATTACTGTGATCTTGATTTT
ACTTGCCATACCTGTCTTGGCAGGTGCTATCACAATACTTCTTACTGACCGTAATTTTAG
AACATCATTTTTTAACCCAAGAGGGGGGGGAGATCCAATCTTATTCCAACATTTATTC
>Pselaphochernes_scorpioides|ZFMK-TIS-2553309|Meck-pomm
GACTCTTTACTTAATTTTTGGTGCTTTAGCCGGATTCATTGGTATATGCTACAGCATATT
AATCCGAATACAATTATTTACCCCAGGAGGGTGTATAT---CTGACTCTTCCTATAATAT
CATTATCACCACTCATGCCTTAGTCATAATCTTCTTTATAGTTATGCCAATAATAATCGG
GGGTTTTGGAAACTGACTAATTCCTTTAATAATTGGGTCTCCTGACATAGCTTTTCCCCG
AATAAATAATATAAGATTTTGACTTCTCCCCCCCTCATTTGGTATACTTATTCTTTCTGC
ATCTCTAGAATTAGGGTGTGGTGCAGGTTGAACAATCTACCCACCTTTGACCTCTTTATT
TGCCCATCCTGGGAGAGCAGTTGATTTAGTAATTTTCTCTCTCCACTTAGCAGGTGTCTC
CTCAATTTTAGGGGGTGTAAACTTTATCACCACAGTATTAAACATACGGGACCCATCAGT
TTCATATAAGACTCTCCCTCTTTTTGTTTGGTCCGTGTTTATTACTGTGATCTTGATTTT
ACTTGCCATACCTGTCTTGGCAGGTGCTATCACAATACTTCTTACTGACCGTAATTTTAG
AACATCATTTTTTAACCCAAGAGGGGGAGGAGATCCAATCTTATTCCAACATTTATTC
>Pselaphochernes_scorpioides|ZFMK-TIS-2555785|Meck-pomm
NNNNNNNNNNNNNNNNNNNNNNNNNNNNNNNNNNNNNNNNNNNNNNNNNNNNNNNNNNNN
NNNNNNNNNNNNNNNNNNNNNNNNNNNNNNNNNNNNNN---NNNNNNNNNNNNNNNNNNN
NNNNNNNNNNNNNNNNNNNNNNNNNNNNNNNNNNNNNNNNNNNNNNNNNNNNNNNNNNNN
NNNNNNNNNNNNNNNNNNNNNNNNNNNNNNNNNNNNNNNNNNNNNNNNNNNNNNNNNNNN
NNNNNNNNNNNNNAGATTTTGACTTCTCCCCCCCTCATTTGGTATACTTATTCTTTCTGC
ATCTCTAGAATTAGGGTGTGGTGCAGGTTGAACAATCTACCCACCTTTGACCTCTTTATT
TGCCCATCCTGGGAGAGCAGTTGATTTAGTAATTTTCTCTCTCCACTTAGCAGGTGTCTC
CTCAATTTTAGGGGGTGTAAACTTTATCACCACAGTATTAAATATACGGGACCCATCAGT
TTCATATAAGACTCTCCCTCTTTTTGTTTGGTCCGTGTTTATTACTGTGATCTTGATTTT
ACTTGCCATACCTGTCTTGGCNNNNNNNNNNNNNNNNNNNNNNNNNNNNNNNNNNNNNNN
NNNNNNNNNNNNNNNNNNNNNNNNNNNNNNNNNNNNNNNNNNNNNNNNNNNNNNNNNN
>Pselaphochernes_scorpioides|ZFMK-TIS-2555795|Meck-pomm
GACTCTTTACTTAATTTTTGGTGCTTTAGCCGGATTCATTGGTATATGCTACAGCATATT
AATCCGAATACAATTATTTACCCCAGGAGGATGTATAT---CTGACTCTTCCTATAATAT
CATTATTACCACTCATGCCTTAGTCATAATCTTCTTTATAGTTATGCCAATAATAATCGG
GGGTTTTGGAAACTGACTAATTCCTTTAATAATTGGGTCTCCTGACATAGCTTTTCCCCG
AATAAATAATATAAGATTTTGACTTCTCCCCCCCTCATTTGGTATACTTATTCTTTCTGC
ATCTCTAGAATTAGGGTGTGGTGCAGGTTGAACAATCTACCCACCTTTGACCTCTTTATT
TGCCCATCCTGGGAGAGCAGTTGATTTAGTAATTTTCTCTCTCCACTTAGCAGGTGTCTC
CTCAATTTTAGGGGGTGTAAACTTTATCACTACAGTATTAAATATACGGGACCCATCAGT
TTCATATAAGACTCTCCCTCTTTTTGTTTGGTCCGTGTTTATTACTGTGATCTTGATTTT
ACTTGCCATACCTGTCTTGGCAGGTGCTATCACAATACTTCTTACTGACCGTAATTTTAG
AACATCATTTTTTAACCCAAGAGGGGGAGGAGATCCAATCTTATTCCAACATTTATTC
>Pselaphochernes_scorpioides|ZFMK-TIS-2555801|Meck-pomm
GACTCTTTACTTAATTTTTGGTGCTTTAGCCGGATTCATTGGTATATGCTACAGCATATT
AATCCGAATACAATTATTTACCCCAGGAGGGTGTATAT---CTGACTCTTCCTATAATAT
CATTATCACCACTCATGCCTTAGTCATAATCTTCTTTATAGTTATGCCAATAATAATCGG
GGGTTTTGGAAACTGACTAATTCCTTTAATAATTGGGTCTCCTGACATAGCTTTTCCCCG
AATAAATAATATAAGATTTTGACTTCTCCCCCCCTCATTTGGTATACTTATTCTTTCTGC
ATCTCTAGAATTAGGGTGTGGTGCAGGTTGAACAATCTACCCACCTTTGACCTCTTTATT
TGCCCATCCTGGGAGAGCAGTTGATTTAGTAATTTTCTCTCTCCACTTAGCAGGTGTCTC
CTCAATTTTAGGGGGTGTAAACTTTATCACCACAGTATTAAACATACGGGACCCATCAGT
TTCATATAAGACTCTCCCTCTTTTTGTTTGGTCCGTGTTTATTACTGTGATCTTGATTTT
ACTTGCCATACCTGTCTTGGCAGGTGCTATCACAATACTTCTTACTGACCGTAATTTTAG
AACATCATTTTTTAACCCAAGAGGGGGAGGAGATCCAATCTTATTCCAACATTTATTC
>Pselaphochernes_scorpioides|ZFMK-TIS-2555809|Meck-pomm
GACTCTTTACTTAATTTTTGGTGCTTTAGCCGGATTCATTGGTATATGCTACAGCATATT
AATCCGAATACAATTATTTACCCCAGGAGGATGTATAT---CTGACTCTTCCTATAATAT
CATTATTACCACTCATGCCTTAGTCATAATCTTCTTTATAGTTATGCCAATAATAATCGG
GGGTTTTGGAAACTGACTAATTCCTTTAATAATTGGGTCTCCTGACATAGCTTTTCCCCG
AATAAATAATATAAGATTTTGACTTCTCCCCCCCTCATTTGGTATACTTATTCTTTCTGC
ATCTCTAGAATTAGGGTGTGGTGCAGGTTGAACAATCTACCCACCTTTGACCTCTTTATT
TGCCCATCCTGGGAGAGCAGTCGATTTAGTAATTTTCTCTCTCCACTTAGCAGGTGTCTC
CTCAATTTTAGGGGGTGTAAACTTTATCACCACAGTATTAAATATACGGGACCCATCAGT
TTCATATAAGACTCTCCCTCTTTTTGTTTGGTCCGTGTTTATTACTGTGATCTTGATTTT
ACTTGCCATACCTGTCTTGGCNNNNNNNNNNNNNNNNNNNNNNNNNNNNNNNNNNNNNNN
NNNNNNNNNNNNNNNNNNNNNNNNNNNNNNNNNNNNNNNNNNNNNNNNNNNNNNNNNN
>Pselaphochernes_scorpioides|ZFMK-TIS-2555815|Meck-pomm
NNNNNNNNNNNNNNNNNNNNNNNNNNNNNNNNNNNNNNNNNNNNNNNNNNNNNNNNNNNN
NNNNNNNNNNNNNNNNNNNNNNNNNNNNNNNNNNNNNN---NNNNNNNNNNNNNNNNNNN
NNNNNNNNNNNNNNNNNNNNNNNNNNNNNNNNNNNNNNNNNNNNNNNNNNNNNNNNNNNN
NNNNNNNNNNNNNNNNNNNNNNNNNNNNNNNNNNNNNNNNNNNNNNNNNNNNNNNNNNNN
NNNNNNNNNNNNNAGATTTTGACTTCTCCCCCCCTCATTTGGTATACTTATTCTTTCTGC
ATCTCTAGAATTAGGGTGTGGTGCAGGTTGAACAATCTACCCACCTTTGACCTCTTTATT
TGCCCATCCTGGGAGAGCAGTTGATTTAGTAATTTTCTCTCTCCACTTAGCAGGTGTCTC
CTCAATTTTAGGGGGTGTAAACTTTATCACCACAGTATTAAATATACGGGACCCATCAGT
TTCATATAAGACTCTCCCTCTTTTTGTTTGGTCCGTGTTTATTACTGTGATCTTGATTTT
ACTTGCCATACCTGTCTTGGCNNNNNNNNNNNNNNNNNNNNNNNNNNNNNNNNNNNNNNN
NNNNNNNNNNNNNNNNNNNNNNNNNNNNNNNNNNNNNNNNNNNNNNNNNNNNNNNNNN
>Pselaphochernes_scorpioides|ZFMK-TIS-2555829|Meck-pomm
GACTCTTTACTTAATTTTTGGTGCTTTAGCCGGATTCATTGGTATATGCTACAGCATATT
AATCCGAATACAATTATTTACCCCAGGAGGATGTATAT---CTGACTCTTCCTATAATAT
CATTATTACCACTCATGCCTTAGTCATAATCTTCTTTATAGTTATGCCAATAATAATCGG
GGGTTTTGGAAACTGACTAATTCCTTTAATAATTGGGTCTCCTGACATAGCTTTTCCCCG
AATAAATAATATAAGATTTTGACTTCTCCCCCCCTCATTTGGTATACTTATTCTTTCTGC
ATCTCTAGAATTAGGGTGTGGTGCAGGTTGAACAATCTACCCACCTTTGACCTCTTTATT
TGCCCATCCTGGGAGAGCAGTTGATTTAGTAATTTTCTCTCTCCACTTAGCAGGTGTCTC
CTCAATTTTAGGGGGTGTAAACTTTATCACCACAGTATTAAATATACGGGACCCATCAGT
TTCATATAAGACTCTCCCTCTTTTTGTTTGGTCCGTGTTTATTACTGTGATCTTGATTTT
ACTTGCCATACCTGTCTTGGCNNNNNNNNNNNNNNNNNNNNNNNNNNNNNNNNNNNNNNN
NNNNNNNNNNNNNNNNNNNNNNNNNNNNNNNNNNNNNNNNNNNNNNNNNNNNNNNNNN
>Pselaphochernes_scorpioides|ZFMK-TIS-2555833|Meck-pomm
GACTCTTTACTTAATTTTTGGTGCTTTAGCCGGATTCATTGGTATATGTTACAGCATATT
AATCCGAATACAATTATTTACCCCAGGAGGGTGTATAT---CTGACTCTTCCTATAATAT
CATTATCACCACTCATGCCTTAGTCATAATCTTCTTTATAGTTATGCCAATAATAATCGG
GGGTTTTGGAAACTGACTAATTCCTTTAATAATTGGGTCTCCTGACATAGCTTTTCCCCG
AATAAATAATATAAGATTTTGACTTCTCCCCCCCTCATTTGGTATACTTATTCTTTCTGC
ATCTCTAGAATTAGGGTGTGGTGCAGGTTGAACAATCTACCCACCTTTGACCTCTTTATT
TGCCCATCCTGGGAGAGCAGTTGATTTAGTAATTTTCTCTCTCCACTTAGCAGGTGTCTC
CTCAATTTTAGGGGGTGTAAACTTTATCACCACAGTATTAAACATACGGGACCCATCAGT
TTCATATAAGACTCTCCCTCTTTTTGTTTGGTCCGTGTTTATTACTGTGATCTTGATTTT
ACTTGCCATACCTGTCTTGGCNNNNNNNNNNNNNNNNNNNNNNNNNNNNNNNNNNNNNNN
NNNNNNNNNNNNNNNNNNNNNNNNNNNNNNNNNNNNNNNNNNNNNNNNNNNNNNNNNN
>Pselaphochernes_scorpioides|ZFMK-TIS-2555847|Meck-pomm
NNNNNNNNNNNNNNNNNNNNNNNNNNNNNNNNNNNNNNNNNNNNNNNNNNNNNNNNNNNN
NNNNNNNNNNNNNNNNNNNNNNNNNNNNNNNNNNNNNN---NNNNNNNNNNNNNNNNNNN
NNNNNNNNNNNNNNNNNNNNNNNNNNNNNNNNNNNNNNNNNNNNNNNNNNNNNNNNNNNN
NNNNNNNNNNNNNNNNNNNNNNNNNNNNNNNNNNNNNNNNNNNNNNNNNNNNNNNNNNNN
NNNNNNNNNNNNNAGATTTTGACTTCTCCCCCCCTCATTTGGTATACTTATTCTTTCTGC
ATCTCTAGAATTAGGGTGTGGTGCAGGTTGAACAATCTACCCACCTTTGACCTCTTTATT
TGCCCATCCTGGGAGAGCAGTTGATTTAGTAATTTTCTCTCTCCACTTAGCAGGTGTCTC
CTCAATTTTAGGGGGTGTAAACTTTATCACCACAGTATTAAATATACGGGACCCATCAGT
TTCATATAAGACTCTCCCTCTTTTTGTTTGGTCCGTGTTTATTACTGTGATCTTGATTTT
ACTTGCCATACCTGTCTTGNNNNNNNNNNNNNNNNNNNNNNNNNNNNNNNNNNNNNNNNN
NNNNNNNNNNNNNNNNNNNNNNNNNNNNNNNNNNNNNNNNNNNNNNNNNNNNNNNNNN
>Pselaphochernes_scorpioides|ZFMK-TIS-2555849|Meck-pomm
NNNNNNNNNNNNNNNNNNNNNNNNNNNNNNNNNNNNNNNNNNNNNNNNNNNNNNNNNNNN
NNNNNNNNNNNNNNNNNNNNNNNNNNNNNNNNNNNNNN---NNNNNNNNNNNNNNNNNNN
NNNNNNNNNNNNNNNNNNNNNNNNNNNNNNNNNNNNNNNNNNNNNNNNNNNNNNNNNNNN
NNNNNNNNNNNNNNNNNNNNNNNNNNNNNNNNNNNNNNNNNNNNNNNNNNNNNNNNNNNN
NNNNNNNNNNNNNAGATTTTGACTTCTCCCCCCCTCATTTGGTATACTTATTCTTTCTGC
ATCTCTAGAATTAGGGTGTGGTGCAGGTTGAACAATCTACCCACCTTTGACCTCTTTATT
TGCCCATCCTGGGAGAGCAGTTGATTTAGTAATTTTCTCTCTCCACTTAGCAGGTGTCTC
CTCAATTTTAGGGGGTGTAAACTTTATCACCACAGTATTAAATATACGGGACCCATCAGT
TTCATATAAGACTCTCCCTCTTTTTGTTTGGTCCGTGTTTATTACTGTGATCTTGATTTT
ACTTGCCATACCTGTCTTGGCNNNNNNNNNNNNNNNNNNNNNNNNNNNNNNNNNNNNNNN
NNNNNNNNNNNNNNNNNNNNNNNNNNNNNNNNNNNNNNNNNNNNNNNNNNNNNNNNNN
>Pselaphochernes_scorpioides|ZFMK-TIS-2555867|Meck-pomm
NNNNNNNNNNNNNNNNNNNNNNNNNNNNNNNNNNNNNNNNNNNNNNNNNNNNNNNNNNNN
NNNNNNNNNNNNNNNNNNNNNNNNNNNNNNNNNNNNNN---NNNNNNNNNNNNNNNNNNN
NNNNNNNNNNNNNNNNNNNNNNNNNNNNNNNNNNNNNNNNNNNNNNNNNNNNNNNNNNNN
NNNNNNNNNNNNNNNNNNNNNNNNNNNNNNNNNNNNNNNNNNNNNNNNNNNNNNNNNNNN
NNNNNNNNNNNNNAGATTTTGACTTCTCCCCCCCTCATTTGGTATACTTATTCTTTCTGC
ATCTCTAGAATTAGGGTGTGGTGCAGGTTGAACAATCTACCCACCTTTGACCTCTTTATT
TGCCCATCCTGGGAGAGCAGTTGATTTAGTAATTTTCTCTCTCCACTTAGCAGGTGTCTC
CTCAATTTTAGGGGGTGTAAACTTTATCACCACAGTATTAAATATACGGGACCCATCAGT
TTCATATAAGACTCTCCCTCTTTTTGTTTGGTCCGTGTTTATTACTGTGATCTTGATTTT
ACTTGCCATACCTGTCTTGGCTGGNNNNNNNNNNNNNNNNNNNNNNNNNNNNNNNNNNNN
NNNNNNNNNNNNNNNNNNNNNNNNNNNNNNNNNNNNNNNNNNNNNNNNNNNNNNNNNN
>Pselaphochernes_scorpioides|ZFMK-TIS-2568655|Rhine-P
GACTCTTTATTTAATTTTTGGTGCTTTAGCCGGATTCATTGGTATATGCTATAGCATATT
AATCCGAATACAATTATTTACCCCAGGAGGGTGTATAT---CTGACTCTTCCTATAATAT
CATTATTACCACACATGCTTTAGTCATAATCTTCTTTATAGTCATACCGATAATAATTGG
GGGGTTCGGGAATTGACTAATTCCTTTAATAATTGGATCTCCCGACATAGCTTTTCCCCG
AATGAATAATATAAGATTTTGACTTCTCCCCCCCTCATTTGGTATACTTATTCTTTCTGC
TTCGCTAGAATTAGGGTGTGGCGCAGGTTGGACAATCTATCCACCTTTGACCTCTTTATT
TGCCCATCCTGGGAGAGCAGTTGATTTAGTAATTTTTTCTCTCCACTTAGCAGGTGTCTC
CTCAATTTTAGGGGGTGTTAACTTTATTACTACAGTGTTAAATATACGGGACCCATCAGT
TTCATATAAGACTCTCCCTCTTTTTGTTTGATCCGTGTTTATTACTGTGATCTTGATTTT
ACTTGCTATACCTGTCTTGGCAGGTGCTATCACTATACTTCTTACTGACCGTAATTTTAG
AACATCATTTTTTAACCCAAGAGGGGGAGGGGATCCAATCTTATTCCAACATTTATTC
>Pselaphochernes_scorpioides|ZFMK-TIS-2568661|Meck-pomm
GACTCTTTACTTAATTTTTTGTGCTTTAGCCGGATTCATTGGTATATGCTACAGCATATT
AATCCGAATACAATTATTTACCCCAGGAGGATGTATAT---CTGACTCTTCCTATAATAT
CATTATTACCACTCATGCCTTAGTCATAATCTTCTTTATAGTTATGCCAATAATAATCGG
GGGTTTTGGAAACTGACTAATTCCTTTAATAATTGGGTCTCCTGACATAGCTTTTCCCCG
AATAAATAATATAAGATTTTGACTTCTCCCCCCCTCATTTGGTATACTTATTCTTTCTGC
ATCTCTAGAATTAGGGTGTGGTGCAGGTTGAACAATCTACCCACCTTTGACCTCTTTATT
TGCCCATCCTGGGAGAGCAGTTGATTTAGTAATTTTCTCTCTCCACTTAGCAGGTGTCTC
CTCAATTTTAGGGGGTGTAAACTTTATCACCACAGTATTAAATATACGGGACCCATCAGT
TTCATATAAGACTCTCCCTCTTTTTGTTTGGTCCGTGTTTATTACTGTGATCTTGATTTT
ACTTGCCATACCTGTCTTGGCAGGTGCTATCACAATACTTCTTACTGACCGTAATTTTAG
AACATCATTTTTTAACCCAAGAGGGGGAGGAGATCCAATCTTATTCCAACATTTATTC
>Pselaphochernes_scorpioides|ZFMK-TIS-2568663|Meck-pomm
GACTCTTTACTTAATTTTTTGTGCTTTAGCCGGATTCATTGGTATATGCTACAGCATATT
AATCCGAATACAATTATTTACCCCAGGAGGATGTATAT---CTGACTCTTCCTATAATAT
CATTATTACCACTCATGCCTTAGTCATAATCTTCTTTATAGTTATGCCAATAATAATCGG
GGGTTTTGGAAACTGACTAATTCCTTTAATAATTGGGTCTCCTGACATAGCTTTTCCCCG
AATAAATAATATAAGATTTTGACTTCTCCCCCCCTCATTTGGTATACTTATTCTTTCTGC
ATCTCTAGAATTAGGGTGTGGTGCAGGTTGAACAATCTACCCACCTTTGACCTCTTTATT
TGCCCATCCTGGGAGAGCAGTTGATTTAGTAATTTTCTCTCTCCACTTAGCAGGTGTCTC
CTCAATTTTAGGGGGTGTAAACTTTATCACCACAGTATTAAATATACGGGACCCATCAGT
TTCATATAAGACTCTCCCTCTTTTTGTTTGGTCCGTGTTTATTACTGTGATCTTGATTTT
ACTTGCCATACCTGTCTTGGCAGGTGCTATCACAATACTTCTTACTGACCGTAATTTTAG
AACATCATTTTTTAACCCAAGAGGGGGAGGAGATCCAATCTTATTCCAACATTTATTC
>Pselaphochernes_scorpioides|ZFMK-TIS-2568720|Rhine-P
GACTCTTTATTTAATTTTTGGTGCTTTAGCCGGATTCATTGGTATATGCTATAGCATATT
AATCCGAATACAATTATTTACCCCAGGAGGGTGTATAT---CTGACTCTTCCTATAATAT
CATTATTACCACACATGCTTTAGTCATAATCTTCTTTATAGTCATACCGATAATAATTGG
GGGGTTCGGGAATTGACTAATTCCTTTAATAATTGGATCTCCCGACATAGCTTTTCCCCG
AATGAATAATATAAGATTTTGACTTCTCCCCCCCTCATTTGGTATACTTATTCTTTCTGC
TTCGCTAGAATTAGGGTGTGGCGCAGGTTGGACAATCTATCCACCTTTGACCTCTTTATT
TGCCCATCCTGGGAGAGCAGTTGATTTAGTAATTTTTTCTCTCCACTTAGCAGGTGTCTC
CTCAATTTTAGGGGGTGTTAACTTTATTACTACAGTGTTAAATATACGGGACCCATCAGT
TTCATATAAGACTCTCCCTCTTTTTGTTTGATCCGTGTTTATTACTGTGATCTTGATTTT
ACTTGCTATACCTGTCTTGGCAGGTGCTATCACTATACTTCTTACTGACCGTAATTTTAG
AACATCATTTTTTAACCCAAGAGGGGGAGGGGATCCAATCTTATTCCAACATTTATTC
>Pselaphochernes_scorpioides|ZFMK-TIS-2568723|Rhine-P
GACTCTTTATTTAATTTTTTGTGCTTTAGCCGGATTCATTGGTATATGCTATAGCATATT
AATCCGAATACAATTATTTACCCCAGGAGGGTGTATAT---CTGACTCTTCCTATAATAT
CATTATTACCACACATGCTTTAGTCATAATCTTCTTTATAGTCATACCGATAATAATTGG
GGGGTTCGGGAATTGACTAATTCCTTTAATAATTGGATCTCCCGACATAGCTTTTCCCCG
AATGAATAATATAAGATTTTGACTTCTCCCCCCCTCATTTGGTATACTTATTCTTTCTGC
TTCGCTAGAATTAGGGTGTGGCGCAGGTTGGACAATCTATCCACCTTTGACCTCTTTATT
TGCCCATCCTGGGAGAGCAGTTGATTTAGTAATTTTTTCTCTCCACTTAGCAGGTGTCTC
CTCAATTTTAGGGGGTGTTAACTTTATTACTACAGTGTTAAATATACGGGACCCATCAGT
TTCATATAAGACTCTCCCTCTTTTTGTTTGATCCGTGTTTATTACTGTGATCTTGATTTT
ACTTGCTATACCTGTCTTGGCAGGTGCTATCACTATACTTCTTACTGACCGTAATTTTAG
AACATCATTTTTTAACCCAAGAGGGGGAGGGGATCCAATCTTATTCCAACATTTATTC
>Pselaphochernes_scorpioides|ZFMK-TIS-2568731|Rhine-P
GACTCTTTATTTAATTCTTGGTGCTTTAGCCGGATTCATTGGTATATGCTATAGCATATT
AATCCGAATACAATTATTTACCCCAGGAGGGTGTATAT---CTGACTCTTCCTATAATAT
CATTATTACCACACATGCTTTAGTCATAATCTTCTTTATAGTCATACCGATAATAATTGG
GGGGTTCGGGAATTGACTAATTCCTTTAATAATTGGATCTCCCGACATAGCTTTTCCCCG
AATGAATAATATAAGATTTTGACTTCTCCCCCCCTCATTTGGTATACTTATTCTTTCTGC
TTCGCTAGAATTAGGGTGTGGCGCAGGTTGGACAATCTATCCACCTTTGACCTCTTTATT
TGCCCATCCTGGGAGAGCAGTTGATTTAGTAATTTTTTCTCTCCACTTAGCAGGTGTCTC
CTCAATTTTAGGGGGTGTTAACTTTATCACTACAGTGTTAAATATACGGGACCCATCAGT
TTCATATAAGACTCTCCCTCTTTTTGTTTGATCCGTGTTTATTACTGTGATCTTGATTTT
ACTTGCTATACCTGTCTTGGCAGGTGCTATCACTATACTTCTTACTGACCGTAATTTTAG
AACATCATTTTTTAACCCAAGAGGGGGAGGGGATCCAATCTTATTCCAACATTTATTC
>Pselaphochernes_scorpioides|ZFMK-TIS-2568736|Rhine-P
GACTCTTTACTTAATTTTTTGTGCTTTAGCCGGATTCATTGGTATATGCTACAGCATATT
AATCCGAATACAATTATTTACCCCAGGAGGATGTATAT---CTGACTCTTCCTATAATAT
CATTATTACCACTCATGCCTTAGTCATAATCTTCTTTATAGTTATGCCAATAATAATCGG
GGGTTTTGGAAACTGACTAATTCCTTTAATAATTGGGTCTCCTGACATAGCTTTTCCCCG
AATAAATAATATAAGATTTTGACTTCTCCCCCCCTCATTTGGTATACTTATTCTTTCTGC
ATCTCTAGAGTTAGGGTGTGGTGCAGGTTGAACAATCTACCCACCTTTGACCTCTTTATT
TGCCCATCCTGGGAGAGCAGTTGATTTAGTAATTTTCTCTCTCCACTTAGCAGGTGTCTC
CTCAATTTTAGGGGGTGTAAACTTTATCACCACAGTATTAAATATACGGGACCCATCAGT
TTCATATAAGACTCTCCCTCTTTTTGTTTGGTCCGTGTTTATTACTGTGATCTTGATTTT
ACTTGCCATACCTGTCTTGGCAGGTGCTATCACAATACTTCTTACTGACCGTAATTTTAG
AACATCATTTTTTAACCCAAGAGGGGGGGGAGATCCAATCTTATTCCAACATTTATTC
>Pselaphochernes_scorpioides|ZFMK-TIS-2568743|Hesse
GACTCTTTACTTAATTTTTTGTGCTTTAGCCGGATTCATTGGTATATGCTACAGCATATT
AATCCGAATACAATTATTTACCCCAGGAGGGTGTATAT---CTGACTCTTCCTATAATAT
CATTATTACCACTCATGCCTTAGTCATAATCTTCTTTATAGTTATGCCAATAATAATTGG
GGGTTTTGGAAATTGACTAATTCCTTTAATAATTGGGTCTCCTGACATAGCTTTTCCCCG
AATAAATAATATAAGATTTTGACTTCTCCCCCCCTCATTTAGTATACTTATTCTTTCTGC
ATCTCTAGAATTAGGGTGTGGAGCAGGTTGAACAATCTACCCACCTTTGACCTCTTTATT
TGCCCATCCTGGGAGAGCAGTTGATTTAGTAATTTTCTCTCTCCACTTAGCAGGTGTCTC
CTCAATTTTAGGGGGTGTAAACTTTATCACCACAGTATTAAATATACGGGACCCATCAGT
TTCATATAAGACTCTCCCTCTTTTTGTTTGGTCCGTGTTTATTACTGTGATCTTGATTTT
ACTTGCCATACCTGTCTTGGCAGGTGCTATCACAATACTTCTTACTGACCGTAATTTTAG
AACATCATTTTTTAACCCAAGAGGGGGAGGGGATCCAATCTTATTCCAACATTTATTC
>Pselaphochernes_scorpioides|ZFMK-TIS-2568745|Hesse
GACTCTTTATTTAATTTTTGGTGCTTTAGCCGGATTCATTGGTATATGCTATAGCATATT
AATCCGAATACAATTATTTACCCCAGGAGGGTGTATAT---CTGACTCTTCCTATAATAT
CATTATTACCACACATGCTTTAGTCATAATCTTCTTTATAGTCATACCGATAATAATTGG
GGGGTTCGGGAATTGACTAATTCCTTTAATAATTGGATCTCCCGACATAGCTTTTCCCCG
AATGAATAATATAAGATTTTGACTTCTCCCCCCCTCATTTGGTATACTTATTCTTTCTGC
TTCGCTAGAATTAGGGTGTGGCGCAGGTTGGACAATCTATCCACCTTTGACCTCTTTATT
TGCCCATCCTGGGAGAGCAGTTGATTTAGTAATTTTTTCTCTCCACTTAGCAGGTGTCTC
CTCAATTTTAGGGGGTGTTAACTTTATTACTACAGTGTTAAATATACGGGACCCATCAGT
TTCATATAAGACTCTCCCTCTTTTTGTTTGATCCGTGTTTATTACTGTGATCTTGATTTT
ACTTGCTATACCTGTCTTGGCAGGTGCTATCACTATACTTCTTACTGACCGTAATTTTAG
AACATCATTTTTTAACCCAAGAGGGGGAGGGGATCCAATCTTATTCCAACATTTATTC
>Pselaphochernes_scorpioides|ZFMK-TIS-2568750|Rhine-P
GACTCTTTACTTAATTTTTGGTGCTTTAGCCGGATTCATTGGTATATGGTACAGCATATT
AATCCGAATACAATTATTTACCCCAGGAGGGTGTATAT---CTGACTCTTCCTATAATAT
CATTATCACCACTCATGCCTTASTCATAATCTTCTTTATAGTTATGCCAATAATAATCGG
GGGTTTTGGAAACTGACTAATTCCTTTAATAATTGGGTCTCCTGACATAGCTTTTCCCCG
AATAAATAATATAAGATTTTGACTTCTCCCCCCCTCATTTGGTATACTTATTCTTTCTGC
ATCTCTAGAATTAGGGTGTGGTGCAGGTTGAACAATCTACCCACCTTTGACCTCTTTATT
TGCCCATCCTGGGAGAGCAGTTGATTTAGTAATTTTCTCTCTCCACTTAGCAGGTGTCTC
CTCAATTTTAGGGGGTGTAAACTTTATCACCACAGTATTAAACATACGGGACCCATCAGT
TTCATATAAGACTCTCCCTCTTTTTGTTTGGTCCGTGTTTATTACTGTGATCTTGATTTT
ACTTGCCATACCTGTCTTGGCAGGTGCTATCACAATACTTCTTACTGACCGTAATTTTAG
AACATCATTTTTTAACCCAAGAGGGGGAGGAGATCCAATCTTATTCCAACATTTATTC
>Pselaphochernes_scorpioides|ZFMK-TIS-2568752|Rhine-P
GACTCTTTATTTAATTTTTTGTGCTTTAGCCGGATTCATTGGTATATGCTATAGCATATT
AATCCGAATACAATTATTTACCCCAGGAGGGTGTATAT---CTGACTCTTCCTATAATAT
CATTATTACCACACATGCTTTAGTCATAATCTTCTTTATAGTCATACCGATAATAATTGG
GGGGTTCGGGAATTGACTAATTCCTTTAATAATTGGATCTCCCGACATAGCTTTTCCCCG
AATGAATAATATAAGATTTTGACTTCTCCCCCCCTCATTTGGTATACTTATTCTTTCTGC
TTCGCTAGAATTAGGGTGTGGCGCAGGTTGGACAATCTATCCACCTTTGACCTCTTTATT
TGCCCATCCTGGGAGAGCAGTTGATTTAGTAATTTTTTCTCTCCACTTAGCAGGTGTCTC
CTCAATTTTAGGGGGTGTTAACTTTATCACTACAGTGTTAAATATACGGGACCCATCAGT
TTCATATAAGACTCTCCCTCTTTTTGTTTGATCCGTGTTTATTACTGTGATCTTGATTTT
ACTTGCTATACCTGTCTTGGCAGGTGCTATCACTATACTTCTTACTGACCGTAATTTTAG
AACATCATTTTTTAACCCAAGAGGGGGAGGGGATCCAATCTTATTCCAACATTTATTC
>Pselaphochernes_scorpioides|ZFMK-TIS-2568776|Rhine-P
GACTCTTTACTTAATTTTTTGTGCTTTAGCCGGATTCATTGGTATATGCTACAGCATATT
AATCCGAATACAATTATTTACCCCAGGAGGATGCATAT---CTGACTCTTCCTATAATAT
CATTATTACCACTCATGCCTTAGTCATAATCTTCTTTATAGTTATGCCAATAATAATCGG
GGGTTTTGGAAACTGACTAATTCCTTTAATAATTGGGTCTCCTGACATAGCTTTTCCCCG
AATAAATAATATAAGATTTTGACTTCTCCCCCCCTCATTTGGTATACTTATTCTTTCTGC
ATCTCTAGAATTAGGGTGTGGTGCAGGTTGAACAATCTACCCACCTTTGACCTCTTTATT
TGCCCATCCTGGGAGAGCAGTTGATTTAGTAATTTTCTCTCTCCACTTAGCAGGTGTCTC
CTCAATTTTAGGGGGTGTAAACTTTATCACCACAGTATTAAATATACGGGACCCATCAGT
TTCATATAAGACTCTCCCTCTTTTTGTTTGGTCCGTGTTTATTACTGTGATCTTGATTTT
ACTTGCCATACCTGTCTTGGCAGGTGCTATCACAATACTTCTTACTGACCGTAATTTTAG
AACATCATTTTTTAACCCAAGAGGGGGAGGAGATCCAATCTTATTCCAACATTTATTC
>Pselaphochernes_scorpioides|ZFMK-TIS-2586575|Brandenb
GACTCTTTACTTAATTTTTGGTGCTTTAGCCGGATTCATTGGTATATGCTACAGCATATT
AATCCGAATACAATTATTTACCCCAGGAGGATGCATAT---CTGACTCTTCCTATAATAT
CATTATTACCACTCATGCCTTAGTCATAATCTTCTTTATAGTTATGCCAATAATAATCGG
GGGTTTTGGAAACTGACTAATTCCTTTAATAATTGGGTCTCCTGACATAGCTTTTCCCCG
AATAAATAATATAAGATTTTGACTTCTCCCCCCCTCATTTGGTATACTTATTCTTTCTGC
ATCTCTAGAATTAGGGTGTGGTGCAGGTTGAACAATCTACCCACCTTTGACCTCTTTATT
TGCCCATCCTGGGAGAGCAGTTGATTTAGTAATTTTCTCTCTCCACTTAGCAGGTGTCTC
CTCAATTTTAGGGGGTGTAAACTTTATCACCACAGTATTAAATATACGGGACCCATCAGT
TTCATATAAGACTCTCCCTCTTTTTGTTTGGTCCGTGTTTATTACTGTGATCTTGATTTT
ACTTGCCATACCTGTCTTGGCAGGTGCTATCACAATACTTCTTACTGACCGTAATTTTAG
AACATCATTTTTTAACCCAAGAGGGGGAGGAGATCCAATCTTATTCCAACATTTATTC
>Pselaphochernes_scorpioides|ZFMK-TIS-2796|Saxony
GACTCTTTACTTAATTTTTGGTGCTTTAGCCGGATTCATTGGTATATGCTACAGCATATT
AATCCGAATACAATTATTTACCCCAGGAGGATGTATAT---CTGACTCTTCCTATAATAT
CATTATTACCACTCATGCCTTAGTCATAATCTTCTTTATAGTTATGCCAATAATAATCGG
GGGTTTTGGAAACTGACTAATTCCTTTAATAATTGGGTCTCCTGACATAGCTTTTCCCCG
AATAAATAATATAAGATTTTGACTTCTCCCCCCCTCATTTGGTATACTTATTCTTTCTGC
ATCTCTAGAATTAGGGTGTGGTGCAGGTTGAACAATCTACCCACCTTTGACCTCTTTATT
TGCCCATCCTGGGAGAGCAGTTGATTTAGTAATTTTCTCTCTCCACTTAGCAGGTGTCTC
CTCAATTTTAGGGGGTGTAAACTTTATCACCACAGTATTAAATATACGGGACCCATCAGT
TTCATATAAGACTCTCCCTCTTTTTGTTTGGTCCGTGTTTATTACTGTGATCTTGATTTT
ACTTGCCATACCTGTCTTGGCNNNNNNNNNNNNNNNNNNNNNNNNNNNNNNNNNNNNNNN
NNNNNNNNNNNNNNNNNNNNNNNNNNNNNNNNNNNNNNNNNNNNNNNNNNNNNNNNNN
>Pselaphochernes_scorpioides|ZSM-BC-04120-A04|Baden-W
NNNNNNNNNNNNNNNNNNNNNNNNNNNNNNNNNNNNNNNNNNNNNNNNNNNNNNNNNNNN
NNNNNNNNNNNNNNNNNNNNNNNNNNNNNNNNNNNNNN---NNNNNNNNNNNNNNNNNNN
NNNNNNNNNNNNNNNNNNNNNNNNNNNNNNNNNNNNNNNNNNNNNNNNNNNNNNNNNNNN
NNNNNNNNNNNNNNNNNNNNNNNNNNNNNNNNNNNNNNNNNNNNNNNNNNNNNNNNNNNN
NNNNNNNNNNNTAAGATTTTGACTTCTCCCCCCCTCATTTGGTATACTTATTCTTTCTGC
ATCTCTAGAATTAGGGTGTGGTGCAGGTTGAACAATCTACCCACCTTTGACCTCTTTATT
TGCCCATCCTGGGAGAGCAGTTGATTTAGTAATTTTCTCTCTCCACTTAGCAGGTGTCTC
CTCAATTTTAGGGGGTGTAAACTTTATCACCACAGTATTAAATATACGGGACCCATCAGT
TTCATATAAGACTCTCCCTCTTTTTGTTTGGTCCGTGTTTATTACTGTGATCTTGATTTT
ACTTGCCATACCTGTCTTGGCAGGTGCTATCACAATACTTCTTACTGACCGTAATTTTAG
AACATCATTTTTTAACCCAAGAGGGGGAGGAGATCCAATCTTATTTCAACATTTATTC
>Pselaphochernes_scorpioides|ZSM-BC-04120-A06|Baden-W
NNNNNNNNNNNNNNNNNNNNNNNNNNNNNNNNNNNNNNNNNNNNNNNNNNNNNNNNNNNN
NNNNNNNNNNNNNNNNNNNNNNNNNNNNNNNNNNNNNN---NNNNNNNNNNNNNNNNNNN
NNNNNNNNNNNNNNNNNNNNNNNNNNNNNNNNNNNNNNNNNNNNNNNNNNNNNNNNNNNN
NNNNNNNNNNNNNNNNNNNNNNNNNNNNNNNNNNNNNNNNNNNNNNNNNNNNNNNNNNNN
NNNNNNNNNNNTAAGATTTTGACTTCTCCCCCCCTCATTTGGTATACTTATTCTTTCTGC
TTCGCTAGAATTAGGGTGTGGCGCAGGTTGGACAATCTATCCACCTTTGACCTCTTTATT
TGCCCATCCTGGGAGAGCAGTTGATTTAGTAATTTTTTCTCTCCACTTAGCAGGTGTCTC
CTCAATTTTAGGGGGTGTTAACTTTATTACTACAGTGTTAAATATACGGGACCCATCAGT
TTCATATAAGACTCTCCCTCTTTTTGTTTGATCCGTGTTTATTACTGTGATCTTGATTTT
ACTTGCTATACCTGTCTTGGCAGGTGCTATCACTATACTTCTTACTGACCGTAATTTTAG
AACATCATTTTTTAACCCAAGAGGGGGAGGGGATCCAATCTTATTCCAACATTTATTC
>Pselaphochernes_scorpioides|ZSM-BC-04120-A10|Baden-W
NNNNNNNNNNNNNNNNNNNNNNNNNNNNNNNNNNNNNNNNNNNNNNNNNNNNNNNNNNNN
NNNNNNNNNNNNNNNNNNNNNNNNNNNNNNNNNNNNNN---NNNNNNNNNNNNNNNNNNN
NNNNNNNNNNNNNNNNNNNNNNNNNNNNNNNNNNNNNNNNNNNNNNNNNNNNNNNNNNNN
NNNNNNNNNNNNNNNNNNNNNNNNNNNNNNNNNNNNNNNNNNNNNNNNNNNNNNNNNNNN
NNNNNNNNNNNTAAGATTTTGACTTCTCCCCCCCTCATTTGGTATACTTATTCTTTCTGC
ATCTCTAGAATTAGGGTGTGGTGCAGGTTGAACAATCTACCCACCTTTGACCTCTTTATT
TGCCCATCCTGGGAGAGCAGTTGATTTAGTAATTTTCTCTCTCCACTTAGCAGGTGTCTC
CTCAATTTTAGGGGGTGTAAACTTTATCACCACAGTATTAAATATACGGGACCCATCAGT
TTCATATAAGACTCTCCCTCTTTTTGTTTGGTCCGTGTTTATTACTGTGATCTTGATTTT
ACTTGCCATACCTGTCTTGGCAGGTGCTATCACAATACTTCTTACTGACCGTAATTTTAG
AACATCATTTTTTAACCCAAGAGGGGGAGGAGATCCAATCTTATTCCAACATTTATTC
>Pselaphochernes_scorpioides|ZSM-BC-27399-C04|Baden-W
GACTCTTTACTTAATTTTTGGTGCTTTAGCCGGATTCATTGGTATATGCTACAGCATATT
AATCCGAATACAATTATTTACCCCAGGAGGATGTATAT---CTGACTCTTCCTATAATAT
TATTATTACCACTCATGCCTTAGTCATAATCTTCTTTATAGTTATGCCAATAATAATCGG
GGGTTTTGGAAACTGACTAATTCCTTTAATAATTGGGTCTCCTGACATAGCTTTTCCCCG
AATAAATAATATAAGATTCTGACTTCTCCCCCCCTCATTTGGTATACTTATTCTTTCTGC
ATCTCTAGAATTAGGGTGTGGTGCAGGTTGAACAATCTACCCACCTTTGACCTCTTTATT
TGCCCATCCTGGGAGAGCAGTTGATTTAGTAATTTTCTCTCTCCACTTAGCAGGTGTCTC
CTCAATTTTAGGGGGTGTAAACTTTATCACCACAGTATTAAATATACGGGACCCATCAGT
TTCATATAAGACTCTCCCTCTTTTTGTTTGGTCCGTGTTTATTACTGTGATCTTGATTTT
ACTTGCCATACCTGTCTTGGCAGGTGCTATCACAATACTTCTTACTGACCGTAATTTTAG
AACATCATTTTTTAACCCAAGAGGGGGAGGAGATCCAATCTTATTCCAACATTTATTC
>Pselaphochernes_scorpioides|ZSM-BC-27399-D03|Baden-W
NNNNNNNNNNNNNNNNNNNNNNNNNNNNNNNNNNNNNATTGGTATATGCTATAGCATATT
AATCCGAATACAATTATTTACCCCAGGAGGGTGTATAT---CTGACTCTTCCTATAATAT
CATTATTACCACACATGCTTTAGTCATAATCTTCTTTATAGTCATACCGATAATAATTGG
GGGGTTCGGGAATTGACTAATTCCTTTAATAATTGGATCTCCCGACATAGCTTTTCCCCG
AATGAATAATATAAGATTTTGACTTCTCCCCCCCTCATTTGGTATACTTATTCTTTCTGC
TTCGCTAGAATTAGGGTGTGGCGCAGGTTGGACAATCTATCCACCTTTGACCTCTTTATT
TGCCCATCCTGGGAGAGCAGTTGATTTAGTAATTTTTTCTCTCCACTTAGCAGGTGTCTC
CTCAATTTTAGGGGGTGTTAACTTTATTACTACAGTGTTAAATATACGGGACCCATCAGT
TTCATATAAGACTCTCCCTCTTTTTGTTTGATCCGTGTTTATTACTGTGATCTTGATTTT
ACTTGCTATACCTGTCTTGGCAGGTGCTATCACTATACTTCTTACTGACCGTAATTTTAG
AACATCATTTTTTAACCCAAGAGGGGGAGGGGATCCAATCTTATTCCAACATTTATTC
>Pselaphochernes_scorpioides|ZSM-BC-27399-D10|Baden-W
NNNNNNNNNNNNNNNNNNNNNNNNNTTAGCCGGATTCATTGGTATATGCTACAGCATATT
AATCCGAATACAATTATTTACCCCAGGAGGATGTATAT---CTGACTCTTCCTATAATAT
CATTATTACCACTCATGCCTTAGTCATAATCTTCTTTATAGTTATGCCAATAATAATCGG
GGGTTTTGGAAACTGACTAATTCCTTTAATAATTGGGTCTCCTGACATAGCTTTTCCCCG
AATAAATAATATAAGATTTTGACTTCTCCCCCCCTCATTTGGTATACTTATTCTTTCTGC
ATCTCTAGAATTAGGGTGTGGTGCAGGTTGAACAATCTACCCACCTTTGACCTCTTTATT
TGCCCATCCTGGGAGAGCAGTTGATTTAGTAATTTTCTCTCTCCACTTAGCAGGTGTCTC
CTCAATTTTAGGGGGTGTAAACTTTATCACCACAGTATTAAATATACGGGACCCATCAGT
TTCATATAAGACTCTCCCTCTTTTTGTTTGGTCCGTGTTTATTACTGTGATCTTGATTTT
ACTTGCCATACCTGTCTTGGCAGGTGCTATCACAATACTTCTTACTGACCGTAATTTTAG
AACATCATTTTTTAACCCAAGAGGGGGAGGAGATCCAATCTTATTCCAACATTTATTC
>Pselaphochernes_scorpioides|ZSM-BC-27399-F01|Bavaria
GACTCTTTACTTAATTTTTGGTGCTTTAGCCGGATTCATTGGTATATGCTACAGCATATT
AATCCGAATACAATTATTTACCCCAGGAGGATGTATAT---CTGACTCTTCCTATAATAT
CATTATTACCACTCATGCCTTAGTCATAATCTTCTTTATAGTTATGCCAATAATAATCGG
GGGTTTTGGAAACTGACTAATTCCTTTAATAATTGGGTCTCCTGACATAGCTTTTCCCCG
AATAAATAATATAAGATTTTGACTTCTCCCCCCCTCATTTGGTATACTTATTCTTTCTGC
ATCTCTAGAATTAGGGTGTGGTGCAGGTTTAACAATCTACCCACCTTTGACCTCTTTATT
TGCCCATCCTGGGAGAGCAGTTGATTTAGTAATTTTCTCCCTCCACTTAGCAGGTGTCTC
CTCAATTTTAGGGGGTGTAAACTTTATCACCACAGTATTAAATATACGGGACCCATCAGT
TTCATATAAGACTCTCCCTCTTTTTGTTTGGTCCGTGTTTATTACTGTGATCTTGATTTT
ACTTGCCATACCTGTCTTGGCAGGTGCTATCACAATACTTCTTACTGACCGTAATTTTAG
AACATCATTTTTTAACCCAAGAGGGGGAGGAGATCCAATCTTATTCCAACATTTATTC
>Roncus_lubricus|GBOL10918|Baden-W
AACTTTATATTTAATTTTTGGTGTATGGGGTGGAATTATAGGTTTAAGTTTAAGAATAAT
TATCCGTATACAAATAATAATTCCAGGAATATTAATTA---CGGATCATAACTATAATGT
AGTAGTTACTATACATGCTTTTATTATAATTTTTTTTATAATTATACCAATAATAATTGG
AGGATTTGGAAATTGATTAGTTCCTTTGATAATTGGGTCTCCTGATATAGCTTTTCCTCG
AATAAATAATTTAAGATTCTGATTATTACCCCCTTCTTTAGGTTTATTAATTATATCTTC
AATTTTAGAAATGGGTTCCGGAACAGGATGAACAATTTATCCTCCATTAGCTAGAGGAAA
TTTTCACTCTAGTAAATCAATAGATTTATTAATTTTTTCTTTACATTTAGCTGGGGTTTC
TTCCATTTTAGGGGCAGTAAATTTTATTTCTACTATTTTTAATATACGAATACCTTTTAT
AAAAATGAAAATTATACCTTTATTTGTTTGGTCTATTTTATTTACTACAATTTTATTATT
ATTGGCAATTCCGGTTTTAGCAGGAGCAATTACAATATTATTAACAGATCGTAATTTTAA
TACATCTTTTTTTATTCCAGCTGGANNNNNNNNNNNNNNNNNNNNNNNNNNNNNNNNN
>Roncus_lubricus|ZSM-BC-27570-D12|Wales
AACTTTATATTTAATTTTTGGTGTATGGGGTGGAATTATAGGTTTAAGTTTAAGAATAAT
TATCCGTATGCAAATAATAATTCCAGGAATATTAATTA---CGGATCACAACTATAATGT
AGTAGTTACTATACATGCTTTTATTATAATTTTTTTTATAATTATACCAATAATAATTGG
AGGATTTGGAAATTGATTAGTTCCTTTGATAATTGGGTCTCCTGATATAGCTTTTCCTCG
AATAAATAATTTAAGATTCTGATTATTACCCCCTTCTTTAGGTTTATTAATTATATCTTC
AATTTTAGAAATGGGTTCCGGAACAGGATGAACAATTTATCCTCCATTAGCTAGAGGAAA
TTTTCACTCTAGTAAATCAATAGATTTATTAATTTTTTCTTTACATTTAGCTGGGGTTTC
TTCTATTTTAGGGGCAGTAAATTTTATTTCTACTATTTTTAATATACGAATACCTTTTAT
AAAAATGAAAATTATACCTTTATTTGTTTGGTCTATTTTATTTACTACAATTTTATTATT
ATTGGCAATTCCGGTTTTAGCAGGAGCAATTACAATATTATTAACAGATCGTAATTTTAA
TACATCTTTTTTTATTCCAGCTGGAGGGGGTGATCCTATTTTATTTCAACATTTATTT
>Roncus|GBOL14269|Inner_Carniola-Karst
AACTTTATATTTAATTTTTGGAGTATGAGCGGGAATTATGGGTTTAAGTTTAAGAATAAT
TATTCGAATACAAATAATAGCTCCCGGAATATTCGTTT---CTGATCATAATTACAATGT
AGTGGTAACTACTCACGCTTTTGTAATAATTTTTTTTATAATCATACCAATAATAATTGG
AGGATTTGGTAATTGATTAGTCCCTCTTATAATTGGATCCCCAGATATAGCTTTCCCTCG
TATAAATAATTTAAGATTTTGACTTTTACCCCCATCCCTCGGATTACTAATTATATCCTC
TTATATAGAAATAGGAGCTGGTACAGGTTGAACTATTTATCCTCCACTAGCAGGAAATAT
CTTTCATCCGGGAAAATCTATAGATTTATTAATTTTTTCTCTTCATTTAGCTGGTATCTC
TTCTATTTTAGGGGCTGTAAATTTTATTTCAACTATTATAAATATACGCATACCATCTTT
AAAATTTAAATTAATGCCTTTATTTGTTTGATCAATTTTATTTACTACTATTCTTTTGCT
TCTAGCTATCCCAGTTTTAGCGGGAGCTATTACTATACTTTTAACTGATCGTAATTTTAA
TACTTCTTTTTTTGTTCCAGCAGGAGGAGGGGATCCAATTTTATTTCAACATTTATTT
